# Supplementary material for: Consistent host and organ occupancy of phyllosphere bacteria in a community of wild herbaceous plant species
Source: ISME J. 2019 Oct 17;14(1):245–58. doi: 10.1038/s41396-019-0531-8 (PMC6908658; doi:10.1038/s41396-019-0531-8)
Supplement: Supplementary file 5 — Supplementary information 4 [file 41396_2019_531_MOESM5_ESM.txt]

---
title: "Analyses Massoni et al.revisions for ISME"
output:
  html_document:
    toc: yes
    toc_depth: 3
---
  
```{r options, include=FALSE}

knitr::opts_chunk$set(cache = T)

```

# Read me + options

This file contains the code used to make analyses presented in Massoni et al. from demultiplexed data, cleaned for sequencing errors, and after OTU definition and chimera filtering.

This is a rMarkdown format. After definition of options bellow, you can knit it to get all analyses conducted on your computer. An HTML file is generated (in the same repertory of this script)  in addition of all output files being tables, r objects, and figures.

First, indicate the path of the repertory where this scrit will write all output files:

```{r analysis_repertory}

analysis_repertory <- c("C:/Users/jmassoni/Work FolDers/Documents/RevisionsISME/Analyses2") # The repertory where to write output files

```

Make sure that all needed libraries are installed. To do so copy-paste in your r console the follwing lines of codes:

install.packages(c("vegan", "Exact", "reshape2", "ggplot2", "gridExtra", "VennDiagram", "venneuler", "plyr", "seqinr", "gplots", "ggrepel". "phytools", "picante", "lme4", "brglm2"))

if (!requireNamespace("BiocManager", quietly = TRUE)) # Installation of Dseq2
    install.packages("BiocManager")
BiocManager::install("DESeq2", version = "3.8")

Choose your option to launch this script:

- Redoing the cleaning steps, and generating new rarefied datasets before reproducing statistical analyses. To use this option define "makeNewRarefactions" as "TRUE" in the piece of code bellow.
- Redoing cleaning steps, and reproducing statistical analyses, but without generation of new rarefied data. To use this option define "makeNewRarefactions" as "FALSE" in code bellow.

Because rarefaction procedures involve a random subsampling of data, generating new rarefied datasets can lead to slight differences in numbers presented in Massoni et al.

```{r option_of_execution}

makeNewRarefactions <- FALSE

```

Define paths of input files (supplementary material of Massoni et al.) in the piece of code below:

- Table S1: the meta data
- Table S2: taxonomical data
- SI 6: Best maximum-likelihood tree
- Table S9: Non-rarefied OTU table
- Table S10: OTU tables rarefied from 1000 to 6,955 reads
- SI 7: Backbone tree used for phylogenetic analyses
- Source data 1: The data after demultiplexing, quality filtering, chimera removal, OTU definitions

```{r source_files_stat_analyses}

# iNDICATE THE FIVE NEXT PATHS

if(!isTRUE(makeNewRarefactions)){
  
  pathMetaData <- c("C:/Users/jmassoni/Work FolDers/Documents/RevisionsISME/Sup_tables/Table_S1_rev.tsv") # Table S1
  
  pathTaxaData <- c("C:/Users/jmassoni/Work FolDers/Documents/RevisionsISME/Sup_tables/Table_S2_rev_correct.tsv") # Table S2
  
  pathOfNonRarefiedData <- c("C:/Users/jmassoni/Work FolDers/Documents/RevisionsISME/Sup_tables/Table_S10_rev_correct.tsv") # Table S10
  
  pathRarefiedData <- c("C:/Users/jmassoni/Work FolDers/Documents/RevisionsISME/Sup_tables/Table_S11_rev_correct.tsv") # Table S11

}

sourceDataFile1Path <- c("C:/Users/jmassoni/Work FolDers/Documents/RevisionsISME/Source_data/Source data 1.Rdata") # Source data 1

phyloTreePath <- c("C:/Users/jmassoni/Work FolDers/Documents/RevisionsISME/Analyses2/Phylogeny/RAxML/RAxML_bestTree.result") # SI 6

phyloBackpath <- c("C:/Users/jmassoni/Work FolDers/Documents/RevisionsISME/Analyses2/Phylogeny/backboneTree.txt") # SI 7

# DO NOT CHANGE VALUES BELLOW

if(isTRUE(makeNewRarefactions)){
  
  pathMetaData <- c(paste(analysis_repertory, "/clean_data/metaData.tsv", sep = ""))
  
  pathTaxaData <- c(paste(analysis_repertory, "/clean_data/taxData.tsv", sep = ""))
  
  pathOfNonRarefiedData <- c(paste(analysis_repertory, "/clean_data/nonRRAbData.tsv", sep = ""))
  
  pathSequenceData <- c(paste(analysis_repertory, "/clean_data/SeqData.fasta", sep = ""))
  
  pathRRData1000 <- c(paste(analysis_repertory, "/clean_data/raref_1000.RData", sep = ""))
  
  pathRRData2000 <- c(paste(analysis_repertory, "/clean_data/raref_2000.RData", sep = ""))
  
  pathRRData3000 <- c(paste(analysis_repertory, "/clean_data/raref_3000.RData", sep = ""))
  
  pathRRData4000 <- c(paste(analysis_repertory, "/clean_data/raref_4000.RData", sep = ""))
  
  pathRRData5000 <- c(paste(analysis_repertory, "/clean_data/raref_5000.RData", sep = ""))
  
  pathRRData6000 <- c(paste(analysis_repertory, "/clean_data/raref_6000.RData", sep = ""))
  
  pathRRData6955 <- c(paste(analysis_repertory, "/clean_data/raref_6955.RData", sep = ""))
  
}

```

YOU CAN KNIT THE SCRIPT!

# Section 1: Functions

Here are the function used in the present script. If you generate an output of the script with rMarkdown, they are included at the end of the file (see last section).

```{r functions, include=FALSE}

extr.metdata <- function(meta_data, taxa=as.vector(unique(meta_data$Species)), organ=as.vector(unique(meta_data$`Sampling type`))){
  temp_meta_data <- meta_data[(meta_data$Species%in%taxa)&(meta_data$`Sampling type`%in%organ),]
  temp_meta_data <- droplevels(temp_meta_data)
  return(temp_meta_data)
} # A function to extract meta data according to species, and organ. The taxa, and organs have to be included as vectors.

extr.abdata <- function(ab_data, sples_list){ 
  temp_ab_data <- ab_data[sples_list,]
  temp_ab_data <- temp_ab_data[,colSums(temp_ab_data)>0]
  return(temp_ab_data)
} # A function that matches the abundance data to a meta data set that have been created thanks to extr.metdata function.

organ_overlap<-function(list_ab_data, meta_data, species, refDataSet = ab_data_6955){
  results<-as.data.frame(matrix(NA, nrow = length(list_ab_data), ncol = 3))
  colnames(results)<-c("overlap", "only_flowers", "only_leaves")
  rownames(results)<-names(list_ab_data)
  for (i in 1:length(list_ab_data)){
    abData <- list_ab_data[[i]]
    nameAbData <- names(list_ab_data[i])
    floral_spls<-rownames(meta_data_red[(meta_data_red$Species==species)&(meta_data_red$`Sampling type`=="Flowers"),])
    if(species=="Ranunculus acris"){leaf_spls<-rownames(meta_data_red[(meta_data_red$Species==species)&(meta_data_red$`Sampling type`=="Leaves")&(meta_data_red$start_samp_time%in%c("2016-06-01 15:30", "2016-05-27 15:20", "2016-05-28 15:15", "2016-05-30 09:30", "2016-05-30 16:00", "2016-05-26 17:15", "2016-05-31 15:20")),])}else
    {leaf_spls<-rownames(meta_data_red[(meta_data_red$Species==species)&(meta_data_red$`Sampling type`=="Leaves"),])}
    if(nameAbData=="abDataNonRRFilt"){
      otudetectat6955 <- colnames(extr.abdata(refDataSet, c(floral_spls, leaf_spls))) # identification of OTUs detected in reference dataset, he 6955 read dataset by default
      abDataSpFilt <- abData[,otudetectat6955] # Filtering for OTUs detected in reference dataset
      otus_detected_flo <- colnames(extr.abdata(abDataSpFilt, floral_spls))
      otus_detected_leaf <- colnames(extr.abdata(abDataSpFilt, leaf_spls))
    }else{
    otus_detected_flo <- colnames(extr.abdata(abData, floral_spls))
    otus_detected_leaf <- colnames(extr.abdata(abData, leaf_spls))}
    results[nameAbData, "overlap"]<-length(intersect(otus_detected_leaf, otus_detected_flo))/length(union(otus_detected_leaf, otus_detected_flo))
    results[nameAbData, "only_flowers"] <- length(setdiff(otus_detected_flo, otus_detected_leaf))/length(union(otus_detected_leaf, otus_detected_flo))
    results[nameAbData, "only_leaves"] <- length(setdiff(otus_detected_leaf, otus_detected_flo))/length(union(otus_detected_leaf, otus_detected_flo))
  }
  return(results)
} # A function to calculate the evolution of richness overlaps among organs with different datasets

plot_evo_org_overalp<-function(data, species){
  data<-data[,c("overlap", "organ_specific")]
  data$rarefaction<-rownames(data)
  data$rarefaction <- factor(data$rarefaction, levels=data$rarefaction)
  meltData<-melt(data, id = "rarefaction")
  plot<-ggplot(data=meltData, aes(x = rarefaction, y = value, colour = variable))+
    geom_point(size=10, shape = 19)+
    ylim(0, 1)+
    theme(axis.text.x = element_text(angle = 90, hjust = 1))
}

species_overlap<-function(list_ab_data, meta_data, organ, refDataSet = ab_data_6955){
  results<-as.data.frame(matrix(NA, nrow = length(list_ab_data), ncol = 4))
  colnames(results)<-c("overlap", "only_Ranunculus", "only_Holcus", "only_Trifolium")
  rownames(results)<-names(list_ab_data)
  for (i in 1:length(list_ab_data)){
    abData <- list_ab_data[[i]]
    nameAbData <- names(list_ab_data[i])
    if(organ=="Flowers"){
      ranun_spls<-rownames(meta_data_red[(meta_data_red$Species=="Ranunculus acris")&(meta_data_red$`Sampling type`==organ)&(meta_data_red$start_samp_time%in%c("2016-06-01 15:30", "2016-05-27 15:20", "2016-05-28 15:15", "2016-05-30 09:30", "2016-05-30 16:00", "2016-05-26 17:15", "2016-05-31 15:20")),])
      holc_spls<-rownames(meta_data_red[(meta_data_red$Species=="Holcus lanatus")&(meta_data_red$`Sampling type`==organ)&(meta_data_red$start_samp_time%in%c("2016-06-01 15:30", "2016-05-27 15:20", "2016-05-28 15:15", "2016-05-30 09:30", "2016-05-30 16:00", "2016-05-26 17:15", "2016-05-31 15:20")),])
      trifo_spls<-rownames(meta_data_red[(meta_data_red$Species=="Trifolium pratense")&(meta_data_red$`Sampling type`==organ)&(meta_data_red$start_samp_time%in%c("2016-06-01 15:30", "2016-05-27 15:20", "2016-05-28 15:15", "2016-05-30 09:30", "2016-05-30 16:00", "2016-05-26 17:15", "2016-05-31 15:20")),])}else
      {ranun_spls<-rownames(meta_data_red[(meta_data_red$Species=="Ranunculus acris")&(meta_data_red$`Sampling type`==organ),])
      holc_spls<-rownames(meta_data_red[(meta_data_red$Species=="Holcus lanatus")&(meta_data_red$`Sampling type`==organ),])
      trifo_spls<-rownames(meta_data_red[(meta_data_red$Species=="Trifolium pratense")&(meta_data_red$`Sampling type`==organ),])}
    if(nameAbData=="abDataNonRRFilt"){
      otudetectat6955 <- colnames(extr.abdata(refDataSet, c(ranun_spls, holc_spls, trifo_spls))) # identification of OTUs detected in reference dataset, the 6955 read dataset by default
      abDataSpFilt <- abData[,otudetectat6955] # Filtering for OTUs detected in reference dataset
      otus_detected_ranun <- colnames(extr.abdata(abDataSpFilt, ranun_spls))
      otus_detected_holc <- colnames(extr.abdata(abDataSpFilt, holc_spls))
      otus_detected_trifo <- colnames(extr.abdata(abDataSpFilt, trifo_spls))
    }else{
    otus_detected_ranun <- colnames(extr.abdata(abData, ranun_spls))
    otus_detected_holc <- colnames(extr.abdata(abData, holc_spls))
    otus_detected_trifo <- colnames(extr.abdata(abData, trifo_spls))}
    union_trifo_ranun <- union(otus_detected_trifo, otus_detected_ranun)
    union_trifo_holc <- union(otus_detected_holc, otus_detected_trifo)
    union_holc_ranun <- union(otus_detected_holc, otus_detected_ranun)
    union_all <- Reduce(union, list(union_trifo_ranun, union_trifo_holc, union_holc_ranun))
    results[nameAbData, "only_Ranunculus"] <- length(setdiff(otus_detected_ranun, union_trifo_holc))/length(union_all)
    results[nameAbData, "only_Trifolium"] <- length(setdiff(otus_detected_trifo, union_holc_ranun))/length(union_all)
    results[nameAbData, "only_Holcus"] <- length(setdiff(otus_detected_holc, union_trifo_ranun))/length(union_all)
    results[nameAbData, "overlap"]<- 1 - results[nameAbData, "only_Ranunculus"] - results[nameAbData, "only_Trifolium"] - results[nameAbData, "only_Holcus"]
  }
  return(results)
} # A function to calculate the evolution of richness overlaps among species with different datasets

plot_evo_spec_overalp<-function(data, organ){
  data<-data[,c("overlap", "species_specific")]
  data$rarefaction<-rownames(data)
  data$rarefaction <- factor(data$rarefaction, levels=data$rarefaction)
  meltData<-melt(data, id = "rarefaction")
  plot<-ggplot(data=meltData, aes(x = rarefaction, y = value, colour = variable))+
    geom_point(size=10, shape = 19)+
    ylim(0, 1)+
    theme(axis.text.x = element_text(angle = 90, hjust = 1))
}

plotDistDifDetectOrgan <- function(sample, results, resultsSignifcant, abData, metaData){
  abDataSple <- as.data.frame(abData[sample,abData[sample,]>0]) # Extraction of abundance data for a specific sample
  colnames(abDataSple) <- c("Abundance")
  otusNotTested <- setdiff(rownames(abDataSple), results$otusConsideredInTest)
  abDataSple <- as.data.frame(scale(abDataSple, center = FALSE, scale =  colSums(abDataSple))) # Calculation of the relative proportions for each OTUs
  otuNoDiff <- setdiff(results$otusConsideredInTest, c(resultsSignifcant$otusMoreFlower, resultsSignifcant$otusMoreLeaves)) # list of OTUs without significant differences in number of detections
  abDataSple$color <- NA
  for (otu in rownames(abDataSple)){
    if (otu %in% resultsSignifcant$otusMoreFlower){abDataSple[otu,"color"]<-"More often on flowers"}
    if (otu %in% resultsSignifcant$otusMoreLeaves){abDataSple[otu,"color"]<-"More often on leaves"}
    if (otu %in% otuNoDiff){abDataSple[otu,"color"]<-"As often in leaves as in flowers"}
    if (otu %in% otusNotTested){abDataSple[otu,"color"]<-"Not tested"}
  }
  abDataSple <- abDataSple[order(-abDataSple[,1]),] # reordering of the data frame by descending relative abundances values
  abDataSple$otu <- rownames(abDataSple) # Creation of column with the rownmaes to impose order of ploting in ggplot
  abDataSple$otu <- factor(abDataSple$otu, levels = abDataSple$otu[order(-abDataSple[,1])]) # Reordering the levels that are used for the sorting of the x axis by ggplot
  nameXAxis <- paste("OTUs of ", sample, " / ", metaData[sample, "Species"], " / ", metaData[sample, "Sampling type"], sep = "")
  color_bars <- c("firebrick2", "dodgerblue3", "darkgreen", "gray90")
  names(color_bars) <- c("More often on flowers", "As often in leaves as in flowers", "More often on leaves", "Not tested")
  plot <- ggplot(data = abDataSple, aes(x = otu, y = abDataSple[,1], fill = color)) +
    scale_fill_manual(values = color_bars) +
    geom_bar(stat = "identity") +
    theme(axis.text.x = element_text(angle = 60, hjust = 1, size = 3)) +
    theme(legend.position="bottom") +
    theme(legend.title=element_blank()) +
    labs(x = nameXAxis, y = "Relative abundance")+
    guides(fill=guide_legend(nrow=2,byrow=TRUE))
  return(plot)
}

plotDistDifDetectSpecies <- function(sample, results, resultsSignifcant, abData, metaData){
  abDataSple <- as.data.frame(abData[sample,abData[sample,]>0]) # Extraction of abundance data for a specific sample
  colnames(abDataSple) <- c("Abundance")
  otusNotTested <- setdiff(rownames(abDataSple), results$otusConsideredInTest)
  abDataSple <- as.data.frame(scale(abDataSple, center = FALSE, scale =  colSums(abDataSple))) # Calculation of the relative proportions for each OTUs
  otuNoDiff <- setdiff(results$otusConsideredInTest, c(resultsSignifcant$otusMoreRanunculus, resultsSignifcant$otusMoreTrifolium)) # list of OTUs without significant differences in number of detections
  abDataSple$color <- NA
  for (otu in rownames(abDataSple)){
    if (otu %in% resultsSignifcant$otusMoreRanunculus){abDataSple[otu,"color"]<-"More often on Ranunculus"}
    if (otu %in% resultsSignifcant$otusMoreTrifolium){abDataSple[otu,"color"]<-"More often on Trifolium"}
    if (otu %in% otuNoDiff){abDataSple[otu,"color"]<-"As often in Ranunculus as in Trifolium"}
    if (otu %in% otusNotTested){abDataSple[otu,"color"]<-"Not tested"}
  }
  abDataSple <- abDataSple[order(-abDataSple[,1]),] # reordering of the data frame by descending relative abundances values
  abDataSple$otu <- rownames(abDataSple) # Creation of column with the rownmaes to impose order of ploting in ggplot
  abDataSple$otu <- factor(abDataSple$otu, levels = abDataSple$otu[order(-abDataSple[,1])]) # Reordering the levels that are used for the sorting of the x axis by ggplot
  nameXAxis <- paste("OTUs of ", sample, " / ", metaData[sample, "Species"], " / ", metaData[sample, "Sampling type"], sep = "")
  color_bars <- c("goldenrod3", "dodgerblue3", "deeppink3", "gray90")
  names(color_bars) <- c("More often on Ranunculus", "As often in Ranunculus as in Trifolium", "More often on Trifolium", "Not tested")
  plot <- ggplot(data = abDataSple, aes(x = otu, y = abDataSple[,1], fill = color)) +
    scale_fill_manual(values = color_bars) +
    geom_bar(stat = "identity") +
    theme(axis.text.x = element_text(angle = 60, hjust = 1, size = 3)) +
    theme(legend.position="bottom") +
    theme(legend.title=element_blank()) +
    labs(x = nameXAxis, y = "Relative abundance")+
    guides(fill=guide_legend(nrow=2,byrow=TRUE))
  return(plot)
}

nmds_stress_fun <- function(data, k){ # A function to estimate the number of dimensions needed in NMDS based on stress values. K is the maximum of dimension to test
  results<-matrix(data = NA, ncol = 2, nrow = k)
  for (i in 1:k)
  {
    res <- metaMDS(data,distance="bray",k=i,autotransform=F,expand=F)
    results[i, 1] <- i
    results[i, 2] <- res$stress
  }
  return(as.data.frame(results))
}

nmds_stress_plot <- function(stress_data){ # A function to plot the results of obtained from the function nmds_stress_fun
  temp_plot <- ggplot(data = stress_data, aes(x = stress_data[,1], y = stress_data[,2])) +
    geom_point() +
    labs(x='Number of dimensions', y="Stress value")
  return(temp_plot)
}

find_hull <- function(df) df[chull(df$MDS1, df$MDS2),] # This function calculate the coordinates of the external limits of each levels use in nmds

pielou <- function(ab_data){
  J<-diversity(ab_data)/log(specnumber(ab_data))
  return(J)
  } # A function to calculate the Pielou's evenness in my data

mergeByRow <- function(dataframe1, dataframe2){
  mergeData <- merge(dataframe1, dataframe2, by = "row.names")
  rownames(mergeData) <- mergeData$Row.names
  mergeData <- mergeData[,-1]
} # function to merge data frame by row names, and remove the extra column produced by the function merge

glmmData <- function(metaData, AbPresData){
  filtAbsPresData <- extr.abdata(AbPresData, sples_list = rownames(metaData)) # Filtering absence /presence data to match metaData
  otusInData <- colnames(filtAbsPresData)
  dataModel <- mergeByRow(filtAbsPresData, metaData) # merging of filtered absence-presence data with meta data to apply modeling functions
  libSizes <- data.frame(libSizes = rowSums(ab_data_non_rr[rownames(dataModel),]), row.names = rownames(ab_data_non_rr[rownames(dataModel),])) # Number of reads in each samples
  dataModel <- mergeByRow(dataModel, libSizes) # merging dataModel and libSizes
  names(dataModel)[names(dataModel) == "Sampling type"] <- c("samplingType") # Renaming of column "Sampling type" as "samplingType" to call it in models
  dataModel$ScaledLibSizes <- scale(dataModel$libSizes) # centering and scaling the libSize variable
  listResults <- list(OTUs = otusInData, data = dataModel)
  return(listResults)
} # A function to prepare data usable in generalized linear mixed model. metData have to be filtered to the samples that you want to include. AbPresData are the non-rarefied absence-presence data.

fitBinGlmm <- function(data, OTU, formula){
  form <- formula(paste(OTU, formula, sep = " ")) # formula to use
  modelFit <- glmer(form, family = binomial, data = data)
  return(modelFit)
} # A function to fit a binomial generalized linear mixed model 

constPres <- function(data, numbSeries = 1){
  if(numbSeries == 1){
  ubiquitOTUs <- names(which(colSums(data[,1:as.numeric(ncol(data)-24)])==nrow(data)))}else{
    ubiquitOTUs <- names(which(colSums(data[,1:as.numeric(ncol(data)-25)])==nrow(data)))
  }
  return(ubiquitOTUs)
} # identification of the OTUs that are present in all samples

fitSevBinGlmmS <- function(data, otuToAnalyze, formula, fixedFormula){
  listCompSep <- list() # A list of information about the complete separation problem
  listFit <- list() # A list of results of fitted models
  listSum <- list() # A list of the summary of models that converged
  for(otu in otuToAnalyze){
    fixedFForOTU <- as.formula(paste(otu, fixedFormula, sep = " ")) # current fixed formula
    listCompSep[[otu]] <- glm(formula = fixedFForOTU, data = data, family = binomial, method="detect_separation")$separation # detection of complete separation problem
    listFit[[otu]] <- tryCatch(fitBinGlmm(data = data, OTU = otu, formula = formula), error = function(e) {return("Error")}) # Here we use the function tryCatch to record errors generated, but not stop the for loop
    if(!(identical(listFit[[otu]],c("Error")))){listSum[[otu]] <- summary(listFit[[otu]])}
  }
  listResults <- list(CompSep = listCompSep, fitted = listFit, Summaries = listSum)
  return(listResults)
} # Testing for complete separation problem, fitting the model, and generation of the summary.

calcPrevalNiche <- function(data, metaData){
  levelsOrg <- c(as.character(unique(metaData$`Sampling type`))) # Extraction of the organims levels present in the data
  levelsSp <- c(as.character(unique(metaData$Species))) # Extraction of the organ levels present in the data
  columnNames <- c(levelsOrg, levelsSp, apply(expand.grid(levelsSp, levelsOrg), 1, paste, collapse= "; ")) # column to use in the data frame used to store prevalences
  df <- as.data.frame(matrix(ncol = length(columnNames), nrow = ncol(data))) # Creation of a data frame to store prevalence
  colnames(df) <- columnNames # Definition of the column names for the data frame in which we are storing the prevalence. These are all the organs, species and their combinations that are present in the data. 
  rownames(df) <- colnames(data) # rownames are OTUs
  combOtuLevels <- expand.grid(rownames(df), colnames(df)) # Get all OTU-niche combinations 
  for(i in rownames(combOtuLevels)){ # Iteration across all OTU-niche combinations
    levels <- unlist(strsplit(as.character(combOtuLevels[i, "Var2"]), "; "))
    if(length(levels) == 1){
      filtAbData <- data[rownames(metaData[(metaData$`Sampling type` == levels[1])|(metaData$Species == levels[1]),]),combOtuLevels[i,"Var1"]]
      df[as.character(combOtuLevels[i,"Var1"]), as.character(combOtuLevels[i, "Var2"])] <- sum(filtAbData)/length(filtAbData)
    }else{
      filtAbData <- data[rownames(metaData[(metaData$`Sampling type` == levels[2])&(metaData$Species == levels[1]),]),combOtuLevels[i, "Var1"]]
      df[as.character(combOtuLevels[i,"Var1"]), as.character(combOtuLevels[i, "Var2"])] <- sum(filtAbData)/length(filtAbData)
    }
  }
  return(df)
} # A function to calculate the prevalence of OTUs in all niches present in the meta dataset

sumAllFitModels <- function(results, OTUsPresInAll = c()){
  errors <- names(which(results$fitted == "Error")) # list of OTUs for which there was an error generated when trying to fit the model
  df <- as.data.frame(matrix(NA, ncol = nrow(results$Summaries[[1]]$coefficients)*2+3, nrow = length(results$fitted) + length(OTUsPresInAll))) # data frame to store data
  rownames(df) <- c(names(results$fitted), OTUsPresInAll) # OTUs for which we tried to fit a model and those present in all data
  colnames(df) <- c("Error", "Converged", paste(rownames(results$Summaries[[1]]$coefficients), "Estimate", sep = " / "), paste(rownames(results$Summaries[[1]]$coefficients), "pValue", sep = " / "), "Warnings")
  df[errors, c("Error", "Converged")] <- list(TRUE, FALSE) # For OTUs for which an error was generated, we fil the column "Error" with TRUE, and the column "Converged with "FALSE"
  df[OTUsPresInAll,] <- NA
  for(otu in names(results$Summaries)){
    df[otu,1:2]<- c(FALSE, TRUE)
    df[otu,grep("Estimate", colnames(df))] <- as.numeric(results$Summaries[[otu]]$coefficients[,"Estimate"])
    df[otu,grep("pValue", colnames(df))] <- as.numeric(results$Summaries[[otu]]$coefficients[,"Pr(>|z|)"])
    df[otu,"Warnings"] <- gsub("\n", "", paste(results$Summaries[[otu]]$optinfo$conv$lme4$messages, collapse = " / "))}
  df[rownames(df[grep("Model failed to converge", df$Warnings),]),"Converged"] <- FALSE # Identification of the models for which an error was not generated, but which did not converged
  return(df)
} # A function to extract in a data frame the values of interest from the fitted models. OTUsPresInAll is a vector containing the list of OTUs present in all samples; by default this is an empty list.

calcPrevTimePoint <- function(absPresData, metaData){
  df <- as.data.frame(matrix(NA, nrow = length(unique(metaData$start_samp_time)), ncol = ncol(absPresData))) # A data frame to store data
  rownames(df) <- unique(metaData$start_samp_time)
  colnames(df) <- colnames(absPresData)
  for(timePoint in rownames(df)){
    df[timePoint,] <- colSums(absPresData[rownames(metaData[metaData$start_samp_time == timePoint,]), colnames(df)]) / nrow(metaData[metaData$start_samp_time == timePoint,])
  }
  return(df)
} # A function to calculate the prevalence of the OTUs in data.

plotPrevTimePoints <- function(prevData){
  otus <- colnames(prevData)
  prevData$timePoint <- rownames(prevData)
  listPlots <- list()
  for(otu in otus){listPlots[[otu]] <- ggplot(data = prevData, aes(x = timePoint, y = !!sym(otu), group = 1))+ geom_line(show.legend = FALSE)+ylab("Prevalence")+geom_point(show.legend = )+ylim(0, 1)+theme(axis.text.x = element_text(angle = 45, hjust = 1, size = 3), axis.text.y = element_text(size = 3), axis.title = element_text(size = 4), plot.title = element_text(size = 8))+ggtitle(otu)}
  return(listPlots)
} # A function to generate the plots prevalence against time points

resModelsGetListOtus <- function(results, level, pValue, estimateDirection){
  estimateCol <- paste(level, " / Estimate", sep = "")
  pvalueCol <- paste(level, " / pValue", sep = "")
  if(estimateDirection == "positive"){
  listOtu <- rownames(results[(!(is.na(results[,pvalueCol])))&(results$Converged==TRUE)&(results[,pvalueCol]<pValue)&(results[,estimateCol]>0),])}else
  {listOtu <- rownames(results[(!(is.na(results[,pvalueCol])))&(results$Converged==TRUE)&(results[,pvalueCol]<pValue)&(results[,estimateCol]<0),])}
  return(listOtu)
} # Function to extract the list of OTUs with significant effect of one of the parameter of the model. The option estimateDirection tell the function if the estimate of the parameter has to be "positive" or "negative"

pieChartsPrev <- function(sumNumbOtuTable){
  categories <- colnames(sumNumbOtuTable)
  sumNumbOtuTable$group <- rownames(sumNumbOtuTable)
  sumNumbOtuTable$group <- factor(sumNumbOtuTable$group, levels = c("Inconclusive OTUs", "No differential prevalence", "Number of OTUs")) # Reordering of the levels to get them printed in the write order in pie charts
  listPlots <- list()
  for(cat in categories){
    listPlots[[cat]] <- ggplot(data = sumNumbOtuTable, aes(x = "", y = !!sym(cat), fill = group))+geom_bar(stat = "identity", color = "black")+coord_polar("y", start = 0)+theme(axis.line=element_blank(),axis.text.x=element_blank(),          axis.text.y=element_blank(),axis.ticks=element_blank(),axis.title.x=element_blank(),axis.title.y=element_blank(),panel.background=element_blank(),panel.border=element_blank(),panel.grid.major=element_blank(),panel.grid.minor=element_blank(),plot.background=element_blank())+scale_fill_manual(values = c("white", "lightgray", "darkblue"))+ggtitle(cat)}
  return(listPlots)
}

pieChartsPrev2 <- function(sumNumbOtuTable2, levelOrder, colorScheme){
  sumNumbOtuTable2$group <- rownames(sumNumbOtuTable2)
  sumNumbOtuTable2$group <- factor(sumNumbOtuTable2$group, levels = levelOrder) # Reordering of the levels to get them printed in the write order in pie charts
  plot <- ggplot(data = sumNumbOtuTable2, aes(x = "", y = sumNumbOtuTable2[,"Number Of OTUs"], fill = group))+geom_bar(stat = "identity", color = "black")+coord_polar("y", start = 0)+theme(axis.line=element_blank(),axis.text.x=element_blank(),          axis.text.y=element_blank(),axis.ticks=element_blank(),axis.title.x=element_blank(),axis.title.y=element_blank(),panel.background=element_blank(),panel.border=element_blank(),panel.grid.major=element_blank(),panel.grid.minor=element_blank(),plot.background=element_blank())+scale_fill_manual(values = colorScheme)
  return(plot)
} # Pie chart with all prevalence categories in one. use the table generated by propTable2 function as entry. levelOrder and colorScheme have to be in same order.

pieChartsGlobPrev <- function(sumNumbOtuTable, colToCons = c(), title = c()){
  tempdf <- as.data.frame(matrix(NA, ncol = 1, nrow = 3))
  rownames(tempdf) <- c("Number of OTUs", "Inconclusive OTUs", "No differential prevalence")
  tempdf$group <- rownames(tempdf)
  tempdf$group <- factor(tempdf$group, levels = c("Inconclusive OTUs", "No differential prevalence", "Number of OTUs")) # Reordering of the levels to get them printed in the write order in pie charts
  if(length(colToCons)>0){finalData <- sumNumbOtuTable[,colToCons]}else{finalData <- sumNumbOtuTable}
  tempdf["Number of OTUs",1] <- sum(finalData["Number of OTUs",])
  tempdf["Inconclusive OTUs",1] <- finalData["Inconclusive OTUs",1]
  tempdf["No differential prevalence",1] <- sum(finalData[,1])-tempdf["Inconclusive OTUs",1]-tempdf["Number of OTUs",1]
  plot <- ggplot(data = tempdf, aes(x = "", y = V1, fill = group))+geom_bar(stat = "identity", color = "black")+coord_polar("y", start = 0)+theme(axis.line=element_blank(),axis.text.x=element_blank(),          axis.text.y=element_blank(),axis.ticks=element_blank(),axis.title.x=element_blank(),axis.title.y=element_blank(),panel.background=element_blank(),panel.border=element_blank(),panel.grid.major=element_blank(),panel.grid.minor=element_blank(),plot.background=element_blank())+scale_fill_manual(values = c("white", "lightgray", "darkblue"))+ggtitle(title)
  return(plot)
} # Pie chart of the with any OTU with differential prevalence in one pie

plotDistDifDetectOrganForModels <- function(sample, listOtus, abData, metaData){
  abDataSple <- t(as.data.frame(abData[sample,abData[sample,]>0])) # Extraction of abundance data for a specific sample
  colnames(abDataSple) <- c("Abundance")
  otusNotConv <- listOtus$noConv # OTUs for which models did not converged
  abDataSple <- as.data.frame(scale(abDataSple, center = FALSE, scale =  colSums(abDataSple))) # Calculation of the relative proportions for each OTUs
  otuNoDiff <- setdiff(rownames(abDataSple), c(listOtus$moreFlowers, listOtus$moreLeaves, otusNotConv)) # list of OTUs without significant differences in prevalence
  abDataSple$color <- NA
  for (otu in rownames(abDataSple)){
    if (otu %in% listOtus$moreFlowers){abDataSple[otu,"color"]<-"More prevalent on flowers"}
    if (otu %in% listOtus$moreLeaves){abDataSple[otu,"color"]<-"More prevalent on leaves"}
    if (otu %in% otuNoDiff){abDataSple[otu,"color"]<-"As prevalent on leaves and flowers"}
    if (otu %in% otusNotConv){abDataSple[otu,"color"]<-"Inconclusive"}
  }
  abDataSple <- abDataSple[order(-abDataSple[,1]),] # reordering of the data frame by descending relative abundances values
  abDataSple$otu <- rownames(abDataSple) # Creation of column with the rownmaes to impose order of ploting in ggplot
  abDataSple$otu <- factor(abDataSple$otu, levels = abDataSple$otu[order(-abDataSple[,1])]) # Reordering the levels that are used for the sorting of the x axis by ggplot
  nameXAxis <- paste("OTUs of ", sample, " / ", metaData[sample, "Species"], " / ", metaData[sample, "Sampling type"], sep = "")
  color_bars <- c("firebrick2", "dodgerblue3", "darkgreen", "gray90")
  names(color_bars) <- c("More prevalent on flowers", "As prevalent on leaves and flowers", "More prevalent on leaves", "Inconclusive")
  plot <- ggplot(data = abDataSple, aes(x = otu, y = abDataSple[,1], fill = color)) +
    scale_fill_manual(values = color_bars) +
    geom_bar(stat = "identity") +
    theme(axis.text.x = element_text(angle = 60, hjust = 1, size = 3)) +
    theme(legend.position="bottom") +
    theme(legend.title=element_blank()) +
    labs(x = nameXAxis, y = "Relative abundance")+
    guides(fill=guide_legend(nrow=2,byrow=TRUE))
  return(plot)
}

plotDistDifDetectSpeciesForModels <- function(sample, listOtus, abData, metaData){
  abDataSple <- t(as.data.frame(abData[sample,abData[sample,]>0])) # Extraction of abundance data for a specific sample
  colnames(abDataSple) <- c("Abundance")
  otusNotConv <- listOtus$noConv # OTUs for which models did not converged
  abDataSple <- as.data.frame(scale(abDataSple, center = FALSE, scale =  colSums(abDataSple))) # Calculation of the relative proportions for each OTUs
  otuNoDiff <- setdiff(rownames(abDataSple), c(listOtus$moreRanun, listOtus$moreTrifo, otusNotConv)) # list of OTUs without significant differences in prevalence
  abDataSple$color <- NA
  for (otu in rownames(abDataSple)){
    if (otu %in% listOtus$moreRanun){abDataSple[otu,"color"]<-"More prevalent on Ranunculus"}
    if (otu %in% listOtus$moreTrifo){abDataSple[otu,"color"]<-"More prevalent on Trifolium"}
    if (otu %in% otuNoDiff){abDataSple[otu,"color"]<-"As prevalent on Ranunculus and Trifolium"}
    if (otu %in% otusNotConv){abDataSple[otu,"color"]<-"Inconclusive"}
  }
  abDataSple <- abDataSple[order(-abDataSple[,1]),] # reordering of the data frame by descending relative abundances values
  abDataSple$otu <- rownames(abDataSple) # Creation of column with the rownmaes to impose order of ploting in ggplot
  abDataSple$otu <- factor(abDataSple$otu, levels = abDataSple$otu[order(-abDataSple[,1])]) # Reordering the levels that are used for the sorting of the x axis by ggplot
  nameXAxis <- paste("OTUs of ", sample, " / ", metaData[sample, "Species"], " / ", metaData[sample, "Sampling type"], sep = "")
  color_bars <- c("goldenrod3", "dodgerblue3", "deeppink3", "gray90")
  names(color_bars) <- c("More prevalent on Ranunculus", "As prevalent on Ranunculus and Trifolium", "More prevalent on Trifolium", "Inconclusive")
  plot <- ggplot(data = abDataSple, aes(x = otu, y = abDataSple[,1], fill = color)) +
    scale_fill_manual(values = color_bars) +
    geom_bar(stat = "identity") +
    theme(axis.text.x = element_text(angle = 60, hjust = 1, size = 3)) +
    theme(legend.position="bottom") +
    theme(legend.title=element_blank()) +
    labs(x = nameXAxis, y = "Relative abundance")+
    guides(fill=guide_legend(nrow=2,byrow=TRUE))
  return(plot)
}

propTable2 <- function(propTable1, colnames = c()){
  df <- data.frame(matrix(NA, nrow = 4, ncol = 1))
  colnames(df) <- c("Number Of OTUs")
  if(length(colnames)>0){finalData <- propTable1[,colnames]}else{finalData <- propTable1}
  rownames(df) <- c(colnames(finalData), "Inconclusive OTUs", "No differential prevalence")
  df[1,1] <- finalData[1, rownames(df)[1]]
  df[2,1] <- finalData[1, rownames(df)[2]]
  df["Inconclusive OTUs",1] <- finalData["Inconclusive OTUs",1]
  df["No differential prevalence",1] <- sum(finalData[,1]) - sum(df[1:3,1])
  return(df)
} # A function to transform table that we generated to show the number of OTUs in each categories of prevalence. In the initial table each category is in presented in one column with the number of OTUs in this category, the number of OTUs not in this category, and the number of OTUs for which the model did not converge.In the table generated by the present function each category is in a row, with number of the number of OTUs in each of them, and the number of OTU without differential prevalence, and the number of OTUs for which the model did not converge being indicated in the column.

randomDateSamp <- function(metaData){
  listSamples <- c()
  for(date in sort(as.character(unique(metaData$start_samp_time)))){
    listSamples <- c(listSamples, sample(rownames(metaData[metaData$start_samp_time==date,]), 1))
  }
  return(listSamples)
} # A function to sample one date per time point

calcACF <- function(resModel, metaData, nReplicates){
  listPlots <- list()
  for(otu in names(resModel$Summaries)){
    title <- otu
    df <- as.data.frame(matrix(NA, ncol = nReplicates, nrow = length(unique(metaData$start_samp_time)))) # Creation of a data frame to store all acf after nReplicate random samplings of one data per time point
    for(col in colnames(df)){
      residuals <- resModel$Summaries[[otu]]$residuals[randomDateSamp(metaData = metaData)]
      while(all(residuals == residuals[1])){residuals <- resModel$Summaries[[otu]]$residuals[randomDateSamp(metaData = metaData)]} # Check that all residuals are not equal. If they are it random select them again
      df[,col] <- c(acf(residuals, plot = FALSE)$acf)
    }
    df$meanACF <- apply(df, 1, mean) # Calculation of the mean of acf
    df$lag <- rownames(df)
    df$lag <- factor(df$lag, levels=rownames(df))
    listPlots[[otu]] <- ggplot(data = df, aes(x = lag, y = meanACF))+geom_bar(stat = "identity", width = 0.05)+ylim(-1, 1)+ggtitle(otu)
  }
  return(listPlots)
} # Calculate ACF for each fitted model, with a random sampling of one data per time point, repeated nReplicates times, and averaged.

```

# Section 2: Loading R libraries used in the present script

```{r libraries, message=F, warning=F}

library(vegan)
library(Exact)
library(reshape2)
library(ggplot2)
library(gridExtra)
library(VennDiagram)
library(venneuler)
library(plyr)
library(seqinr)
library(gplots)
library(ggrepel)
library(phytools)
library(picante)
library(lme4)
library(brglm2)

```

# Section 3: Final steps of data cleaning, and production of rarefied datasets

In the present section, we are finalizing the cleaning of data after demultiplexing, removal of sequencing errors and chimera, and definition of OTUs. Most of figures of this section are only exported in the HTML file.

## Options

In this part we define OTUs that are either chloroplasts or mitochondrions that were not identified in previous steps of data cleaning, but also outliers identified in analyses bellow and that have to be removed from data.

```{r options_for_cleaning}

chloro_mito_otus_cleaning <- c("OTU_204", "OTU_568", "OTU_794", "OTU_400", "OTU_407", "OTU_63", "OTU_695", "OTU_763", "OTU_780",   "OTU_788", "OTU_847", "OTU_891") # OTUs that are chloroplast or mitochondria and that went through previous cleaning steps
  
identified_outliers <- c("847", "634", "654") # Outliers identified from the analyses bellow.

```

## Loading of data

```{r demultiplexedData}

load(sourceDataFile1Path)

```

## Preparation of data

### Abundance data

```{r loadingAbDataCleaning}

ab_data_cleaning <- as.data.frame(t(ab_data_cleaning)) # The format of data has to be Samples X Species

ab_data_cleaning <- ab_data_cleaning[,!(colnames(ab_data_cleaning) %in% chloro_mito_otus_cleaning)] # Removal of OTUs that are mitochondria or choloroplasts from abundance data

```

### Taxonomical data

```{r loadingTaxDataCleaning}

for (i in colnames(tax_data_cleaning)) # addition of a new level to all column of the data frame
{
  new_levels_cleaning <- levels(tax_data_cleaning[,i])
  new_levels_cleaning[length(new_levels_cleaning) + 1] <- c("unidentified")
  levels(tax_data_cleaning[,i]) <- new_levels_cleaning
}

tax_data_cleaning[is.na(tax_data_cleaning)] <- c("unidentified") # Replacement of NAs by "unidentified"

tax_data_cleaning <- droplevels(tax_data_cleaning) # Updating of levels in the dataframe after replacement of NA

tax_data_cleaning <- tax_data_cleaning[!(rownames(tax_data_cleaning) %in% chloro_mito_otus_cleaning),] # Removal of OTUs that are mitochondria or chloroplasts from taxonomical data

```

### Meta data

```{r loadingMetaDataCleaning}

meta_data_cleaning$`Sampling date` <- strptime(as.Date(meta_data_cleaning$`Sampling date`, format = "%d.%m.%Y"), "%Y-%m-%d") #   Mdification of the date format to easily sort my plots

#meta_data_cleaning$Time_of_collection <- gsub("9:30 to 11:00", "09:30 to 11:00", meta_data_cleaning$Time_of_collection) # Correction of the time 9:30 to 1:00 in order to have a correct sorting of dates and time later in analyses

meta_data_cleaning$date_plus_time <- paste(meta_data_cleaning$`Sampling date`, meta_data_cleaning$Time_of_collection) # Creation of an   dditional column that incorporate both date, and time

meta_data_cleaning$start_samp_time <- gsub(" to.*", "", meta_data_cleaning$date_plus_time)

```

## Number of reads per samples and small samples

Here we are checking the distribution of number of reads per sample and we are identifying those with less than 1000 reads

```{r numbReadsCleaning, fig.height=10, fig.width=10}

num_reads_cleaning <- rowSums(ab_data_cleaning) # sums of each row in abundance data

ggplot(data = ab_data_cleaning, aes(x = reorder(row.names(ab_data_cleaning), -rowSums(ab_data_cleaning)), y = rowSums(ab_data_cleaning))) +
        geom_bar(width = 1, stat="identity") +
        theme(axis.text.x = element_text(angle = 90, hjust = 1, size = 5)) +
        xlab("Sample") +
        ylab("Number of reads")

small_samples_cleaning <- rownames(ab_data_cleaning[which (rowSums(ab_data_cleaning) < 1000),])

```

## Zymo control

```{r zymoCont, fig.height=10, fig.width=10}

temp_df_cleaning <- ab_data_cleaning["Zymo", ab_data_cleaning["Zymo",]>0] # Abundance data of Zymo control
    
temp_df_cleaning <- t(temp_df_cleaning)

plot_zymo_non_rr_cleaning <- ggplot(data = as.data.frame(temp_df_cleaning), aes(x=reorder(rownames(temp_df_cleaning),  -temp_df_cleaning[,1]), y=temp_df_cleaning[,1])) +
  geom_bar(stat="identity") +
  theme(axis.text.x = element_text(angle = 90, hjust = 1))

plot_zymo_non_rr_cleaning

min_otu_reads_cleaning <- sum(temp_df_cleaning[,"OTU_94"]) # The number of reads of the first OTU that should not be into Zymo control

cat(paste("The miminum number of reads that an OTU has to have (in entire dataset) to be kept in data is ", min_otu_reads_cleaning, sep = ""))

```

## Negative controls

```{r negativeCont, fig.height=10, fig.width=10}

neg_cont.1_cleaning <- as.data.frame(ab_data_cleaning["NTC.col8.plate19", ab_data_cleaning["NTC.col8.plate19",] != 0]) # negative control 1

neg_cont.1_cleaning <- as.data.frame(t(neg_cont.1_cleaning))

colnames(neg_cont.1_cleaning) <- c("NTC.col8.plate19") # Renaming of column

neg_cont.1_cleaning$genus <- tax_data_cleaning[rownames(neg_cont.1_cleaning), "Genus"] # addition of a column with genus identification

neg_cont.1_cleaning <- droplevels(neg_cont.1_cleaning) # updating of the levels

neg_1_plot_cleaning <- ggplot(data = neg_cont.1_cleaning, aes(x=reorder(row.names(neg_cont.1_cleaning), -NTC.col8.plate19), y=NTC.col8.plate19))+ # Plot of the abdances in this negative control
  geom_bar(stat = "identity") +
  theme(axis.text.x = element_text(angle = 60, hjust = 1)) +
  xlab("OTUs") +
  scale_y_continuous(limits = c(0, 10)) +
  geom_text(aes(label=genus), angle = 90, size = 5, hjust = 0)

neg_1_plot_cleaning

max_num_reads_1_cleaning <- max(neg_cont.1_cleaning[,1]) # The maximum number of reads for a samples in the negative control 1

max_num_reads_1_cleaning

neg_cont.2_cleaning <- as.data.frame(ab_data_cleaning["NTC.col4.plate3", ab_data_cleaning["NTC.col4.plate3",] != 0]) # negative control 2

neg_cont.2_cleaning <- as.data.frame(t(neg_cont.2_cleaning))

colnames(neg_cont.2_cleaning) <- c("NTC.col4.plate3") # Renaming of column

neg_cont.2_cleaning$genus <- tax_data_cleaning[rownames(neg_cont.2_cleaning), "Genus"] # addition of a column with genus identification

neg_cont.2_cleaning <- droplevels(neg_cont.2_cleaning) # updating of the levels

neg_cont_2_plot_cleaning <- ggplot(data = neg_cont.2_cleaning, aes(x=reorder(row.names(neg_cont.2_cleaning), -NTC.col4.plate3), y=NTC.col4.plate3))+ # Plot of the abdances in this negative control
  geom_bar(stat = "identity") +
  theme(axis.text.x = element_text(angle = 60, hjust = 1)) +
  xlab("OTUs") +
  scale_y_continuous(limits = c(0, 10)) +
  geom_text(aes(label=genus), angle = 90, size = 5, hjust = 0)

neg_cont_2_plot_cleaning

max_num_reads_2_cleaning <- max(neg_cont.2_cleaning[,1]) # The maximum number of reads for a samples in the negative control 2

max_num_reads_2_cleaning

```

## Removal of controls, duplicates, small samples from data, and OTUs with less than 63 reads in entire dataset

Because we made few mistakes during the library preparation, some samples were prepared and sequenced twice to correct these issues. Here we are removing all controls, samples with less than 1,000 reads, and the samples for which we did these mistakes.

```{r removContSmallSples, fig.height=10, fig.width=10}

ab_data_cleaning <- ab_data_cleaning[!(row.names(ab_data_cleaning) %in% rownames(ab_data_cleaning[which (rowSums(ab_data_cleaning) < 1000),])), ] # Removal of the sample with less than 1000 reads
  
ab_data_cleaning <- ab_data_cleaning[!(row.names(ab_data_cleaning) %in% gsub("\\.2", "", row.names(ab_data_cleaning[grep("\\.2", row.names(ab_data_cleaning)),]))),] # identification of the duplicated samples

ab_data_cleaning <- ab_data_cleaning[!(rownames(ab_data_cleaning) %in% c("Zymo")),] # Removal of Zymo control

total_read_otus_cleaning <- as.data.frame(matrix(NA, ncol = 2, nrow = ncol(ab_data_cleaning))) # A data frame to store for each OTU its total number of reads in all data 

rownames(total_read_otus_cleaning) <- colnames(ab_data_cleaning)

colnames(total_read_otus_cleaning) <- c("otu", "Total_count")

total_read_otus_cleaning$otu <- rownames(total_read_otus_cleaning)

for (i in rownames(total_read_otus_cleaning))
{
  total_read_otus_cleaning[i,"Total_count"] <- sum(ab_data_cleaning[,i])
}

plot_read_otus_cleaning <- ggplot(data = total_read_otus_cleaning, aes(x = reorder(rownames(total_read_otus_cleaning), -Total_count), y = Total_count)) +
  geom_bar(stat = "identity") +
  theme(axis.text.x = element_text(angle = 60, hjust = 1, size = 0.5))

plot_read_otus_cleaning

total_read_otus_filtered_cleaning <- as.data.frame(total_read_otus_cleaning[total_read_otus_cleaning$Total_count>min_otu_reads_cleaning,]) # Filtering of the data frame for OTUs with total number of reads superior to 63 reads in entire data

OTU_to_keep_cleaning <- c(total_read_otus_filtered_cleaning$otu)

ab_data_no_noise_cleaning <- ab_data_cleaning[, OTU_to_keep_cleaning] # Removal from the abundance data of OTUs with less than 63 reads

ab_data_no_noise_cleaning <- ab_data_no_noise_cleaning[rowSums(ab_data_no_noise_cleaning)>0,] # Just in case that I have a sample without reads anymore

ab_data_no_noise_cleaning <- ab_data_no_noise_cleaning[,colSums(ab_data_no_noise_cleaning)>0] # Just in case that I have an OTU without reads anymore

```

## Rarefaction at 6,955 reads

Here we are rarefying the data to the smallest sample size being 6,955 reads.

```{r rarefactionAt6955Reads, fig.height=10, fig.width=10}

dir.create(paste(analysis_repertory, "/rarefaction", sep = ""))

smallest_sp_size_cleaning <- min(rowSums(ab_data_no_noise_cleaning))

cat(paste("Smallest sample size in dataset = ", smallest_sp_size_cleaning, sep = ""))

pdf(file = paste(analysis_repertory, "/rarefaction/rarefactionCurvesNonRrData.pdf", sep = ""), width = 7, height = 5)

  rarecurve(ab_data_no_noise_cleaning, step = 500, cex = 0.4) # rarefaction curve of non rarefied data
  
dev.off()

ab_data.rr_cleaning <- rrarefy(ab_data_no_noise_cleaning, smallest_sp_size_cleaning) # rarefaction at the number of reads of the smallest sample

ab_data.rr_cleaning <- ab_data.rr_cleaning[,which(colSums(ab_data.rr_cleaning)>0)] # Removal of OTUs without reads

ab_data.rr_cleaning <- ab_data.rr_cleaning[rowSums(ab_data.rr_cleaning)>0,] # Removal of samples without data

pdf(file = paste(analysis_repertory, "/rarefaction/rarefactionCurvesRr6955.pdf", sep = ""), width = 7, height = 5)

  rarecurve(ab_data.rr_cleaning, step = 500, cex = 0.4) # rarefaction curve to check that all samples have more than 5000 reads
  
dev.off()

meta_data_red_cleaning = meta_data_cleaning[row.names(meta_data_cleaning) %in% row.names(ab_data.rr_cleaning),] # Filter the metadata file to include only the samples that are present in rarefied abundance data

ab_data.rr_cleaning <- ab_data.rr_cleaning[order(row.names(ab_data.rr_cleaning)), ] # Reordering of the rarefied abundance data, and the reduced meta data to get samples in the same order
  
meta_data_red_cleaning <- meta_data_red_cleaning[order(row.names(meta_data_red_cleaning)), ]
  
meta_data_red_cleaning <- droplevels(meta_data_red_cleaning)

```

## Identification of outliers

In the present part of the script we are looking for outliers.

```{r outliers, fig.height=10, fig.width=10}

# Outliers: OTU richness, and bray curtis

sp_richness_cleaning <- as.data.frame(specnumber(ab_data.rr_cleaning)) # Calculation of the OTU richness for each samples

colnames(sp_richness_cleaning)[1] <- c("Number_of_OTUs") # Renaming of the column that includes OTU richness

sp_richness_cleaning <- merge(sp_richness_cleaning, meta_data_red_cleaning, by="row.names") # Fusion of species richness dataset, and meta dataset

row.names(sp_richness_cleaning) <- sp_richness_cleaning[,1] # Redefinition of row names

sp_richness_cleaning <- sp_richness_cleaning[,-1] # Removal of the column "row.names"

sp_richness_cleaning <- sp_richness_cleaning[!row.names(sp_richness_cleaning) %in% c("Zymo"),] # Removal of the Zymo data

otu_rich_plant_org_cleaning <- ggplot(data = sp_richness_cleaning, aes(x=Species, y=Number_of_OTUs, fill = `Sampling type`)) + # A box plot of OTU riness per plant species and organ
  geom_boxplot() +
  theme(axis.text.x = element_text(angle = 60, hjust = 1))

otu_rich_plant_org_cleaning

cat("OTU richness for each species:")

cat("OTU richness in Briza media")

briza_OTU_rich_cleaning <- as.data.frame(sp_richness_cleaning[sp_richness_cleaning[,"Species"] == "Briza media", c("Number_of_OTUs", "Sampling type")])

print(briza_OTU_rich_cleaning)

cat("OTU richness in Bromus erectus")

brom_OTU_rich_cleaning <-  as.data.frame(sp_richness_cleaning[sp_richness_cleaning[,"Species"] == "Bromus erectus", c("Number_of_OTUs", "Sampling type")])

print(brom_OTU_rich_cleaning)

cat("OTU richness in Centaurea jacea")

centa_otu_rich_cleaning <- as.data.frame(sp_richness_cleaning[sp_richness_cleaning[,"Species"] == "Centaurea jacea", c("Number_of_OTUs", "Sampling type")])

print(centa_otu_rich_cleaning)

cat("OTU richness in Erigeron annuus")

erige_OTU_rich_cleaning <- as.data.frame(sp_richness_cleaning[sp_richness_cleaning[,"Species"] == "Erigeron annuus", c("Number_of_OTUs", "Sampling type")])

print(erige_OTU_rich_cleaning)

cat("OTU richness in Holcus lanatus")

holcus_otu_rich_cleaning <- as.data.frame(sp_richness_cleaning[sp_richness_cleaning[,"Species"] == "Holcus lanatus", c("Number_of_OTUs", "Sampling type")])

print(holcus_otu_rich_cleaning)

cat("OTU richness in Leucanthemum vulgare")

leuca_otu_rich_cleaning <- as.data.frame(sp_richness_cleaning[sp_richness_cleaning[,"Species"] == "Leucanthemum vulgare", c("Number_of_OTUs", "Sampling type")])

print(leuca_otu_rich_cleaning)

cat("OTU richness in Lotus corniculatus")

lotus_OTU_rich_cleaning <- as.data.frame(sp_richness_cleaning[sp_richness_cleaning[,"Species"] == "Lotus corniculatus", c("Number_of_OTUs", "Sampling type")])

print(lotus_OTU_rich_cleaning)

cat("OTU richness in Ranunculus acris")

ranun_OTU_rich_cleaning <- as.data.frame(sp_richness_cleaning[sp_richness_cleaning[,"Species"] == "Ranunculus acris", c("Number_of_OTUs", "Sampling type")])

print(ranun_OTU_rich_cleaning)

cat("OTU richness in Trifolium pratense")

trifo_otu_rich_cleaning <- as.data.frame(sp_richness_cleaning[sp_richness_cleaning[,"Species"] == "Trifolium pratense", c("Number_of_OTUs", "Sampling type")])

print(trifo_otu_rich_cleaning)

# Bary curtis to check outlier for Briza media 

briza_data_cleaning <- as.data.frame(ab_data.rr_cleaning[rownames(meta_data_red_cleaning[meta_data_red_cleaning$Species == "Briza media",]),])

bray_curtis_briza_data_cleaning <- vegdist(briza_data_cleaning, method="bray", binary=FALSE, diag=FALSE, upper=FALSE, na.rm=FALSE) # Caulating the Bray-Curtis dissimilarity matrix

heatmap.2(as.matrix(bray_curtis_briza_data_cleaning),trace="none") # Computing of the heat map to check that there are not samples that do not share any OTU with the rest

briza_data_red_cleaning <- briza_data_cleaning[,colSums(briza_data_cleaning)>0] # Removal all the OTUs not present in briza media (sum of column = 0)

briza_meta_data_cleaning <- meta_data_red_cleaning[match(rownames(briza_data_red_cleaning), rownames(meta_data_red_cleaning)),] # Filtering the sample meta data to keep only samples of the species, and sort the rows in the same order

briza_meta_data_cleaning <- droplevels(briza_meta_data_cleaning)

nmds_briza_cleaning <- metaMDS(briza_data_red_cleaning,distance="bray",autotransform=F,expand=F) # Compute the NMDS

nmds_result_cleaning = as.data.frame(nmds_briza_cleaning$points)

nmds_result_cleaning$organ = briza_meta_data_cleaning[rownames(nmds_result_cleaning),"Sampling type"]

plot_nmds_briza_media_cleaning <- ggplot(data = nmds_result_cleaning, aes(x = nmds_result_cleaning$MDS1, y = nmds_result_cleaning$MDS2, color=organ, label = rownames(nmds_result_cleaning))) +
  geom_point() +
  geom_text_repel()

plot_nmds_briza_media_cleaning

# Bary curtis to check outlier for Erigeron annuus

erige_data_cleaning <- as.data.frame(ab_data.rr_cleaning[rownames(meta_data_red_cleaning[meta_data_red_cleaning$Species == "Erigeron annuus",]),])

bray_curtis_erige_data_cleaning <- vegdist(erige_data_cleaning, method="bray", binary=FALSE, diag=FALSE, upper=FALSE, na.rm=FALSE) # Bray-Curtis dissimilarity matrix

heatmap.2(as.matrix(bray_curtis_erige_data_cleaning),trace="none") # Heat map to check that there are not samples that do not share any OTUs with the rest

erige_data_red_cleaning <- erige_data_cleaning[,colSums(erige_data_cleaning)>0] # Removal fo all the OTUs not present in Erigeron annuus (sum of column = 0)

erige_meta_data_cleaning <- meta_data_red_cleaning[match(rownames(erige_data_red_cleaning), rownames(meta_data_red_cleaning)),] # Filtering meta data to keep only samples of the species, and sort the rows in the same order

erige_meta_data_cleaning <- droplevels(erige_meta_data_cleaning)

nmds_erige_cleaning <- metaMDS(erige_data_red_cleaning,distance="bray",autotransform=F,expand=F) # Compute the NMDS

nmds_result_cleaning = as.data.frame(nmds_erige_cleaning$points)

nmds_result_cleaning$organ = erige_meta_data_cleaning[rownames(nmds_result_cleaning),"Sampling type"]

plot_nmds_erige_cleaning <-ggplot(data = nmds_result_cleaning, aes(x = nmds_result_cleaning$MDS1, y = nmds_result_cleaning$MDS2, color=organ, label = rownames(nmds_result_cleaning))) +
  geom_point() +
  geom_text_repel()

plot_nmds_erige_cleaning

# Bary curtis to check outlier for Leucanthemum vulgare

leucan_data_cleaning <- as.data.frame(ab_data.rr_cleaning[rownames(meta_data_red_cleaning[meta_data_red_cleaning$Species == "Leucanthemum vulgare",]),])

bray_curtis_leucan_data_cleaning <- vegdist(leucan_data_cleaning, method="bray", binary=FALSE, diag=FALSE, upper=FALSE, na.rm=FALSE) # Bray-Curtis dissimilarity matrix

heatmap.2(as.matrix(bray_curtis_leucan_data_cleaning),trace="none") # heat map to check that there are not samples that do not share any OTU with the rest

leucan_data_red_cleaning <- leucan_data_cleaning[,colSums(leucan_data_cleaning)>0] # Removal of all OTUs not present in Leucanthemum vulgare (sum of column = 0)

leucan_meta_data_cleaning <- meta_data_red_cleaning[match(rownames(leucan_data_red_cleaning), rownames(meta_data_red_cleaning)),] # Filtering the sample meta data to keep only the samples of the species, and sort the rows in the same order

leucan_meta_data_cleaning <- droplevels(leucan_meta_data_cleaning)

nmds_leucan_cleaning <- metaMDS(leucan_data_red_cleaning,distance="bray",autotransform=F,expand=F) # Compute the NMDS

nmds_result_cleaning = as.data.frame(nmds_leucan_cleaning$points)

nmds_result_cleaning$organ = leucan_meta_data_cleaning[rownames(nmds_result_cleaning),"Sampling type"]

plot_nmds_leucan_cleaning <- ggplot(data = nmds_result_cleaning, aes(x = nmds_result_cleaning$MDS1, y = nmds_result_cleaning$MDS2, color=organ, label = rownames(nmds_result_cleaning))) +
  geom_point() +
  geom_text_repel()

plot_nmds_leucan_cleaning

# Bray curtis to check outlier for Trifolium pratense

trifo_data_cleaning <- as.data.frame(ab_data.rr_cleaning[rownames(meta_data_red_cleaning[meta_data_red_cleaning$Species == "Trifolium pratense",]),])

bray_curtis_trifo_data_cleaning <- vegdist(trifo_data_cleaning, method="bray", binary=FALSE, diag=FALSE, upper=FALSE, na.rm=FALSE) # Bray-Curtis dissimilarity matrix

heatmap.2(as.matrix(bray_curtis_trifo_data_cleaning),trace="none") # heat map to check that there are not samples that do not share any OTU with the rest

trifo_data_red_cleaning <- trifo_data_cleaning[,colSums(trifo_data_cleaning)>0] # Removal of all OTUs not present in Trifolium pratense (sum of column = 0)

trifo_meta_data_cleaning <- meta_data_red_cleaning[match(rownames(trifo_data_red_cleaning), rownames(meta_data_red_cleaning)),] # Filtering the sample meta data to keep only the samples of the species, and sort the rows in the same order

trifo_meta_data_cleaning <- droplevels(trifo_meta_data_cleaning)

nmds_trifo_cleaning <- metaMDS(trifo_data_red_cleaning,distance="bray",autotransform=F,expand=F) # Compute the NMDS

nmds_result_cleaning = as.data.frame(nmds_trifo_cleaning$points)

nmds_result_cleaning$organ = trifo_meta_data_cleaning[rownames(nmds_result_cleaning),"Sampling type"]

plot_nmds_trifo_cleaning <- ggplot(data = nmds_result_cleaning, aes(x = nmds_result_cleaning$MDS1, y = nmds_result_cleaning$MDS2, color=organ, label = rownames(nmds_result_cleaning))) +
  geom_point() +
  geom_text_repel()

plot_nmds_trifo_cleaning

# Bray curtis to check outlier for Ranunculus acris

ranun_data_cleaning <- as.data.frame(ab_data.rr_cleaning[rownames(meta_data_red_cleaning[meta_data_red_cleaning$Species == "Ranunculus acris",]),])

bray_curtis_ranun_data_cleaning <- vegdist(ranun_data_cleaning, method="bray", binary=FALSE, diag=FALSE, upper=FALSE, na.rm=FALSE) # Bray-Curtis dissimilarity matrix

heatmap.2(as.matrix(bray_curtis_ranun_data_cleaning),trace="none") # Heat map to check that there are not samples that do not share any OTU with the rest

ranun_data_red_cleaning <- ranun_data_cleaning[,colSums(ranun_data_cleaning)>0] # Removal of all OTUs not present in Ranunculus acris (sum of column = 0)

ranun_meta_data_cleaning <- meta_data_red_cleaning[match(rownames(ranun_data_red_cleaning), rownames(meta_data_red_cleaning)),] # Filtering sample meta data to keep only the samples present in the species, and sort the rows in the same order

ranun_meta_data_cleaning <- droplevels(ranun_meta_data_cleaning)

nmds_ranun_cleaning <- metaMDS(ranun_data_red_cleaning,distance="bray",autotransform=F,expand=F) # Compute the NMDS

nmds_result_cleaning = as.data.frame(nmds_ranun_cleaning$points)

nmds_result_cleaning$organ = ranun_meta_data_cleaning[rownames(nmds_result_cleaning),"Sampling type"]

plot_nmds_ranun_cleaning <- ggplot(data = nmds_result_cleaning, aes(x = nmds_result_cleaning$MDS1, y = nmds_result_cleaning$MDS2, color=organ, label = rownames(nmds_result_cleaning))) +
  geom_point() +
  geom_text_repel()

plot_nmds_ranun_cleaning

# Bary curtis to check outlier for Holcus lanatus

holc_data_cleaning <- as.data.frame(ab_data.rr_cleaning[rownames(meta_data_red_cleaning[meta_data_red_cleaning$Species == "Holcus lanatus",]),])

bray_curtis_holc_data_cleaning <- vegdist(holc_data_cleaning, method="bray", binary=FALSE, diag=FALSE, upper=FALSE, na.rm=FALSE) # Bray-Curtis dissimilarity matrix

heatmap.2(as.matrix(bray_curtis_holc_data_cleaning),trace="none") # Heat map to check that there are not samples that do not share any OTUs with the rest

holc_data_red_cleaning <- holc_data_cleaning[,colSums(holc_data_cleaning)>0] # removal all the OTUs not present in Holcus lanatus (sum of column = 0)

holc_meta_data_cleaning <- meta_data_red_cleaning[match(rownames(holc_data_red_cleaning), rownames(meta_data_red_cleaning)),] # Filtering  sample meta data to keep only samples present in the species, and sort the rows in the same order

holc_meta_data_cleaning <- droplevels(holc_meta_data_cleaning)

nmds_holcus_cleaning<-metaMDS(holc_data_red_cleaning,distance="bray",autotransform=F,expand=F) # Compute the NMDS

nmds_result_cleaning = as.data.frame(nmds_holcus_cleaning$points)

nmds_result_cleaning$organ = holc_meta_data_cleaning[rownames(nmds_result_cleaning),"Sampling type"]

plot_nmds_holcus_cleaning <- ggplot(data = nmds_result_cleaning, aes(x = nmds_result_cleaning$MDS1, y = nmds_result_cleaning$MDS2, color=organ, label = rownames(nmds_result_cleaning))) +
  geom_point() +
  geom_text_repel()

plot_nmds_holcus_cleaning

cat("The sample 847 of Holcus lanatus is an outlier.")
cat("\n\n")

data_847_otus_cleaning <- c(colnames(holc_data_red_cleaning["847", holc_data_red_cleaning["847", ] > 0])) # The list of OTUs present in the sample 847

cat("It contains the following OTUs:")
cat("\n")

print(data_847_otus_cleaning)

cat("\n\n")

for (i in data_847_otus_cleaning) # Identification of other samples of Holcus lanatus that contain these OTUs
{
  other_samples_with_otu_cleaning <- rownames(holc_data_red_cleaning[holc_data_red_cleaning[,i] > 0,])
  
  temp_tab_cleaning <- as.data.frame(ab_data.rr_cleaning[other_samples_with_otu_cleaning, i])
  
  colnames(temp_tab_cleaning) <- i
  
  print(temp_tab_cleaning)
  
  cat("\n")
}

tax_data_sple_847_cleaning <- tax_data_cleaning[data_847_otus_cleaning,] # Extraction of the taxonomy of the OTUs present in the sample 847

cat("Taxonomy of the OTUs present in the sample 847:")
cat("\n\n")

print(tax_data_sple_847_cleaning)

cat("\n")

cat("The sample 634 of Holcus lanatus is an outlier.")
cat("\n\n")

data_634_otus_cleaning <- c(colnames(holc_data_red_cleaning["634", holc_data_red_cleaning["634", ] > 0])) # The list of OTUs present in the sample 634

cat("it contains the following OTUs:")
cat("\n")

print(data_634_otus_cleaning)

cat("\n\n")

for (i in data_634_otus_cleaning) # Identification of other samples of Holcus lanatus that migh contain this OTUs
{
  other_samples_with_otu_cleaning <- rownames(holc_data_red_cleaning[holc_data_red_cleaning[,i] > 0,])
  
  temp_tab_cleaning <- as.data.frame(ab_data.rr_cleaning[other_samples_with_otu_cleaning, i])
  
  colnames(temp_tab_cleaning) <- i
  
  print(temp_tab_cleaning)
  
  cat("\n")
}

tax_data_sple_634_cleaning <- tax_data_cleaning[data_634_otus_cleaning,] # Extraction of the taxonomy of the OTUs present in the sample 634

cat("Taxonomy of the OTUs present in the sample 634:")
cat("\n\n")

print(tax_data_sple_634_cleaning)

cat("\n")

# Distance between these two samples 847, and 634 and the other samples of the complete dataset

nmds_all_species_cleaning <- metaMDS(ab_data.rr_cleaning,distance="bray",autotransform=F,expand=F) # Compute the NMDS

nmds_result_cleaning = as.data.frame(nmds_all_species_cleaning$points)

nmds_result_cleaning$organ = meta_data_red_cleaning[rownames(nmds_result_cleaning),"Sampling type"]

plot_nmds_all_species_cleaning <- ggplot(data = nmds_result_cleaning, aes(x = nmds_result_cleaning$MDS1, y = nmds_result_cleaning$MDS2, color=organ, label = rownames(nmds_result_cleaning))) +
  geom_point() +
  geom_text_repel()

plot_nmds_all_species_cleaning

# Same nmds as above without the sample 847

temp_ab_data_cleaning <- ab_data.rr_cleaning[!rownames(ab_data.rr_cleaning)%in%c("847"),] # A temporary dataset without sample 847

temp_meta_data_cleaning <- meta_data_red_cleaning[!rownames(meta_data_red_cleaning)%in%c("847"),] # the corresponding meta data

temp_meta_data_cleaning <- droplevels(temp_meta_data_cleaning)

nmds_all_but_847_cleaning <- metaMDS(temp_ab_data_cleaning,distance="bray",autotransform=F,expand=F) # Compute the NMDS

nmds_result_cleaning = as.data.frame(nmds_all_but_847_cleaning$points)

nmds_result_cleaning$organ = temp_meta_data_cleaning[rownames(nmds_result_cleaning),"Sampling type"]

plot_nmds_all_but_847_cleaning <- ggplot(data = nmds_result_cleaning, aes(x = nmds_result_cleaning$MDS1, y = nmds_result_cleaning$MDS2, color=organ, label = rownames(nmds_result_cleaning))) +
  geom_point() +
  geom_text_repel()

plot_nmds_all_but_847_cleaning

# Same nmds as above without samples 847 and 634

temp_ab_data_cleaning <- ab_data.rr_cleaning[!rownames(ab_data.rr_cleaning)%in%c("847", "634"),] # A temporary dataset without samples 847 and 634

temp_meta_data_cleaning <- meta_data_red_cleaning[!rownames(meta_data_red_cleaning)%in%c("847", '634'),] # the corresponding meta data

temp_meta_data_cleaning <- droplevels(temp_meta_data_cleaning)

nmds_all_but_847_634_cleaning <- metaMDS(temp_ab_data_cleaning,distance="bray",autotransform=F,expand=F) # Compute the NMDS

nmds_result_cleaning = as.data.frame(nmds_all_but_847_634_cleaning$points)

nmds_result_cleaning$organ = temp_meta_data_cleaning[rownames(nmds_result_cleaning),"Sampling type"]

plot_nmds_all_but_847_634_cleaning <- ggplot(data = nmds_result_cleaning, aes(x = nmds_result_cleaning$MDS1, y = nmds_result_cleaning$MDS2, color=organ, label = rownames(nmds_result_cleaning))) +
  geom_point() +
  geom_text_repel()

plot_nmds_all_but_847_634_cleaning

# Bary curtis to check outlier for Bromus erectus

brom_data_cleaning <- as.data.frame(ab_data.rr_cleaning[rownames(meta_data_red_cleaning[meta_data_red_cleaning$Species == "Bromus erectus",]),])

bray_curtis_brom_data_cleaning <- vegdist(brom_data_cleaning, method="bray", binary=FALSE, diag=FALSE, upper=FALSE, na.rm=FALSE) # Bray-Curtis dissimilarity matrix

heatmap.2(as.matrix(bray_curtis_brom_data_cleaning),trace="none") # Heat map to check that there are not samples that do not share any OTU with the rest

brom_data_red_cleaning <- brom_data_cleaning[,colSums(brom_data_cleaning)>0] # Removal of all OTUs not present in Bromus erectus (sum of column = 0)

brom_meta_data_cleaning <- meta_data_red_cleaning[match(rownames(brom_data_red_cleaning), rownames(meta_data_red_cleaning)),] # Filtering sample meta data to keep only the samples present in the species, and sort the rows in the same order

brom_meta_data_cleaning <- droplevels(brom_meta_data_cleaning)

nmds_bromus_cleaning <- metaMDS(brom_data_red_cleaning,distance="bray",autotransform=F,expand=F) # Compute the NMDS

nmds_result_cleaning = as.data.frame(nmds_bromus_cleaning$points)

nmds_result_cleaning$organ = brom_meta_data_cleaning[rownames(nmds_result_cleaning),"Sampling type"]

plot_nmds_bromus_cleaning <- ggplot(data = nmds_result_cleaning, aes(x = nmds_result_cleaning$MDS1, y = nmds_result_cleaning$MDS2, color=organ, label = rownames(nmds_result_cleaning))) +
  geom_point() +
  geom_text_repel()  

plot_nmds_bromus_cleaning

# Bary curtis to check outlier for Centaurea jacea

centa_data_cleaning <- as.data.frame(ab_data.rr_cleaning[rownames(meta_data_red_cleaning[meta_data_red_cleaning$Species == "Centaurea jacea",]),])

bray_curtis_centa_data_cleaning <- vegdist(centa_data_cleaning, method="bray", binary=FALSE, diag=FALSE, upper=FALSE, na.rm=FALSE) # Bray-Curtis dissimilarity matrix

heatmap.2(as.matrix(bray_curtis_centa_data_cleaning),trace="none") # Heat map to check that I there are not samples that do not share any OTU with the rest

centa_data_red_cleaning <- centa_data_cleaning[,colSums(centa_data_cleaning)>0] # Removal of all the OTUs not present in Centaurea jacea (sum of column = 0)

centa_meta_data_cleaning <- meta_data_red_cleaning[match(rownames(centa_data_red_cleaning), rownames(meta_data_red_cleaning)),] # Filtering of meta data to keep only samples present in the species, and sort the rows in the same order

centa_meta_data_cleaning <- droplevels(centa_meta_data_cleaning)

nmds_centa_cleaning <- metaMDS(centa_data_red_cleaning,distance="bray",autotransform=F,expand=F) # Compute the NMDS

nmds_result_cleaning = as.data.frame(nmds_centa_cleaning$points)

nmds_result_cleaning$organ = centa_meta_data_cleaning[rownames(nmds_result_cleaning),"Sampling type"]

plot_nmds_centa_cleaning <- ggplot(data = nmds_result_cleaning, aes(x = nmds_result_cleaning$MDS1, y = nmds_result_cleaning$MDS2, color=organ, label = rownames(nmds_result_cleaning))) +
  geom_point() +
  geom_text_repel()  

plot_nmds_centa_cleaning

# Bary curtis to check outlier for Lotus corniculatus

lotus_data_cleaning <- as.data.frame(ab_data.rr_cleaning[rownames(meta_data_red_cleaning[meta_data_red_cleaning$Species == "Lotus corniculatus",]),])

bray_curtis_lotus_data_cleaning <- vegdist(lotus_data_cleaning, method="bray", binary=FALSE, diag=FALSE, upper=FALSE, na.rm=FALSE) # Bray-Curtis dissimilarity matrix

heatmap.2(as.matrix(bray_curtis_lotus_data_cleaning),trace="none") # Heat map to check that there are not samples that do not share any OTU with the rest

lotus_data_red_cleaning <- lotus_data_cleaning[,colSums(lotus_data_cleaning)>0] # Removal of all the OTUs not present in Lotus corniculatus (sum of column = 0)

lotus_meta_data_cleaning <- meta_data_red_cleaning[match(rownames(lotus_data_red_cleaning), rownames(meta_data_red_cleaning)),] # Filtering of meta data to keep only samples present in the species, and sort the rows in the same order

lotus_meta_data_cleaning <- droplevels(lotus_meta_data_cleaning)

nmds_lotus_cleaning <- metaMDS(lotus_data_red_cleaning,distance="bray",autotransform=F,expand=F) # Compute the NMDS

nmds_result_cleaning = as.data.frame(nmds_lotus_cleaning$points)

nmds_result_cleaning$organ = lotus_meta_data_cleaning[rownames(nmds_result_cleaning),"Sampling type"]

plot_nmds_lotus_cleaning <- ggplot(data = nmds_result_cleaning, aes(x = nmds_result_cleaning$MDS1, y = nmds_result_cleaning$MDS2, color=organ, label = rownames(nmds_result_cleaning))) +
  geom_point() +
  geom_text_repel()  

plot_nmds_lotus_cleaning

```

## Removal of outliers from data

Here we remove from data samples 847, 634, and 654.

```{r removal_of_outliers}

ab_data_no_noise_cleaning <- ab_data_no_noise_cleaning[!row.names(ab_data_no_noise_cleaning)%in%identified_outliers,] # Removal of outlier from non-rarefied data

otuWithoutData <- names(which(colSums(ab_data_no_noise_cleaning)==0)) # Identification of OTUs that do are not present anymore.

ab_data_no_noise_cleaning <- ab_data_no_noise_cleaning[,colSums(ab_data_no_noise_cleaning)>0] # Removal potential OTUs not present in data anymore.

ab_data.rr_cleaning <- ab_data.rr_cleaning[!row.names(ab_data.rr_cleaning)%in%identified_outliers,] # Removal of outliers from data rarefied at 6,955 reads

ab_data.rr_cleaning <- ab_data.rr_cleaning[,!(colnames(ab_data.rr_cleaning)%in%otuWithoutData)]

meta_data_red_cleaning <- meta_data_red_cleaning[row.names(ab_data_no_noise_cleaning),]

meta_data_red_cleaning <- droplevels(meta_data_red_cleaning)

tax_data_cleaning <- tax_data_cleaning[colnames(ab_data_no_noise_cleaning),]

```

## Generation of rarefied data from 6,000 to 1,000 reads

```{r alternative_raref}

ab_data_1000_cleaning <- rrarefy(ab_data_no_noise_cleaning, 1000) # rarefaction at 1000 reads

ab_data_2000_cleaning <- rrarefy(ab_data_no_noise_cleaning, 2000) # rarefaction at 2000 reads

ab_data_3000_cleaning <- rrarefy(ab_data_no_noise_cleaning, 3000) # rarefaction at 3000 reads

ab_data_4000_cleaning <- rrarefy(ab_data_no_noise_cleaning, 4000) # rarefaction at 4,000 reads

ab_data_5000_cleaning <- rrarefy(ab_data_no_noise_cleaning, 5000) # rarefaction at 5,000 reads

ab_data_6000_cleaning <- rrarefy(ab_data_no_noise_cleaning, 6000) # rarefaction at 6,000 reads

```

## Filtering of sequence data to include only OTUs detected in finalized cleaned data

```{r filtering_seq_data}

OTU_seqs.rr_cleaning <- fasta_raw_data_cleaning[c(which(names(fasta_raw_data_cleaning) %in% colnames(ab_data.rr_cleaning)))]

```

## Export of cleaned, and rarefied data

```{r export_clean_data}

if(isTRUE(makeNewRarefactions)){

  dir.create(paste(analysis_repertory, "/clean_data", sep = ""))
  
  write.table(ab_data_no_noise_cleaning, file = pathOfNonRarefiedData, col.names = NA, row.names = TRUE, quote = FALSE, sep = "\t")
  
  write.table(meta_data_red_cleaning, file = pathMetaData, col.names = NA, row.names = TRUE, quote = FALSE, sep = "\t")
  
  write.table(tax_data_cleaning, file = pathTaxaData, col.names = NA, row.names = TRUE, quote = FALSE, sep = "\t")
  
  write.fasta(OTU_seqs.rr_cleaning, names = names(OTU_seqs.rr_cleaning), file.out = pathSequenceData, open = "w", nbchar = 60, as.string = FALSE)
  
  save(ab_data_1000_cleaning, file = pathRRData1000)
  
  save(ab_data_2000_cleaning, file = pathRRData2000)
  
  save(ab_data_3000_cleaning, file = pathRRData3000)
  
  save(ab_data_4000_cleaning, file = pathRRData4000)
  
  save(ab_data_5000_cleaning, file = pathRRData5000)
  
  save(ab_data_6000_cleaning, file = pathRRData6000)
  
  save(ab_data.rr_cleaning, file = pathRRData6955)

}

```

# Section 4: Loading of data for analyses

```{r loading_data}

ab_data_non_rr <- read.csv(pathOfNonRarefiedData, sep = "\t", row.names = 1, header = TRUE, check.names = FALSE)

meta_data_red <- read.csv(pathMetaData, sep = "\t", row.names = 1, header = TRUE, check.names = FALSE)

tax_data <- read.csv(pathTaxaData, sep = "\t", row.names = 1, header = TRUE, check.names = FALSE)

phylo_complete <- read.tree(file = phyloTreePath)

phyloBack <- read.tree(file = phyloBackpath) # Backbone tree used for analysis

if(!isTRUE(makeNewRarefactions)){
  
  rarefiedData <- read.csv(pathRarefiedData, sep = "\t", header = TRUE, check.names = FALSE)
  
  for(raref in unique(rarefiedData$rarefaction)){
    reducData <- rarefiedData[rarefiedData$rarefaction==raref,]
    rownames(reducData) <- reducData$sples
    reducData <- reducData[,!(colnames(reducData)%in%c("rarefaction", "sples"))]
    name_object <- paste("ab_data_", c(raref), sep = "")
    assign(name_object, reducData)
  }
  
  ab_data_1000 <- as.matrix(ab_data_1000)
  ab_data_2000 <- as.matrix(ab_data_2000)
  ab_data_3000 <- as.matrix(ab_data_3000)
  ab_data_4000 <- as.matrix(ab_data_4000)
  ab_data_5000 <- as.matrix(ab_data_5000)
  ab_data_6000 <- as.matrix(ab_data_6000)
  ab_data_6955 <- as.matrix(ab_data_6955)

}

if(isTRUE(makeNewRarefactions)){
  
  ab_data_1000 <- as.matrix(ab_data_1000_cleaning)
  ab_data_2000 <- as.matrix(ab_data_2000_cleaning)
  ab_data_3000 <- as.matrix(ab_data_3000_cleaning)
  ab_data_4000 <- as.matrix(ab_data_4000_cleaning)
  ab_data_5000 <- as.matrix(ab_data_5000_cleaning)
  ab_data_6000 <- as.matrix(ab_data_6000_cleaning)
  ab_data_6955 <- as.matrix(ab_data.rr_cleaning)
  
}

```

# Section 5: Filtering of taxonomical data for OTUs detected in abundance data rarefied at 6,955 reads

```{r filtering_tax_data}

tax_table.rr <- tax_data[colnames(ab_data_6955[,colSums(ab_data_6955)>0]),]

```

# Section 6: Absence/presence data

Here OTU tables are scaled to presence/absence scales, and are saved in as an R object into repertory abs_pres_data.

```{r absence_presence_data}

dir.create(paste(analysis_repertory, "/abs_pres_data", sep = ""))

absPresDataNonRR <- decostand(ab_data_non_rr, method = "pa")

absPresDataRR <- decostand(ab_data_6955, method = "pa")

save(list = c("absPresDataNonRR", "absPresDataRR"), file = paste(analysis_repertory, "/abs_pres_data/abs_pres_data.Rdata", sep = ""))

```

# Section 8: Diversity

Series of analyses on diversity.

```{r diversity_creation_repert}

dir.create(paste(analysis_repertory, "/diversity", sep = ""))

```

## Taxonomy of OTUs detected in non-rarefied dataset

```{r taxo_compo_nonrr_clean_data}

nonRrTaxData <- tax_data[colnames(ab_data_non_rr),] # Filtering of taxonomical data for OTUs that are present in the non-rarefied clean dataset

write.table(nonRrTaxData, file = paste(analysis_repertory, "/diversity/Non_rarefied_tax_data.txt", sep = ""), col.names=NA, row.names=TRUE, sep="\t", quote=FALSE)

```

## Counts (OTUs numbers) and proportions of classes in differnt niches in dataset rarefied at 6,955 reads

```{r class_proportions}

# Extraction of taxonomical data detected in all niches

Floral_tax_data <- tax_data[colnames(extr.abdata(ab_data_6955, rownames(meta_data_red[meta_data_red$`Sampling type`=="Flowers",]))),]

Leaf_tax_data <- tax_data[colnames(extr.abdata(ab_data_6955, rownames(meta_data_red[meta_data_red$`Sampling type`=="Leaves",]))),]

Trifo_tax_data <- tax_data[colnames(extr.abdata(ab_data_6955, rownames(meta_data_red[meta_data_red$Species=="Trifolium pratense",]))),]

Ranun_tax_data <- tax_data[colnames(extr.abdata(ab_data_6955, rownames(meta_data_red[meta_data_red$Species=="Ranunculus acris",]))),]

Holc_tax_data <- tax_data[colnames(extr.abdata(ab_data_6955, rownames(meta_data_red[meta_data_red$Species=="Holcus lanatus",]))),]

Trifo_flo_tax_data <- tax_data[colnames(extr.abdata(ab_data_6955, rownames(meta_data_red[(meta_data_red$Species=="Trifolium pratense")&(meta_data_red$`Sampling type`=="Flowers"),]))),]

Trifo_leaf_tax_data <- tax_data[colnames(extr.abdata(ab_data_6955, rownames(meta_data_red[(meta_data_red$Species=="Trifolium pratense")&(meta_data_red$`Sampling type`=="Leaves"),]))),]

Ranun_flo_tax_data <- tax_data[colnames(extr.abdata(ab_data_6955, rownames(meta_data_red[(meta_data_red$Species=="Ranunculus acris")&(meta_data_red$`Sampling type`=="Flowers"),]))),]

Ranun_leaf_tax_data <- tax_data[colnames(extr.abdata(ab_data_6955, rownames(meta_data_red[(meta_data_red$Species=="Ranunculus acris")&(meta_data_red$`Sampling type`=="Leaves"),]))),]

Holc_flo_tax_data <- tax_data[colnames(extr.abdata(ab_data_6955, rownames(meta_data_red[(meta_data_red$Species=="Holcus lanatus")&(meta_data_red$`Sampling type`=="Flowers"),]))),]

Holc_leaf_tax_data <- tax_data[colnames(extr.abdata(ab_data_6955, rownames(meta_data_red[(meta_data_red$Species=="Holcus lanatus")&(meta_data_red$`Sampling type`=="Leaves"),]))),]

# Calculation of bacterial classe counts (how many OTUs belong to each class) and associated proportions in all niches

class_counts <- as.data.frame(matrix(data=NA, ncol=24, nrow=length(unique(tax_table.rr$Class))))

rownames(class_counts) <- unique(tax_table.rr$Class)

colnames(class_counts) <- c("Counts entire data", "Proportions entire data", "Counts leaf data", "Proportions leaf data", "Counts floral data", "Proportions floral data", "Counts Ranunculus data", "Proportions Ranunculus data", "Counts Holcus data", "Proportions Holcus data", "Counts Trifolium data", "Proportions Trifolium data",
                            "Counts Ranunculus leaf data", "Proportions Ranunculus leaf data", "Counts Holcus leaf data", "Proportions Holcus leaf data", "Counts Trifolium leaf data", "Proportions Trifolium leaf data",
                            "Counts Ranunculus floral data", "Proportions Ranunculus floral data", "Counts Holcus floral data", "Proportions Holcus floral data", "Counts Trifolium floral data", "Proportions Trifolium floral data")

for(row in rownames(class_counts)){class_counts[row, "Counts entire data"] <- sum(as.vector(tax_table.rr$Class)==row)}

for(row in rownames(class_counts)){class_counts[row, "Counts leaf data"] <- sum(as.vector(Leaf_tax_data$Class)==row)}

for(row in rownames(class_counts)){class_counts[row, "Counts floral data"] <- sum(as.vector(Floral_tax_data$Class)==row)}

for(row in rownames(class_counts)){class_counts[row, "Counts Ranunculus data"] <- sum(as.vector(Ranun_tax_data$Class)==row)}

for(row in rownames(class_counts)){class_counts[row, "Counts Holcus data"] <- sum(as.vector(Holc_tax_data$Class)==row)}

for(row in rownames(class_counts)){class_counts[row, "Counts Trifolium data"] <- sum(as.vector(Trifo_tax_data$Class)==row)}

for(row in rownames(class_counts)){class_counts[row, "Counts Ranunculus leaf data"] <- sum(as.vector(Ranun_leaf_tax_data$Class)==row)}

for(row in rownames(class_counts)){class_counts[row, "Counts Holcus leaf data"] <- sum(as.vector(Holc_leaf_tax_data$Class)==row)}

for(row in rownames(class_counts)){class_counts[row, "Counts Trifolium leaf data"] <- sum(as.vector(Trifo_leaf_tax_data$Class)==row)}

for(row in rownames(class_counts)){class_counts[row, "Counts Ranunculus floral data"] <- sum(as.vector(Ranun_flo_tax_data$Class)==row)}

for(row in rownames(class_counts)){class_counts[row, "Counts Holcus floral data"] <- sum(as.vector(Holc_flo_tax_data$Class)==row)}

for(row in rownames(class_counts)){class_counts[row, "Counts Trifolium floral data"] <- sum(as.vector(Trifo_flo_tax_data$Class)==row)}

class_counts[,c("Proportions entire data", "Proportions leaf data", "Proportions floral data", "Proportions Ranunculus data", "Proportions Holcus data", "Proportions Trifolium data", "Proportions Ranunculus leaf data", "Proportions Holcus leaf data", "Proportions Trifolium leaf data", "Proportions Ranunculus floral data", "Proportions Holcus floral data", "Proportions Trifolium floral data")] <- sapply(class_counts[,c("Counts entire data", "Counts leaf data", "Counts floral data", "Counts Ranunculus data", "Counts Holcus data", "Counts Trifolium data", "Counts Ranunculus leaf data", "Counts Holcus leaf data", "Counts Trifolium leaf data", "Counts Ranunculus floral data", "Counts Holcus floral data", "Counts Trifolium floral data")], function(x) x/sum(x))

write.table(class_counts, file = paste(analysis_repertory, "/diversity/Class_counts_proportions.txt", sep = ""), col.names=NA, row.names=TRUE, sep="\t", quote=FALSE)

prop_classes <- class_counts[,grep("Proportion.+",colnames(class_counts))] # Filtering of class_counts for proportions

prop_classes$Class <- rownames(prop_classes)

prop_classes_melt <- melt(prop_classes, id.vars = "Class", value.name = "Value")

plot_prop_classes <- ggplot(prop_classes_melt, aes(x=Class, y=Value, fill=variable)) +
  geom_bar(stat = "identity", position = "dodge") +
  theme(axis.text.x = element_text(angle = 90, vjust=0.5, hjust = 1))

pdf(file=paste(analysis_repertory, "/Diversity/Plot_prop_classes.pdf", sep = ""), width = 10, height = 7)

plot_prop_classes

dev.off()

```

## Richness across niches

### Across leaves and flowers of <i>Ranunculus acris</i>, <i>Trifolium pratense</i>, and <i>Holcus lanatus</i> 

```{r richness_across_organs}

dir.create(paste(analysis_repertory, "/diversity/richness", sep = ""))

# Ranunculus acris

ran_ab_data <- ab_data_6955[rownames(meta_data_red[(meta_data_red$Species=="Ranunculus acris")&(meta_data_red$start_samp_time%in%c("2016-06-01 15:30", "2016-05-27 15:20", "2016-05-28 15:15", "2016-05-30 09:30", "2016-05-30 16:00", "2016-05-26 17:15", "2016-05-31 15:20")),]),]

ran_richness<-as.data.frame(specnumber(ran_ab_data)) # Calculation of species richness in all samples of Ranunculus series 1

ran_richness <- merge(ran_richness, meta_data_red, by="row.names") # Fusion of species richness dataset, and meta dataset

rownames(ran_richness) <- ran_richness$Row.names

num_leaf_samples <- nrow(ran_richness[ran_richness$`Sampling type`=="Leaves",])

cat(paste("Number of samples for leaves = ", num_leaf_samples, sep = ""))

num_flo_samples <- nrow(ran_richness[ran_richness$`Sampling type`=="Flowers",])

cat(paste("Number of samples for flowers = ", num_flo_samples, sep = ""))

ran_rich_test <- summary(glmer(specnumber(ran_ab_data) ~ `Sampling type` + (1 | start_samp_time), data = ran_richness, family = "poisson")) # Poisson Glmm

ran_rich_test

ran_rich_test$coefficients

save(ran_rich_test, file=paste(analysis_repertory, "/diversity/richness/orgCompRanunculusPoissonGLMM.RData", sep = ""))

ran_richness_temp <- ran_richness[,c("Row.names", "specnumber(ran_ab_data)", "Sampling type")]

ran_richness_temp$`Sampling type`<-factor(ran_richness_temp$`Sampling type`, levels=c("Leaves", "Flowers"))

plot_ranun <- ggplot(ran_richness_temp, aes(x=`Sampling type`, y=`specnumber(ran_ab_data)`)) +
  geom_boxplot() +
  ylab("OTU richness") +
  xlab("Ranunculus organs")

pdf(file = paste(analysis_repertory, "/diversity/richness/orgCompRanunculusLeavesFlowersBoxPlot.pdf", sep = ""), width = 7, height = 7)

plot_ranun

dev.off()

# Trifolium pratense

trifo_ab_data <- ab_data_6955[rownames(meta_data_red[meta_data_red$Species=="Trifolium pratense",]),]

trifo_richness <- as.data.frame(specnumber(trifo_ab_data)) # Calculation of species richness in all samples of Trifolium

trifo_richness <- merge(trifo_richness, meta_data_red, by="row.names") # Fusion of species richness dataset, and meta dataset

rownames(trifo_richness) <- trifo_richness$Row.names

num_leaf_samples <- nrow(trifo_richness[trifo_richness$`Sampling type`=="Leaves",])

cat(paste("Number of samples for leaves = ", num_leaf_samples, sep = ""))

num_flo_samples <- nrow(trifo_richness[trifo_richness$`Sampling type`=="Flowers",])

cat(paste("Number of samples for flowers = ", num_leaf_samples, sep = ""))

trifo_rich_test <- summary(glmer(specnumber(trifo_ab_data) ~ `Sampling type` + (1 | start_samp_time), data = trifo_richness, family = "poisson")) # Poisson Glmm

trifo_rich_test

trifo_rich_test$coefficients

save(trifo_rich_test, file=paste(analysis_repertory, "/diversity/richness/orgCompTrifoliumPoissonGLMM.RData", sep = ""))

trifo_richness_temp <- trifo_richness[,c("Row.names", "specnumber(trifo_ab_data)", "Sampling type")]

trifo_richness_temp$`Sampling type` <- factor(trifo_richness_temp$`Sampling type`, levels=c("Leaves", "Flowers"))

plot_trifo <- ggplot(trifo_richness_temp, aes(x=`Sampling type`, y=`specnumber(trifo_ab_data)`)) +
  geom_boxplot() +
  ylab("OTU richness") +
  xlab("Trifolium organs")

pdf(file = paste(analysis_repertory, "/diversity/richness/orgCompTrifoliumLeavesFlowersBoxPlot.pdf", sep = ""), width = 7, height = 7)

plot_trifo

dev.off()

# Holcus lanatus

holc_ab_data <- ab_data_6955[rownames(meta_data_red[meta_data_red$Species=="Holcus lanatus",]),]

holc_richness<-as.data.frame(specnumber(holc_ab_data)) # Calculation of species richness in all samples of Holcus

holc_richness <- merge(holc_richness, meta_data_red, by="row.names") # Fusion of species richness dataset, and meta dataset

rownames(holc_richness) <- holc_richness$Row.names

num_leaf_samples <- nrow(holc_richness[holc_richness$`Sampling type`=="Leaves",])

cat(paste("Number of samples for leaves = ", num_leaf_samples, sep = ""))

num_flo_samples <- nrow(holc_richness[holc_richness$`Sampling type`=="Flowers",])

cat(paste("Number of samples for flowers = ", num_leaf_samples, sep = ""))

holc_rich_test <- summary(glmer(specnumber(holc_ab_data) ~ `Sampling type` + (1 | start_samp_time), data = holc_richness, family = "poisson")) # Poisson Glmm

holc_rich_test

holc_rich_test$coefficients

save(holc_rich_test, file=paste(analysis_repertory, "/diversity/richness/orgCompHolcusPoissonGLMM.RData", sep = ""))

holc_richness_temp <- holc_richness[,c("Row.names", "specnumber(holc_ab_data)", "Sampling type")]

holc_richness_temp$`Sampling type` <- factor(holc_richness_temp$`Sampling type`, levels=c("Leaves", "Flowers"))

plot_holc <- ggplot(holc_richness_temp, aes(x=`Sampling type`, y=`specnumber(holc_ab_data)`)) +
  geom_boxplot() +
  ylab("OTU richness") +
  xlab("Holcus organs")

pdf(file = paste(analysis_repertory, "/diversity/richness/orgCompHolcusLeavesFlowersBoxPlot.pdf", sep = ""), width = 7, height = 7)

plot_holc

dev.off()

```

### Across <i>Ranunuculus acris</i> and <i>Trifolium pratense</i> leaf and floral microbiomes

```{r richness_across_species}

# Leaves

ranun_trifo_leaf_spls <- rownames(meta_data_red[((meta_data_red$Species=="Ranunculus acris")|(meta_data_red$Species=="Trifolium pratense"))&(meta_data_red$`Sampling type`=="Leaves"),])

ranun_trifo_leaf_ab <- extr.abdata(ab_data_6955, ranun_trifo_leaf_spls)

ranun_trifo_leaf_rich <- as.data.frame(specnumber(ranun_trifo_leaf_ab))

ranun_trifo_leaf_rich <- merge(ranun_trifo_leaf_rich, meta_data_red, by="row.names")

rownames(ranun_trifo_leaf_rich) <- ranun_trifo_leaf_rich$Row.names

num_ranun_samples_leaves<-nrow(ranun_trifo_leaf_rich[ranun_trifo_leaf_rich$Species=="Ranunculus acris",])

cat(paste("Number of samples for Ranunculus = ", num_ranun_samples_leaves, sep = ""))

num_trifo_samples_leaves<-nrow(ranun_trifo_leaf_rich[ranun_trifo_leaf_rich$Species=="Trifolium pratense",])

cat(paste("Number of samples for Trifolium = ", num_trifo_samples_leaves, sep = ""))

ranun_trifo_leaf_rich_test <- summary(glmer(formula = specnumber(ranun_trifo_leaf_ab) ~ Species + (1|start_samp_time), data = ranun_trifo_leaf_rich, family = "poisson"))

ranun_trifo_leaf_rich_test

ranun_trifo_leaf_rich_test$coefficients

save(ranun_trifo_leaf_rich_test, file=paste(analysis_repertory, "/diversity/richness/ranTrifoLeavesPoissonGLMM.RData", sep = ""))

ranun_trifo_leaf_richness_temp <- ranun_trifo_leaf_rich[,c("Row.names", "specnumber(ranun_trifo_leaf_ab)", "Species")]

ranun_trifo_leaf_richness_temp$Species <- factor(ranun_trifo_leaf_richness_temp$Species, levels=c("Ranunculus acris", "Trifolium pratense"))

plot_ranun_trifo_leaf_rich <- ggplot(ranun_trifo_leaf_richness_temp, aes(x=Species, y=`specnumber(ranun_trifo_leaf_ab)`)) +
  geom_boxplot() +
  ylab("OTU richness") +
  xlab("Leaf microbiomes")

pdf(file = paste(analysis_repertory, "/diversity/richness/ranTrifoLeavesBoxPlot.pdf", sep = ""), width = 7, height = 7)

plot_ranun_trifo_leaf_rich

dev.off()

# Flowers

ranun_trifo_flo_spls <- rownames(meta_data_red[((meta_data_red$Species=="Ranunculus acris")|(meta_data_red$Species=="Trifolium pratense"))&(meta_data_red$`Sampling type`=="Flowers")&(meta_data_red$start_samp_time%in%c("2016-06-01 15:30", "2016-05-27 15:20", "2016-05-28 15:15", "2016-05-30 09:30", "2016-05-30 16:00", "2016-05-26 17:15", "2016-05-31 15:20")),])

ranun_trifo_flo_ab <- extr.abdata(ab_data_6955, ranun_trifo_flo_spls)

ranun_trifo_flo_rich <- as.data.frame(specnumber(ranun_trifo_flo_ab))

ranun_trifo_flo_rich <- merge(ranun_trifo_flo_rich, meta_data_red, by="row.names")

rownames(ranun_trifo_flo_rich) <- ranun_trifo_flo_rich$Row.names

num_ranun_flo_samples<-nrow(ranun_trifo_flo_rich[ranun_trifo_flo_rich$Species=="Ranunculus acris",])

cat(paste("Number of samples for Ranunculus = ", num_ranun_flo_samples, sep = ""))

num_trifo_flo_samples<-nrow(ranun_trifo_flo_rich[ranun_trifo_flo_rich$Species=="Trifolium pratense",])

cat(paste("Number of samples for Trifolium = ", num_trifo_flo_samples, sep = ""))

ranun_trifo_flowers_rich_test <- summary(glmer(formula = specnumber(ranun_trifo_flo_ab) ~ Species + (1|start_samp_time), data = ranun_trifo_flo_rich, family = "poisson"))

ranun_trifo_flowers_rich_test

ranun_trifo_flowers_rich_test$coefficients

save(ranun_trifo_flowers_rich_test, file=paste(analysis_repertory, "/diversity/richness/ranTrifoFlowersPoissonGLMM.RData", sep = ""))

ranun_trifo_flo_richness_temp <- ranun_trifo_flo_rich[,c("Row.names", "specnumber(ranun_trifo_flo_ab)", "Species")]

ranun_trifo_flo_richness_temp$Species <- factor(ranun_trifo_flo_richness_temp$Species, levels=c("Ranunculus acris", "Trifolium pratense"))

plot_ranun_trifo_flo_rich <- ggplot(ranun_trifo_flo_richness_temp, aes(x=Species, y=`specnumber(ranun_trifo_flo_ab)`)) +
  geom_boxplot() +
  ylab("OTU richness") +
  xlab("Floral microbiomes")

pdf(file = paste(analysis_repertory, "/diversity/richness/RanTrifoFlowersBoxPlot.pdf", sep = ""), width = 7, height = 7)

plot_ranun_trifo_flo_rich

dev.off()

```

## Evenness across niches

In the code bellow numbers of samples of each categories are not indicated as they are the same as for comparisons of richness.

### Across leaves and flowers of <i>Ranunculus acris</i>, <i>Trifolium pratense</i>, and <i>Holcus lanatus</i>

```{r evenness_across_organs}

dir.create(paste(analysis_repertory, "/diversity/evenness", sep = ""))

# Ranunculus

ran_ab_data <- ab_data_6955[rownames(meta_data_red[(meta_data_red$Species=="Ranunculus acris")&(meta_data_red$start_samp_time%in%c("2016-06-01 15:30", "2016-05-27 15:20", "2016-05-28 15:15", "2016-05-30 09:30", "2016-05-30 16:00", "2016-05-26 17:15", "2016-05-31 15:20")),]),]

ran_even<-as.data.frame(pielou(ran_ab_data)) # Calculation of species evenness in all samples of Ranunculus series 1 with Pielou's metric

ran_even <- merge(ran_even, meta_data_red, by="row.names") # Fusion of species evenness dataset, and meta dataset

rownames(ran_even) <- ran_even$Row.names

names(ran_even)[names(ran_even) == "Sampling type"] <- c("samplingType") # Renaming of column "Sampling type" as "samplingType" to call it in models

ranun_even_test <- lme(pielou(ran_ab_data) ~ samplingType, random = ~1 | start_samp_time, data = ran_even)

plot(ranun_even_test$fitted, ranun_even_test$residuals)

signif_ranun_even_test <- anova(ranun_even_test)

signif_ranun_even_test

signif_ranun_even_test$`p-value`

save(ranun_even_test, file=paste(analysis_repertory, "/diversity/evenness/ranunculusEvenTest.RData", sep = ""))

ranun_even_temp <- ran_even[,c("Row.names", "pielou(ran_ab_data)", "samplingType")]

ranun_even_temp$`samplingType` <- factor(ranun_even_temp$`samplingType`, levels=c("Leaves", "Flowers"))

plot_ranun <- ggplot(ranun_even_temp, aes(x=samplingType, y=`pielou(ran_ab_data)`)) +
  geom_boxplot() +
  ylab("Evenness") +
  xlab("Ranunculus organs")

pdf(file = paste(analysis_repertory, "/diversity/evenness/leavesFlowers_Ranunculus_boxPlot.pdf", sep = ""), width = 7, height = 7)

plot_ranun

dev.off()

# Trifolium

trifo_ab_data <- ab_data_6955[rownames(meta_data_red[meta_data_red$Species=="Trifolium pratense",]),]

trifo_even <- as.data.frame(pielou(trifo_ab_data)) # Calculation of species evenness in all samples of Trifolium with Pielou's metric

trifo_even <- merge(trifo_even, meta_data_red, by="row.names") # Fusion of species evenness dataset, and meta dataset

rownames(trifo_even) <- trifo_even$Row.names

trifo_leaves_sw_test <- shapiro.test(trifo_even[trifo_even$`Sampling type` == "Leaves", "pielou(trifo_ab_data)"]) # Shapiro-wilk test of normality

trifo_leaves_sw_test

save(trifo_leaves_sw_test, file=paste(analysis_repertory, "/diversity/evenness/leaves_Trifolium_shapiroWilkTest.RData", sep = ""))

trifo_flo_sw_test <- shapiro.test(trifo_even[trifo_even$`Sampling type` == "Flowers", "pielou(trifo_ab_data)"]) # Shapiro-wilk test of normality

trifo_flo_sw_test

names(trifo_even)[names(trifo_even) == "Sampling type"] <- c("samplingType") # Renaming of column "Sampling type" as "samplingType" to call it in models

trifo_even_test <- lme(pielou(trifo_ab_data) ~ samplingType, random = ~1 | start_samp_time, data = trifo_even)

plot(trifo_even_test$fitted, trifo_even_test$residuals)

signif_trifo_even_test <- anova(trifo_even_test)

signif_trifo_even_test

signif_trifo_even_test$`p-value`

save(trifo_even_test, file=paste(analysis_repertory, "/diversity/evenness/trifoliumEvenTest.RData", sep = ""))

trifo_even_temp <- trifo_even[,c("Row.names", "pielou(trifo_ab_data)", "samplingType")]

trifo_even_temp$samplingType <- factor(trifo_even_temp$samplingType, levels=c("Leaves", "Flowers"))

plot_trifo <- ggplot(trifo_even_temp, aes(x=samplingType, y=`pielou(trifo_ab_data)`)) +
  geom_boxplot() +
  ylab("Evenness") +
  xlab("Trifolium organs")

pdf(file = paste(analysis_repertory, "/diversity/evenness/leavesFlowers_Trifolium_boxPlot.pdf", sep = ""), width = 7, height = 7)

plot_trifo

dev.off()

# Holcus

holc_ab_data <- ab_data_6955[rownames(meta_data_red[meta_data_red$Species=="Holcus lanatus",]),]

holc_even<-as.data.frame(pielou(holc_ab_data)) # Calculation of species evenness in all samples of Holcus with Pielou's metric

holc_even <- merge(holc_even, meta_data_red, by="row.names") # Fusion of species evenness dataset, and meta dataset

rownames(holc_even) <- holc_even$Row.names

holc_leaves_sw_test <- shapiro.test(holc_even[holc_even$`Sampling type` == "Leaves", "pielou(holc_ab_data)"]) # Shapiro-wilk test of normality

holc_leaves_sw_test

save(holc_leaves_sw_test, file=paste(analysis_repertory, "/diversity/evenness/leaves_Holcus_shapiroWilkTest.RData", sep = ""))

holc_flo_sw_test <- shapiro.test(holc_even[holc_even$`Sampling type` == "Flowers", "pielou(holc_ab_data)"]) # Shapiro-wilk test of normality

holc_flo_sw_test

names(holc_even)[names(holc_even) == "Sampling type"] <- c("samplingType") # Renaming of column "Sampling type" as "samplingType" to call it in models

holc_even_test <- lme(pielou(holc_ab_data) ~ samplingType, random = ~1 | start_samp_time, data = holc_even)

plot(holc_even_test$fitted, holc_even_test$residuals)

signif_holc_even_test <- anova(holc_even_test)

signif_holc_even_test

signif_holc_even_test$`p-value`

save(holc_even_test, file=paste(analysis_repertory, "/diversity/evenness/holcusEvenTest.RData", sep = ""))

holc_even_temp <- holc_even[,c("Row.names", "pielou(holc_ab_data)", "samplingType")]

holc_even_temp$samplingType <- factor(holc_even_temp$samplingType, levels=c("Leaves", "Flowers"))

plot_holc <- ggplot(holc_even_temp, aes(x=samplingType, y=`pielou(holc_ab_data)`)) +
  geom_boxplot() +
  ylab("Evenness") +
  xlab("Holcus organs")

pdf(file = paste(analysis_repertory, "/diversity/evenness/leavesFlowers_Holcus_boxPlot.pdf", sep = ""), width = 7, height = 7)

plot_holc

dev.off()

```

### Across <i>Ranunculus acris</i> and <i>Trifolium pratense</i> leaf and floral microbiomes

```{r eveness_across_ranun_trifo}

# Leaves

ranun_trifo_leaf_spls <- rownames(meta_data_red[((meta_data_red$Species=="Ranunculus acris")|(meta_data_red$Species=="Trifolium pratense"))&(meta_data_red$`Sampling type`=="Leaves"),])

ranun_trifo_leaf_ab <- extr.abdata(ab_data_6955, ranun_trifo_leaf_spls)

ranun_trifo_leaf_even <- as.data.frame(pielou(ranun_trifo_leaf_ab))

ranun_trifo_leaf_even <- merge(ranun_trifo_leaf_even, meta_data_red, by="row.names")

rownames(ranun_trifo_leaf_even) <- ranun_trifo_leaf_even$Row.names

ranun_leaves_sw_test <- shapiro.test(ranun_trifo_leaf_even[ranun_trifo_leaf_even$Species == "Ranunculus acris", "pielou(ranun_trifo_leaf_ab)"]) # Shapiro-wilk test of normality

ranun_leaves_sw_test

save(ranun_leaves_sw_test, file=paste(analysis_repertory, "/diversity/evenness/ranTrifo_ranunLeaves_shapiroWilkTest.RData", sep = ""))

trifo_leaves_sw_test <- shapiro.test(ranun_trifo_leaf_even[ranun_trifo_leaf_even$Species == "Trifolium pratense", "pielou(ranun_trifo_leaf_ab)"]) # Shapiro-wilk test of normality

trifo_leaves_sw_test

save(trifo_leaves_sw_test, file=paste(analysis_repertory, "/diversity/evenness/ranTrifo_trifoLeaves_shapiroWilkTest.RData", sep = ""))

leaves_even_test <- lme(pielou(ranun_trifo_leaf_ab) ~ Species, random = ~1 | start_samp_time, data = ranun_trifo_leaf_even)

plot(leaves_even_test$fitted, leaves_even_test$residuals)

signif_leaves_even_test <- anova(leaves_even_test)

signif_leaves_even_test

signif_leaves_even_test$`p-value`

save(leaves_even_test, file=paste(analysis_repertory, "/diversity/evenness/leavesEvenTest.RData", sep = ""))

ranun_trifo_even_temp <- ranun_trifo_leaf_even[,c("Row.names", "pielou(ranun_trifo_leaf_ab)", "Species")]

ranun_trifo_even_temp$Species <- factor(ranun_trifo_even_temp$Species, levels=c("Ranunculus acris", "Trifolium pratense"))

plot_ranun_trifo <- ggplot(ranun_trifo_even_temp, aes(x=Species, y=`pielou(ranun_trifo_leaf_ab)`)) +
  geom_boxplot() +
  ylab("Evenness") +
  xlab("Leaf microbiomes")

pdf(file = paste(analysis_repertory, "/diversity/evenness/ranTrifo_leaves_boxPlot.pdf", sep = ""), width = 7, height = 7)

plot_ranun_trifo

dev.off()

# Flowers

ranun_trifo_flo_spls <- rownames(meta_data_red[((meta_data_red$Species=="Ranunculus acris")|(meta_data_red$Species=="Trifolium pratense"))&(meta_data_red$`Sampling type`=="Flowers")&(meta_data_red$start_samp_time%in%c("2016-06-01 15:30", "2016-05-27 15:20", "2016-05-28 15:15", "2016-05-30 09:30", "2016-05-30 16:00", "2016-05-26 17:15", "2016-05-31 15:20")),])

ranun_trifo_flo_ab <- extr.abdata(ab_data_6955, ranun_trifo_flo_spls)

ranun_trifo_flo_even <- as.data.frame(pielou(ranun_trifo_flo_ab))

ranun_trifo_flo_even <- merge(ranun_trifo_flo_even, meta_data_red, by="row.names")

rownames(ranun_trifo_flo_even) <- ranun_trifo_flo_even$Row.names

ranun_flo_sw_test <- shapiro.test(ranun_trifo_flo_even[ranun_trifo_flo_even$Species == "Ranunculus acris", "pielou(ranun_trifo_flo_ab)"]) # Shapiro-wilk test of normality

ranun_flo_sw_test

save(ranun_flo_sw_test, file=paste(analysis_repertory, "/diversity/evenness/ranTrifo_ranunFlowers_shapiroWilkTest.RData", sep = ""))

trifo_flo_sw_test <- shapiro.test(ranun_trifo_flo_even[ranun_trifo_flo_even$Species == "Trifolium pratense", "pielou(ranun_trifo_flo_ab)"]) # Shapiro-wilk test of normality

trifo_flo_sw_test

save(trifo_flo_sw_test, file=paste(analysis_repertory, "/diversity/evenness/ranTrifo_trifoFlowers_shapiroWilkTest.RData", sep = ""))

flowers_even_test <- lme(pielou(ranun_trifo_flo_ab) ~ Species, random = ~1 | start_samp_time, data = ranun_trifo_flo_even)

plot(flowers_even_test$fitted, flowers_even_test$residuals)

signif_flowers_even_test <- anova(flowers_even_test)

signif_flowers_even_test

signif_flowers_even_test$`p-value`

save(flowers_even_test, file=paste(analysis_repertory, "/diversity/evenness/flowersEvenTest.RData", sep = ""))

ranun_trifo_even_temp <- ranun_trifo_flo_even[,c("Row.names", "pielou(ranun_trifo_flo_ab)", "Species")]

ranun_trifo_even_temp$Species <- factor(ranun_trifo_even_temp$Species, levels=c("Ranunculus acris", "Trifolium pratense"))

plot_ranun_trifo <- ggplot(ranun_trifo_even_temp, aes(x=Species, y=`pielou(ranun_trifo_flo_ab)`)) +
  geom_boxplot() +
  ylab("Evenness") +
  xlab("Floral microbiomes")

pdf(file = paste(analysis_repertory, "/diversity/evenness/ranTrifo_flowers_boxPlot.pdf", sep = ""), width = 7, height = 7)

plot_ranun_trifo

dev.off()

```

# Section 9: Analysis of variance with time, host, and organ as explanatory variables

```{r analysis_variance}

dir.create(paste(analysis_repertory, "/analysis_variance", sep = ""))

dir.create(paste(analysis_repertory, "/analysis_variance/time_host_organ", sep = ""))

metaDataThreeSpp <- meta_data_red[meta_data_red$Species %in% c("Trifolium pratense", "Ranunculus acris", "Holcus lanatus"),]

abDataThreeSpp <- extr.abdata(ab_data_6955, rownames(metaDataThreeSpp)) # Reduction of abundance data to the three species Trifolium, Ranunculus, Holcus

st <- nmds_stress_fun(abDataThreeSpp, 7)

plot_stress <- nmds_stress_plot(st) # A graph to show the stress versus versus number of dimensions

pdf(file = paste(analysis_repertory, "/analysis_variance/time_host_organ/stress_plot.pdf", sep = ""), width = 10, height = 10)

plot_stress

dev.off()

nmds_k2<-metaMDS(abDataThreeSpp,distance="bray",k=2,autotransform=F,expand=F,trymax=100) # Compute the NMDS

nmds_k2

save(nmds_k2, file = (paste(analysis_repertory, "/analysis_variance/time_host_organ/time_species_organ_nmds_bray.RData", sep = "")))

nmds_k2_results <- as.data.frame(nmds_k2$points)

nmds_k2_results$Species <- metaDataThreeSpp[rownames(nmds_k2_results),"Species"]

nmds_k2_results$Organ <- metaDataThreeSpp[rownames(nmds_k2_results),"Sampling type"]

nmds_k2_results$final_cat <- paste(nmds_k2_results$Species, nmds_k2_results$Organ, sep = " ")

hulls_date_k2 <- ddply(nmds_k2_results, .(final_cat), find_hull)

plot_spec_org <- ggplot(data = nmds_k2_results, aes(x=MDS1, y=MDS2, colour=as.character(final_cat))) +
  geom_point() +
  geom_polygon(data = hulls_date_k2, alpha = 0.5, fill = NA)

pdf(file = paste(analysis_repertory, "/analysis_variance/time_host_organ/time_species_organ_nmds_bray.pdf", sep = ""), width = 10, height = 10)

plot_spec_org

dev.off()

permanova <- adonis(abDataThreeSpp~metaDataThreeSpp$start_samp_time+metaDataThreeSpp$Species+metaDataThreeSpp$`Sampling type`) # Test of Species and organ as an explanatory variable of communities of Trifolium pratense, Ranunculus acris, and Holcus lanatus

permanova

save(permanova, file = (paste(analysis_repertory, "/analysis_variance/time_host_organ/time_species_organ_permanova_bray_.RData", sep = "")))

```

# Section 10: Influence of time on floral communities of first time series

```{r time_floral_communities_series1}

dir.create(paste(analysis_repertory, "/analysis_variance/time", sep = ""))

# Trifolium pratense

meta_data_for_test <- meta_data_red[(meta_data_red$Species=="Trifolium pratense")&(meta_data_red$`Sampling type`=="Flowers")&(meta_data_red[,"start_samp_time"]%in%c("2016-06-01 15:30", "2016-05-27 15:20", "2016-05-28 15:15", "2016-05-30 09:30", "2016-05-30 16:00", "2016-05-26 17:15", "2016-05-31 15:20")),] # filtering for Trifolium floral data from the first series

ab_data_for_test <- extr.abdata(ab_data_6955, rownames(meta_data_for_test))

bray.ab_data_for_test <- vegdist(ab_data_for_test, method = "bray") # Calculation of bray curtis distances

betadip.ab_data_for_test <- betadisper(bray.ab_data_for_test, group = meta_data_for_test$start_samp_time)

permutest.ab_data_for_test <- permutest(betadip.ab_data_for_test, pairwise = FALSE, control = permControl(nperm = 999)) # multivariate analysis of homogeneity of dispersion (variance)

permutest.ab_data_for_test

save(permutest.ab_data_for_test, file = paste(analysis_repertory, "/analysis_variance/time/flowersTimeSeries1_permutest_trifolium.RData", sep = ""))

st <- nmds_stress_fun(ab_data_for_test, 7)

plot_stress <- nmds_stress_plot(st) # A graph to show the stress versus versus number of dimensions

pdf(file = paste(analysis_repertory, "/analysis_variance/time/flowersTimeSeries1_stressPlot_Trifolium.pdf", sep = ""), width = 10, height = 10)

plot_stress

dev.off()

nmds_k2<-metaMDS(ab_data_for_test,distance="bray",k=2,autotransform=F,expand=F,trymax=100) # Compute the NMDS

nmds_k2

save(nmds_k2, file = paste(analysis_repertory, "/analysis_variance/time/flowersTimeSeries1_nmds_Trifolium.RData", sep = ""))

nmds_k2_results <- as.data.frame(nmds_k2$points)

nmds_k2_results$start_samp_time <- meta_data_for_test[rownames(nmds_k2_results),"start_samp_time"]

hulls_date_k2 <- ddply(nmds_k2_results, .(start_samp_time), find_hull)

plot_time <- ggplot(data = nmds_k2_results, aes(x=MDS1, y=MDS2, colour=as.character(start_samp_time))) +
  geom_point() +
  geom_polygon(data = hulls_date_k2, alpha = 0.5)

pdf(file = paste(analysis_repertory, "/analysis_variance/time/flowersTimeSeries1_nmds_Trifolium.pdf", sep = ""), width = 10, height = 10)

plot_time

dev.off()

perm_manonova <- adonis(ab_data_for_test~meta_data_for_test$start_samp_time) # Test of time of sampling as an explanatory variable of community structure in flowers of Trifolium pratense in Series 1

perm_manonova

save(perm_manonova, file = paste(analysis_repertory, "/analysis_variance/time/flowersTimeSeries1_permanova_Trifolium.RData", sep = ""))

# Holcus lanatus

meta_data_for_test <- meta_data_red[(meta_data_red$Species=="Holcus lanatus")&(meta_data_red$`Sampling type`=="Flowers")&(meta_data_red[,"start_samp_time"]%in%c("2016-06-01 15:30", "2016-05-27 15:20", "2016-05-28 15:15", "2016-05-30 09:30", "2016-05-30 16:00", "2016-05-26 17:15", "2016-05-31 15:20")),] # filtering for Trifolium floral data from the first series

ab_data_for_test <- extr.abdata(ab_data_6955, rownames(meta_data_for_test))

bray.ab_data_for_test <- vegdist(ab_data_for_test, method = "bray") # Calculation of bray curtis distances

betadip.ab_data_for_test <- betadisper(bray.ab_data_for_test, group = meta_data_for_test$start_samp_time)

permutest.ab_data_for_test <- permutest(betadip.ab_data_for_test, pairwise = FALSE, control = permControl(nperm = 999)) # multivariate analysis for homogeneity of dispersion (variance)

permutest.ab_data_for_test

save(permutest.ab_data_for_test, file = paste(analysis_repertory, "/analysis_variance/time/flowersTimeSeries1__permutest_holcus.RData", sep = ""))

st <- nmds_stress_fun(ab_data_for_test, 7)

plot_stress <- nmds_stress_plot(st) # A graph to show the stress versus versus number of dimensions

pdf(file = paste(analysis_repertory, "/analysis_variance/time/flowersTimeSeries1_stressPlot_Holcus.pdf", sep = ""), width = 10, height = 10)

plot_stress

dev.off()

nmds_k2<-metaMDS(ab_data_for_test,distance="bray",k=2,autotransform=F,expand=F,trymax=100) # Compute the NMDS

nmds_k2

save(nmds_k2, file = paste(analysis_repertory, "/analysis_variance/time/flowersTimeSeries1_nmds_Holcus.RData", sep = ""))

nmds_k2_results <- as.data.frame(nmds_k2$points)

nmds_k2_results$start_samp_time <- meta_data_for_test[rownames(nmds_k2_results),"start_samp_time"]

hulls_date_k2 <- ddply(nmds_k2_results, .(start_samp_time), find_hull)

plot_time <- ggplot(data = nmds_k2_results, aes(x=MDS1, y=MDS2, colour=as.character(start_samp_time))) +
  geom_point() +
  geom_polygon(data = hulls_date_k2, alpha = 0.5)

pdf(file = paste(analysis_repertory, "/analysis_variance/time/flowersTimeSeries1_nmds_Holcus.pdf", sep = ""), width = 10, height = 10)

plot_time

dev.off()

perm_manonova <- adonis(ab_data_for_test~meta_data_for_test$start_samp_time) # Test of time of sampling as an explanatory variable of community structure in flowers of Holcus lanatus in Series 1

perm_manonova

save(perm_manonova, file = paste(analysis_repertory, "/analysis_variance/time/flowersTimeSeries1_permanova_Holcus.RData", sep = ""))

# Ranunculus acris

meta_data_for_test <- meta_data_red[(meta_data_red$Species=="Ranunculus acris")&(meta_data_red$`Sampling type`=="Flowers")&(meta_data_red[,"start_samp_time"]%in%c("2016-06-01 15:30", "2016-05-27 15:20", "2016-05-28 15:15", "2016-05-30 09:30", "2016-05-30 16:00", "2016-05-26 17:15", "2016-05-31 15:20")),] # filtering for Trifolium floral data from the first series

ab_data_for_test <- extr.abdata(ab_data_6955, rownames(meta_data_for_test))

bray.ab_data_for_test <- vegdist(ab_data_for_test, method = "bray") # Calculation of bray curtis distances

betadip.ab_data_for_test <- betadisper(bray.ab_data_for_test, group = meta_data_for_test$start_samp_time)

permutest.ab_data_for_test <- permutest(betadip.ab_data_for_test, pairwise = FALSE, control = permControl(nperm = 999)) # multivariate analysis for homogeneity of dispersion (variance)

permutest.ab_data_for_test

save(permutest.ab_data_for_test, file = paste(analysis_repertory, "/analysis_variance/time/flowersTimeSeries1_permutest_ranunculus.RData", sep = ""))

st <- nmds_stress_fun(ab_data_for_test, 7)

plot_stress <- nmds_stress_plot(st) # A graph to show the stress versus versus number of dimensions

pdf(file = paste(analysis_repertory, "/analysis_variance/time/flowersTimeSeries1_stressPlot_Ranunculus.pdf", sep = ""), width = 10, height = 10)

plot_stress

dev.off()

nmds_k2<-metaMDS(ab_data_for_test,distance="bray",k=2,autotransform=F,expand=F,trymax=100) # Compute the NMDS

nmds_k2

save(nmds_k2, file = paste(analysis_repertory, "/analysis_variance/time/flowersTimeSeries1_timeSeries1_nmds_Ranunculus.RData", sep = ""))

nmds_k2_results <- as.data.frame(nmds_k2$points)

nmds_k2_results$start_samp_time <- meta_data_for_test[rownames(nmds_k2_results),"start_samp_time"]

hulls_date_k2 <- ddply(nmds_k2_results, .(start_samp_time), find_hull)

plot_time <- ggplot(data = nmds_k2_results, aes(x=MDS1, y=MDS2, colour=as.character(start_samp_time))) +
  geom_point() +
  geom_polygon(data = hulls_date_k2, alpha = 0.5)

pdf(file = paste(analysis_repertory, "/analysis_variance/time/flowersTimeSeries1_nmds_Ranunculus.pdf", sep = ""), width = 10, height = 10)

plot_time

dev.off()

perm_manonova <- adonis(ab_data_for_test~meta_data_for_test$start_samp_time) # Test of time of sampling as an explanatory variable of community structure in flowers of Ranunuclus acris in Series 1

perm_manonova

save(perm_manonova, file = paste(analysis_repertory, "/analysis_variance/time/flowersTimeSeries1_permanova_Ranunculus.RData", sep = ""))

```

# Section 11: Influence of time on leaf communities of first time series

```{r time_leaf_communities_series1}

# Trifolium pratense

meta_data_for_test <- meta_data_red[(meta_data_red$Species=="Trifolium pratense")&(meta_data_red$`Sampling type`=="Leaves")&(meta_data_red[,"start_samp_time"]%in%c("2016-06-01 15:30", "2016-05-27 15:20", "2016-05-28 15:15", "2016-05-30 09:30", "2016-05-30 16:00", "2016-05-26 17:15", "2016-05-31 15:20")),] # filtering for Trifolium leaf data from the first series

ab_data_for_test <- extr.abdata(ab_data_6955, rownames(meta_data_for_test))

bray.ab_data_for_test <- vegdist(ab_data_for_test, method = "bray") # Calculation of bray curtis distances

betadip.ab_data_for_test <- betadisper(bray.ab_data_for_test, group = meta_data_for_test$start_samp_time)

permutest.ab_data_for_test <- permutest(betadip.ab_data_for_test, pairwise = FALSE, control = permControl(nperm = 999)) # multivariate analysis of homogeneity of dispersion (variance)

permutest.ab_data_for_test

save(permutest.ab_data_for_test, file = paste(analysis_repertory, "/analysis_variance/time/leavesTimeSeries1_permutest_trifolium.RData", sep = ""))

st <- nmds_stress_fun(ab_data_for_test, 7)

plot_stress <- nmds_stress_plot(st) # A graph to show the stress versus versus number of dimensions

pdf(file = paste(analysis_repertory, "/analysis_variance/time/leavesTimeSeries1_stressPlot_Trifolium.pdf", sep = ""), width = 10, height = 10)

plot_stress

dev.off()

nmds_k2<-metaMDS(ab_data_for_test,distance="bray",k=2,autotransform=F,expand=F,trymax=100) # Compute the NMDS

nmds_k2

save(nmds_k2, file = paste(analysis_repertory, "/analysis_variance/time/leavesTimeSeries1_nmds_Trifolium.RData", sep = ""))

nmds_k2_results <- as.data.frame(nmds_k2$points)

nmds_k2_results$start_samp_time <- meta_data_for_test[rownames(nmds_k2_results),"start_samp_time"]

hulls_date_k2 <- ddply(nmds_k2_results, .(start_samp_time), find_hull)

plot_time <- ggplot(data = nmds_k2_results, aes(x=MDS1, y=MDS2, colour=as.character(start_samp_time))) +
  geom_point() +
  geom_polygon(data = hulls_date_k2, alpha = 0.5)

pdf(file = paste(analysis_repertory, "/analysis_variance/time/leavesTimeSeries1_nmds_Trifolium.pdf", sep = ""), width = 10, height = 10)

plot_time

dev.off()

perm_manonova <- adonis(ab_data_for_test~meta_data_for_test$start_samp_time) # Test of time of sampling as an explanatory variable of community structure in leaves of Trifolium pratense in Series 1

perm_manonova

save(perm_manonova, file = paste(analysis_repertory, "/analysis_variance/time/leavesTimeSeries1_permanova_Trifolium.RData", sep = ""))

# Holcus lanatus

meta_data_for_test <- meta_data_red[(meta_data_red$Species=="Holcus lanatus")&(meta_data_red$`Sampling type`=="Leaves")&(meta_data_red[,"start_samp_time"]%in%c("2016-06-01 15:30", "2016-05-27 15:20", "2016-05-28 15:15", "2016-05-30 09:30", "2016-05-30 16:00", "2016-05-26 17:15", "2016-05-31 15:20")),] # filtering for Trifolium leaf data from the first series

ab_data_for_test <- extr.abdata(ab_data_6955, rownames(meta_data_for_test))

bray.ab_data_for_test <- vegdist(ab_data_for_test, method = "bray") # Calculation of bray curtis distances

betadip.ab_data_for_test <- betadisper(bray.ab_data_for_test, group = meta_data_for_test$start_samp_time)

permutest.ab_data_for_test <- permutest(betadip.ab_data_for_test, pairwise = FALSE, control = permControl(nperm = 999)) # multivariate analysis for homogeneity of dispersion (variance)

permutest.ab_data_for_test

save(permutest.ab_data_for_test, file = paste(analysis_repertory, "/analysis_variance/time/leavesTimeSeries1__permutest_holcus.RData", sep = ""))

st <- nmds_stress_fun(ab_data_for_test, 7)

plot_stress <- nmds_stress_plot(st) # A graph to show the stress versus versus number of dimensions

pdf(file = paste(analysis_repertory, "/analysis_variance/time/leavesTimeSeries1_stressPlot_Holcus.pdf", sep = ""), width = 10, height = 10)

plot_stress

dev.off()

nmds_k2<-metaMDS(ab_data_for_test,distance="bray",k=2,autotransform=F,expand=F,trymax=100) # Compute the NMDS

nmds_k2

save(nmds_k2, file = paste(analysis_repertory, "/analysis_variance/time/leavesTimeSeries1_nmds_Holcus.RData", sep = ""))

nmds_k2_results <- as.data.frame(nmds_k2$points)

nmds_k2_results$start_samp_time <- meta_data_for_test[rownames(nmds_k2_results),"start_samp_time"]

hulls_date_k2 <- ddply(nmds_k2_results, .(start_samp_time), find_hull)

plot_time <- ggplot(data = nmds_k2_results, aes(x=MDS1, y=MDS2, colour=as.character(start_samp_time))) +
  geom_point() +
  geom_polygon(data = hulls_date_k2, alpha = 0.5)

pdf(file = paste(analysis_repertory, "/analysis_variance/time/leavesTimeSeries1_nmds_Holcus.pdf", sep = ""), width = 10, height = 10)

plot_time

dev.off()

perm_manonova <- adonis(ab_data_for_test~meta_data_for_test$start_samp_time) # Test of time of sampling as an explanatory variable of community structure in leaves of Holcus lanatus in Series 1

perm_manonova

save(perm_manonova, file = paste(analysis_repertory, "/analysis_variance/time/leavesTimeSeries1_permanova_Holcus.RData", sep = ""))

# Ranunculus acris

meta_data_for_test <- meta_data_red[(meta_data_red$Species=="Ranunculus acris")&(meta_data_red$`Sampling type`=="Leaves")&(meta_data_red[,"start_samp_time"]%in%c("2016-06-01 15:30", "2016-05-27 15:20", "2016-05-28 15:15", "2016-05-30 09:30", "2016-05-30 16:00", "2016-05-26 17:15", "2016-05-31 15:20")),] # filtering for Trifolium floral data from the first series

ab_data_for_test <- extr.abdata(ab_data_6955, rownames(meta_data_for_test))

bray.ab_data_for_test <- vegdist(ab_data_for_test, method = "bray") # Calculation of bray curtis distances

betadip.ab_data_for_test <- betadisper(bray.ab_data_for_test, group = meta_data_for_test$start_samp_time)

permutest.ab_data_for_test <- permutest(betadip.ab_data_for_test, pairwise = FALSE, control = permControl(nperm = 999)) # multivariate analysis for homogeneity of dispersion (variance)

permutest.ab_data_for_test

save(permutest.ab_data_for_test, file = paste(analysis_repertory, "/analysis_variance/time/leavesTimeSeries1_permutest_ranunculus.RData", sep = ""))

st <- nmds_stress_fun(ab_data_for_test, 7)

plot_stress <- nmds_stress_plot(st) # A graph to show the stress versus versus number of dimensions

pdf(file = paste(analysis_repertory, "/analysis_variance/time/leavesTimeSeries1_stressPlot_Ranunculus.pdf", sep = ""), width = 10, height = 10)

plot_stress

dev.off()

nmds_k2<-metaMDS(ab_data_for_test,distance="bray",k=2,autotransform=F,expand=F,trymax=100) # Compute the NMDS

nmds_k2

save(nmds_k2, file = paste(analysis_repertory, "/analysis_variance/time/leavesTimeSeries1_timeSeries1_nmds_Ranunculus.RData", sep = ""))

nmds_k2_results <- as.data.frame(nmds_k2$points)

nmds_k2_results$start_samp_time <- meta_data_for_test[rownames(nmds_k2_results),"start_samp_time"]

hulls_date_k2 <- ddply(nmds_k2_results, .(start_samp_time), find_hull)

plot_time <- ggplot(data = nmds_k2_results, aes(x=MDS1, y=MDS2, colour=as.character(start_samp_time))) +
  geom_point() +
  geom_polygon(data = hulls_date_k2, alpha = 0.5)

pdf(file = paste(analysis_repertory, "/analysis_variance/time/leavesTimeSeries1_nmds_Ranunculus.pdf", sep = ""), width = 10, height = 10)

plot_time

dev.off()

perm_manonova <- adonis(ab_data_for_test~meta_data_for_test$start_samp_time) # Test of time of sampling as an explanatory variable of community structure in leaves of Ranunuclus acris in Series 1

perm_manonova

save(perm_manonova, file = paste(analysis_repertory, "/analysis_variance/time/leavesTimeSeries1_permanova_Ranunculus.RData", sep = ""))

```

# Section 12: OTU richness overlaps across niches of phyllosphere

```{r richnessOverlaps_directory}

dir.create(paste(analysis_repertory, "/richness_overlaps", sep = ""))

```

## OTU richness overlaps across leaves and flowers of <i>Trifolium pratense</i> for OTUs detected in 6,955 read dataset (detection in unrarefied data) 

Here OTUs detected at 6,955 reads depth, but taking into account their detection from the non-rarefied data set.

```{r richness_overlap_trifo_organs_6955DivNonRR}

floSpls <- rownames(meta_data_red[(meta_data_red$Species=="Trifolium pratense")&(meta_data_red$`Sampling type`=="Flowers"),]) # Identification of floral samples of species

leafSpls <- rownames(meta_data_red[(meta_data_red$Species=="Trifolium pratense")&(meta_data_red$`Sampling type`=="Leaves"),]) # Indentification of leaf samples of species

OTUsDetec6955 <- colnames(extr.abdata(ab_data_6955, c(floSpls, leafSpls)))

nonRRDataSp <- extr.abdata(ab_data_non_rr, c(floSpls, leafSpls)) # Filtering of nonRR abundance data for species data

nonRRDataSpFilt <- nonRRDataSp[,OTUsDetec6955] # Filtering non-rarefied data for OTUs detected at 6,955 reads for this species

otus_detected_flo <- c(colnames(nonRRDataSpFilt[,colSums(nonRRDataSpFilt[floSpls,])>0]))

otus_detected_leaves <- c(colnames(nonRRDataSpFilt[,colSums(nonRRDataSpFilt[leafSpls,])>0]))

venn.diagram(list(otus_detected_flo, otus_detected_leaves), filename = paste(analysis_repertory, "/richness_overlaps/trifoOrganOverlap6955NonRR.png", sep = ""), imagetype = "png", height = 1000, width = 10000, category.names = c("Flowers", "Leaves"), lwd = 1) # A first figure of venn diagram

otus_only_flowers <- tax_data[setdiff(otus_detected_flo, otus_detected_leaves),] # Taxonomy of OTUs only detected in flowers

write.table(otus_only_flowers, file = paste(analysis_repertory, "/richness_overlaps/trifoOrganOverlap6955NonRR_onlyFlowers.txt", sep = ""), col.names = NA, row.names = TRUE, sep = "\t", quote = FALSE)

otus_only_leaves <- tax_data[setdiff(otus_detected_leaves, otus_detected_flo),] # Taxonomy of OTUs only detected in leaves

write.table(otus_only_leaves, file = paste(analysis_repertory, "/richness_overlaps/trifoOrganOverlap6955NonRR_onlyLeaves.txt", sep = ""), col.names = NA, row.names = TRUE, sep = "\t", quote = FALSE)

v <- venneuler(c(Leaves=length(setdiff(otus_detected_leaves, otus_detected_flo)), Flowers=length(setdiff(otus_detected_flo, otus_detected_leaves)), "Leaves&Flowers"=length(intersect(otus_detected_leaves, otus_detected_flo)))) # Final version of the venn diagram used in Massoni et al. figures.

pdf(file = paste(analysis_repertory, "/richness_overlaps/trifoOrganOverlap6955NonRR_finalVennDiag.pdf", sep = ""), width = 10, height = 10)
plot(v)
dev.off()

```

## OTU richness overlaps across leaves and flowers of <i>Holcus lanatus</i> for OTUs detected in 6,955 read dataset (detection in unrarefied data)

Here OTUs detected at 6,955 reads depth, but taking into account their detection from the non-rarefied data set.

```{r richness_overlap_holc_organs_6955DivNonRR}

floSpls <- rownames(meta_data_red[(meta_data_red$Species=="Holcus lanatus")&(meta_data_red$`Sampling type`=="Flowers"),]) # Identification of floral samples of species

leafSpls <- rownames(meta_data_red[(meta_data_red$Species=="Holcus lanatus")&(meta_data_red$`Sampling type`=="Leaves"),]) # Indentification of leaf samples of species

OTUsDetec6955 <- colnames(extr.abdata(ab_data_6955, c(floSpls, leafSpls)))

nonRRDataSp <- extr.abdata(ab_data_non_rr, c(floSpls, leafSpls)) # Filtering of nonRR abundance data for species data

nonRRDataSpFilt <- nonRRDataSp[,OTUsDetec6955] # Filtering non-rarefied data for OTUs detected at 6,955 reads for this species

otus_detected_flo <- c(colnames(nonRRDataSpFilt[,colSums(nonRRDataSpFilt[floSpls,])>0]))

otus_detected_leaves <- c(colnames(nonRRDataSpFilt[,colSums(nonRRDataSpFilt[leafSpls,])>0]))

venn.diagram(list(otus_detected_flo, otus_detected_leaves), filename = paste(analysis_repertory, "/richness_overlaps/holcOrganOverlap6955NonRR.png", sep = ""), imagetype = "png", height = 1000, width = 10000, category.names = c("Flowers", "Leaves"), lwd = 1) # A first figure of venn diagram

otus_only_flowers <- tax_data[setdiff(otus_detected_flo, otus_detected_leaves),] # Taxonomy of OTUs only detected in flowers

write.table(otus_only_flowers, file = paste(analysis_repertory, "/richness_overlaps/holcOrganOverlap6955NonRR_onlyFlowers.txt", sep = ""), col.names = NA, row.names = TRUE, sep = "\t", quote = FALSE)

otus_only_leaves <- tax_data[setdiff(otus_detected_leaves, otus_detected_flo),] # Taxonomy of OTUs only detected in leaves

write.table(otus_only_leaves, file = paste(analysis_repertory, "/richness_overlaps/holcOrganOverlap6955NonRR_onlyLeaves.txt", sep = ""), col.names = NA, row.names = TRUE, sep = "\t", quote = FALSE)

v <- venneuler(c(Leaves=length(setdiff(otus_detected_leaves, otus_detected_flo)), Flowers=length(setdiff(otus_detected_flo, otus_detected_leaves)), "Leaves&Flowers"=length(intersect(otus_detected_leaves, otus_detected_flo)))) # Final version of the venn diagram used in Massoni et al. figures.

pdf(file = paste(analysis_repertory, "/richness_overlaps/holcOrganOverlap6955NonRR_finalVennDiag.pdf", sep = ""), width = 10, height = 10)
plot(v)
dev.off()

```

## OTU richness overlaps across leaves and flowers of <i>Ranunculus acris</i> for OTUs detected in 6,955 read dataset (detection in unrarefied data)

Here OTUs detected at 6,955 reads depth, but taking into account their detection from the non-rarefied data set.

```{r richness_overlap_ranun_organs_6955DivNonRR}

floSpls <- rownames(meta_data_red[(meta_data_red$Species=="Ranunculus acris")&(meta_data_red$`Sampling type`=="Flowers"),]) # Identification of floral samples of species

leafSpls <- rownames(meta_data_red[(meta_data_red$Species=="Ranunculus acris")&(meta_data_red$`Sampling type`=="Leaves"),]) # Indentification of leaf samples of species

OTUsDetec6955 <- colnames(extr.abdata(ab_data_6955, c(floSpls, leafSpls)))

nonRRDataSp <- extr.abdata(ab_data_non_rr, c(floSpls, leafSpls)) # Filtering of nonRR abundance data for species data

nonRRDataSpFilt <- nonRRDataSp[,OTUsDetec6955] # Filtering non-rarefied data for OTUs detected at 6,955 reads for this species

otus_detected_flo <- c(colnames(nonRRDataSpFilt[,colSums(nonRRDataSpFilt[floSpls,])>0]))

otus_detected_leaves <- c(colnames(nonRRDataSpFilt[,colSums(nonRRDataSpFilt[leafSpls,])>0]))

venn.diagram(list(otus_detected_flo, otus_detected_leaves), filename = paste(analysis_repertory, "/richness_overlaps/ranunOrganOverlap6955NonRR.png", sep = ""), imagetype = "png", height = 1000, width = 10000, category.names = c("Flowers", "Leaves"), lwd = 1) # A first figure of venn diagram

otus_only_flowers <- tax_data[setdiff(otus_detected_flo, otus_detected_leaves),] # Taxonomy of OTUs only detected in flowers

write.table(otus_only_flowers, file = paste(analysis_repertory, "/richness_overlaps/ranunOrganOverlap6955NonRR_onlyFlowers.txt", sep = ""), col.names = NA, row.names = TRUE, sep = "\t", quote = FALSE)

otus_only_leaves <- tax_data[setdiff(otus_detected_leaves, otus_detected_flo),] # Taxonomy of OTUs only detected in leaves

write.table(otus_only_leaves, file = paste(analysis_repertory, "/richness_overlaps/ranunOrganOverlap6955NonRR_onlyLeaves.txt", sep = ""), col.names = NA, row.names = TRUE, sep = "\t", quote = FALSE)

v <- venneuler(c(Leaves=length(setdiff(otus_detected_leaves, otus_detected_flo)), Flowers=length(setdiff(otus_detected_flo, otus_detected_leaves)), "Leaves&Flowers"=length(intersect(otus_detected_leaves, otus_detected_flo)))) # Final version of the venn diagram used in Massoni et al. figures.

pdf(file = paste(analysis_repertory, "/richness_overlaps/ranunOrganOverlap6955NonRR_finalVennDiag.pdf", sep = ""), width = 10, height = 10)
plot(v)
dev.off()

```

## OTU richness overlaps across leaves and flowers of <i>Ranunculus acris</i> series 1 for OTUs detected in 6,955 read dataset (detection in unrarefied data)

In this section we reduce the data to the first time series as flowers are absent from series 2.

Here OTUs detected at 6,955 reads depth, but taking into account their detection from the non-rarefied data set.

```{r richness_overlap_ranun_organs_6955DivNonRR_series1}

floSpls <- rownames(meta_data_red[(meta_data_red$Species=="Ranunculus acris")&(meta_data_red$`Sampling type`=="Flowers")&(meta_data_red$start_samp_time%in%c("2016-06-01 15:30", "2016-05-27 15:20", "2016-05-28 15:15", "2016-05-30 09:30", "2016-05-30 16:00", "2016-05-26 17:15", "2016-05-31 15:20")),]) # Identification of floral samples of species

leafSpls <- rownames(meta_data_red[(meta_data_red$Species=="Ranunculus acris")&(meta_data_red$`Sampling type`=="Leaves")&(meta_data_red$start_samp_time%in%c("2016-06-01 15:30", "2016-05-27 15:20", "2016-05-28 15:15", "2016-05-30 09:30", "2016-05-30 16:00", "2016-05-26 17:15", "2016-05-31 15:20")),]) # Indentification of leaf samples of species

OTUsDetec6955 <- colnames(extr.abdata(ab_data_6955, c(floSpls, leafSpls)))

nonRRDataSp <- extr.abdata(ab_data_non_rr, c(floSpls, leafSpls)) # Filtering of nonRR abundance data for species data

nonRRDataSpFilt <- nonRRDataSp[,OTUsDetec6955] # Filtering non-rarefied data for OTUs detected at 6,955 reads for this species

otus_detected_flo <- c(colnames(nonRRDataSpFilt[,colSums(nonRRDataSpFilt[floSpls,])>0]))

otus_detected_leaves <- c(colnames(nonRRDataSpFilt[,colSums(nonRRDataSpFilt[leafSpls,])>0]))

venn.diagram(list(otus_detected_flo, otus_detected_leaves), filename = paste(analysis_repertory, "/richness_overlaps/ranunOrganOverlap6955NonRR_series1.png", sep = ""), imagetype = "png", height = 1000, width = 10000, category.names = c("Flowers", "Leaves"), lwd = 1) # A first figure of venn diagram

otus_only_flowers <- tax_data[setdiff(otus_detected_flo, otus_detected_leaves),] # Taxonomy of OTUs only detected in flowers

write.table(otus_only_flowers, file = paste(analysis_repertory, "/richness_overlaps/ranunOrganOverlap6955NonRR_onlyFlowers_series1.txt", sep = ""), col.names = NA, row.names = TRUE, sep = "\t", quote = FALSE)

otus_only_leaves <- tax_data[setdiff(otus_detected_leaves, otus_detected_flo),] # Taxonomy of OTUs only detected in leaves

write.table(otus_only_leaves, file = paste(analysis_repertory, "/richness_overlaps/ranunOrganOverlap6955NonRR_onlyLeaves_series1.txt", sep = ""), col.names = NA, row.names = TRUE, sep = "\t", quote = FALSE)

v <- venneuler(c(Leaves=length(setdiff(otus_detected_leaves, otus_detected_flo)), Flowers=length(setdiff(otus_detected_flo, otus_detected_leaves)), "Leaves&Flowers"=length(intersect(otus_detected_leaves, otus_detected_flo)))) # Final version of the venn diagram used in Massoni et al. figures.

pdf(file = paste(analysis_repertory, "/richness_overlaps/ranunOrganOverlap6955NonRR_finalVennDiag_series1.pdf", sep = ""), width = 10, height = 10)
plot(v)
dev.off()

```

## Evolution of richness overlaps across organs with sequencing depth

For <i>Ranunculus acris</i> all data are filtered to samples of the first time series.

```{r evol_overlap_richness_across_organs}

abDataNonRRFilt <- ab_data_non_rr[,colnames(ab_data_6955)] # Filtering of abundance data not rarefied to include only OTUs detection at 6,955 reads

list_data <- list(ab_data_1000, ab_data_2000, ab_data_3000, ab_data_4000, ab_data_5000, ab_data_6000, ab_data_6955, abDataNonRRFilt)
names(list_data)<-c("ab_data_1000", "ab_data_2000", "ab_data_3000", "ab_data_4000", "ab_data_5000", "ab_data_6000", "ab_data_6955", "abDataNonRRFilt")

overlaps_ranun<-organ_overlap(list_ab_data = list_data, meta_data = meta_data_red, species = "Ranunculus acris")
overlaps_ranun$organ_specific<-overlaps_ranun$only_flowers+overlaps_ranun$only_leaves

overlaps_trifo<-organ_overlap(list_ab_data = list_data, meta_data = meta_data_red, species = "Trifolium pratense")
overlaps_trifo$organ_specific<-overlaps_trifo$only_flowers+overlaps_trifo$only_leaves

overlaps_holc<-organ_overlap(list_ab_data = list_data, meta_data = meta_data_red, species = "Holcus lanatus")
overlaps_holc$organ_specific<-overlaps_holc$only_flowers+overlaps_holc$only_leaves

write.table(overlaps_ranun, file = paste(analysis_repertory, "/richness_overlaps/evoOrganOverlapRanunSeries1.txt", sep = ""), col.names = NA, row.names = TRUE, sep = "\t", quote = FALSE)

write.table(overlaps_trifo, file = paste(analysis_repertory, "/richness_overlaps/evoOrganOverlapTrifo.txt", sep = ""), col.names = NA, row.names = TRUE, sep = "\t", quote = FALSE)

write.table(overlaps_holc, file = paste(analysis_repertory, "/richness_overlaps/evoOrganOverlapHolc.txt", sep = ""), col.names = NA, row.names = TRUE, sep = "\t", quote = FALSE)

plot_ranun <- plot_evo_org_overalp(overlaps_ranun, species = "Ranunculus acris")

pdf(file = paste(analysis_repertory, "/richness_overlaps/evoOrganOverlapRanunSeries1.pdf", sep = ""), width = 10, height = 10)
print(plot_ranun)
dev.off()

plot_trifo <- plot_evo_org_overalp(overlaps_trifo, species = "Trifoliun pratense")

pdf(file = paste(analysis_repertory, "/richness_overlaps/evoOrganOverlapTrifo.pdf", sep = ""), width = 10, height = 10)
print(plot_trifo)
dev.off()

plot_holc <- plot_evo_org_overalp(overlaps_holc, species = "Holcus lanatus")

pdf(file = paste(analysis_repertory, "/richness_overlaps/evoOrganOverlapHolc.pdf", sep = ""), width = 10, height = 10)
print(plot_holc)
dev.off()

```

## OTU richness overlaps across leaves of <i>Ranunuclus acris</i>, <i>Holcus lanatus</i>, and <i>Trifolium pratense</i>

### OTUs detected in 6,955 read dataset / detection unrarefied data

```{r richness_overlap_leaves_6955_nonrr}

trifoSples <- rownames(meta_data_red[(meta_data_red$Species=="Trifolium pratense")&(meta_data_red$`Sampling type`=="Leaves"),]) # Identification samples of Trifolium

ranunSpls <- rownames(meta_data_red[(meta_data_red$Species=="Ranunculus acris")&(meta_data_red$`Sampling type`=="Leaves"),]) # Indentification samples of Ranunculus acris

holcSples <- rownames(meta_data_red[(meta_data_red$Species=="Holcus lanatus")&(meta_data_red$`Sampling type`=="Leaves"),]) # Identificaiton samples of Holcus lanatus

OTUsDetec6955 <- colnames(extr.abdata(ab_data_6955, c(trifoSples, ranunSpls, holcSples)))

nonRRDataSp <- extr.abdata(ab_data_non_rr, c(trifoSples, ranunSpls, holcSples)) # Filtering of nonRR abundance data for data

nonRRDataSpFilt <- nonRRDataSp[,OTUsDetec6955] # Filtering non-rarefied data for OTUs detected at 6,955 reads for this data

otus_detected_ranun <- c(colnames(nonRRDataSpFilt[,colSums(nonRRDataSpFilt[ranunSpls,])>0]))

otus_detected_holc <- c(colnames(nonRRDataSpFilt[,colSums(nonRRDataSpFilt[holcSples,])>0]))

otus_detected_trifo <- c(colnames(nonRRDataSpFilt[,colSums(nonRRDataSpFilt[trifoSples,])>0]))

venn.diagram(list(otus_detected_ranun, otus_detected_holc, otus_detected_trifo), filename = paste(analysis_repertory, "/richness_overlaps/leafOverlap6955NonRR.png", sep = ""), imagetype = "png", height = 1000, width = 10000, category.names = c("Ranunculus", "Holcus", "Trifolium"), lwd = 1) # A first figure of venn diagram

v <- venneuler(c(Ranunculus=4, Holcus=4, Trifolium=9, "Ranunculus&Holcus"=2, "Holcus&Trifolium"=8, "Trifolium&Ranunculus"=37, "Ranunculus&Holcus&Trifolium"=397)) # Final version of the venn diagram used in Massoni et al. figures.

pdf(file = paste(analysis_repertory, "/richness_overlaps/leafOverlap6955NonRR_finalVennDiag.pdf", sep = ""), width = 10, height = 10)
plot(v)
dev.off()

```

## OTU richness overlaps across flowers of <i>Ranunuclus acris</i>, <i>Holcus lanatus</i>, and <i>Trifolium pratense</i>

### OTUs detected in 6,955 read dataset / detection unrarefied data

```{r richness_overlap_flowers_6955_nonrr}

trifoSples <- rownames(meta_data_red[(meta_data_red$Species=="Trifolium pratense")&(meta_data_red$`Sampling type`=="Flowers")&(meta_data_red$start_samp_time%in%c("2016-06-01 15:30", "2016-05-27 15:20", "2016-05-28 15:15", "2016-05-30 09:30", "2016-05-30 16:00", "2016-05-26 17:15", "2016-05-31 15:20")),]) # Identification samples of Trifolium

ranunSpls <- rownames(meta_data_red[(meta_data_red$Species=="Ranunculus acris")&(meta_data_red$`Sampling type`=="Flowers")&(meta_data_red$start_samp_time%in%c("2016-06-01 15:30", "2016-05-27 15:20", "2016-05-28 15:15", "2016-05-30 09:30", "2016-05-30 16:00", "2016-05-26 17:15", "2016-05-31 15:20")),]) # Indentification samples of Ranunculus acris

holcSples <- rownames(meta_data_red[(meta_data_red$Species=="Holcus lanatus")&(meta_data_red$`Sampling type`=="Flowers")&(meta_data_red$start_samp_time%in%c("2016-06-01 15:30", "2016-05-27 15:20", "2016-05-28 15:15", "2016-05-30 09:30", "2016-05-30 16:00", "2016-05-26 17:15", "2016-05-31 15:20")),]) # Identificaiton samples of Holcus lanatus

OTUsDetec6955 <- colnames(extr.abdata(ab_data_6955, c(trifoSples, ranunSpls, holcSples)))

nonRRDataSp <- extr.abdata(ab_data_non_rr, c(trifoSples, ranunSpls, holcSples)) # Filtering of nonRR abundance data for data

nonRRDataSpFilt <- nonRRDataSp[,OTUsDetec6955] # Filtering non-rarefied data for OTUs detected at 6,955 reads for this data

otus_detected_ranun <- c(colnames(nonRRDataSpFilt[,colSums(nonRRDataSpFilt[ranunSpls,])>0]))

otus_detected_holc <- c(colnames(nonRRDataSpFilt[,colSums(nonRRDataSpFilt[holcSples,])>0]))

otus_detected_trifo <- c(colnames(nonRRDataSpFilt[,colSums(nonRRDataSpFilt[trifoSples,])>0]))

venn.diagram(list(otus_detected_ranun, otus_detected_holc, otus_detected_trifo), filename = paste(analysis_repertory, "/richness_overlaps/flowersOverlap6955NonRR.png", sep = ""), imagetype = "png", height = 1000, width = 10000, category.names = c("Ranunculus", "Holcus", "Trifolium"), lwd = 1) # A first figure of venn diagram

v <- venneuler(c(Ranunculus=63, Holcus=3, Trifolium=8, "Ranunculus&Holcus"=16, "Holcus&Trifolium"=3, "Trifolium&Ranunculus"=145, "Ranunculus&Holcus&Trifolium"=147)) # Final version of the venn diagram used in Massoni et al. figures.

pdf(file = paste(analysis_repertory, "/richness_overlaps/flowersOverlap6955NonRR_finalVennDiag.pdf", sep = ""), width = 10, height = 10)
plot(v)
dev.off()

```
## Evolution of richness overlaps across species with sequencing depth

For flowers all data are filtered to samples of the first time series.

```{r evol_overlap_richness_across_species}

abDataNonRRFilt <- ab_data_non_rr[,colnames(ab_data_6955)] # Filtering of abundance data not rarefied to include only OTUs detection at 6,955 reads

list_data <- list(ab_data_1000, ab_data_2000, ab_data_3000, ab_data_4000, ab_data_5000, ab_data_6000, ab_data_6955, abDataNonRRFilt)
names(list_data)<-c("ab_data_1000", "ab_data_2000", "ab_data_3000", "ab_data_4000", "ab_data_5000", "ab_data_6000", "ab_data_6955", "abDataNonRRFilt")

overlaps_leaves<-species_overlap(list_ab_data = list_data, meta_data = meta_data_red, organ = "Leaves")
overlaps_leaves$species_specific<-overlaps_leaves$only_Ranunculus+overlaps_leaves$only_Holcus+overlaps_leaves$only_Trifolium

overlaps_flowers<-species_overlap(list_ab_data = list_data, meta_data = meta_data_red, organ = "Flowers")
overlaps_flowers$species_specific<-overlaps_flowers$only_Ranunculus+overlaps_flowers$only_Holcus+overlaps_flowers$only_Trifolium

write.table(overlaps_leaves, file = paste(analysis_repertory, "/richness_overlaps/evoSpeciesOverlapLeaves.txt", sep = ""), col.names = NA, row.names = TRUE, sep = "\t", quote = FALSE)

write.table(overlaps_flowers, file = paste(analysis_repertory, "/richness_overlaps/evoSpeciesOverlapFlowers.txt", sep = ""), col.names = NA, row.names = TRUE, sep = "\t", quote = FALSE)

plot_leaves <- plot_evo_spec_overalp(overlaps_leaves, organ = "Leaves")

pdf(file = paste(analysis_repertory, "/richness_overlaps/evoSpeciesOverlapLeaves.pdf", sep = ""), width = 10, height = 10)
print(plot_leaves)
dev.off()

plot_flowers <- plot_evo_spec_overalp(overlaps_flowers, organ = "Flowers")

pdf(file = paste(analysis_repertory, "/richness_overlaps/evoSpecOverlapFlowers.pdf", sep = ""), width = 10, height = 10)
print(plot_flowers)
dev.off()

```

## Quantification of OTUs present in more than one niche in non-rarefied dataset

```{r OTUs_detected_in_one_niche}

trifoFlowerNiche <- rownames(extr.metdata(meta_data_red, taxa = "Trifolium pratense", organ = "Flowers"))
trifoFlowerNicheContent <- colnames(extr.abdata(ab_data_non_rr, trifoFlowerNiche))

trifoLeafNiches <- rownames(extr.metdata(meta_data_red, taxa = "Trifolium pratense", organ = "Leaves"))
trifoLeafNichesContent <- colnames(extr.abdata(ab_data_non_rr, trifoLeafNiches))

ranunFlowerNiche <- rownames(extr.metdata(meta_data_red, taxa = "Ranunculus acris", organ = "Flowers"))
ranunFlowerNicheContent <- colnames(extr.abdata(ab_data_non_rr, ranunFlowerNiche))

ranunLeafNiche <- rownames(extr.metdata(meta_data_red, taxa = "Ranunculus acris", organ = "Leaves"))
ranunLeafNicheContent <- colnames(extr.abdata(ab_data_non_rr, ranunLeafNiche))

holcFlowerNiche <- rownames(extr.metdata(meta_data_red, taxa = "Holcus lanatus", organ = "Flowers"))
holcFlowerNicheContent <- colnames(extr.abdata(ab_data_non_rr, holcFlowerNiche))

holcLeafNiche <- rownames(extr.metdata(meta_data_red, taxa = "Holcus lanatus", organ = "Leaves"))
holcLeafNicheContent <- colnames(extr.abdata(ab_data_non_rr, holcLeafNiche))

otuOnlyFlowerTrifo <- setdiff(trifoFlowerNicheContent, Reduce(union, list(trifoLeafNichesContent, ranunFlowerNicheContent, ranunLeafNicheContent, holcFlowerNicheContent, holcLeafNicheContent)))

otuOnlyLeafTrifo <- setdiff(trifoLeafNichesContent, Reduce(union, list(trifoFlowerNicheContent, ranunFlowerNicheContent, ranunLeafNicheContent, holcFlowerNicheContent, holcLeafNicheContent)))

otuOnlyFloRanun <- setdiff(ranunFlowerNicheContent, Reduce(union, list(trifoFlowerNicheContent, trifoLeafNichesContent, ranunLeafNicheContent, holcFlowerNicheContent, holcLeafNicheContent)))

otuOnlyLeafRanun <- setdiff(ranunLeafNicheContent, Reduce(union, list(trifoFlowerNicheContent, trifoLeafNichesContent, ranunFlowerNicheContent, holcFlowerNicheContent, holcLeafNicheContent)))

otuOnlyFloHolcus <- setdiff(holcFlowerNicheContent, Reduce(union, list(trifoFlowerNicheContent, trifoLeafNichesContent, ranunFlowerNicheContent, ranunLeafNicheContent, holcLeafNicheContent)))

otuOnlyLeafHolcus <- setdiff(holcLeafNicheContent, Reduce(union, list(trifoFlowerNicheContent, trifoLeafNichesContent, ranunFlowerNicheContent, ranunLeafNicheContent, holcFlowerNicheContent)))

otuDetectedInOneNiche <- c(otuOnlyFlowerTrifo, otuOnlyLeafTrifo, otuOnlyFloRanun, otuOnlyLeafRanun, otuOnlyFloHolcus, otuOnlyLeafHolcus) # OTUs found in only one niche

dfSumAbsPresData <- data.frame("Propotions" = c((ncol(ab_data_non_rr)-length(otuOnlyFlowerTrifo)-length(otuOnlyLeafTrifo)-length(otuOnlyFloRanun)-length(otuOnlyLeafRanun)-length(otuOnlyFloHolcus)-length(otuOnlyLeafHolcus))/ncol(ab_data_non_rr), (length(otuOnlyFlowerTrifo)+length(otuOnlyLeafTrifo)+length(otuOnlyFloRanun)+length(otuOnlyLeafRanun)+length(otuOnlyFloHolcus)+length(otuOnlyLeafHolcus))/ncol(ab_data_non_rr)), "category" = c("Detected in more than one niche", "Detected in only one niche"))

dfSumAbsPresData$axis <- c("Proportion of OTUs")

dfSumAbsPresData

dfSumAbsPresData$category <- factor(dfSumAbsPresData$category, levels = c("Detected in only one niche", "Detected in more than one niche"))

plotSumDetect <- ggplot(data = dfSumAbsPresData, aes(x = axis, y = dfSumAbsPresData[,1], fill = category))+
  geom_bar(stat = "identity")+
  ylab("Proportion of OTUs")

pdf(file = paste(analysis_repertory, "/richness_overlaps/sumNicheOverlaps.pdf", sep = ""), width = 10, height = 10)
print(plotSumDetect)
dev.off()

cat(paste((ncol(ab_data_non_rr)-length(otuOnlyFlowerTrifo)-length(otuOnlyLeafTrifo)-length(otuOnlyFloRanun)-length(otuOnlyLeafRanun)-length(otuOnlyFloHolcus)-length(otuOnlyLeafHolcus))/ncol(ab_data_non_rr), "% of OTUs detected in the non-rarefied dataset are present in more than one niche", sep = ""))

```

# Section 13: Modelling prevalence of OTUs

Testing if plant species, organ and their interaction contribute to explain the prevalence of bacteria in this environment. For this analyses, we excluded the data from Holcus lanatus because we pooled several individuals in each samples (see methods).

```{r modeling_prevalence}

dir.create(paste(analysis_repertory, "/modeling_prevalence", sep = ""))

load(paste(analysis_repertory, "/abs_pres_data/abs_pres_data.Rdata", sep = "")) # Loading of absence presence data

```

## Modeling of prevalence in Ranunculus acris and Trifolium pratense for the first time series (random intercept)

```{r prevModellingRanunTrifoSeries1, warning = FALSE, message = FALSE}

metDatModelRanTrifo <- meta_data_red[(meta_data_red$Species%in%c("Trifolium pratense", "Ranunculus acris"))&(meta_data_red$start_samp_time%in%c("2016-06-01 15:30", "2016-05-27 15:20", "2016-05-28 15:15", "2016-05-30 09:30", "2016-05-30 16:00", "2016-05-26 17:15", "2016-05-31 15:20")),] # Filtering of the meta data for Ranunculus and Trifolium and the first time series
metDatModelRanTrifo <- droplevels(metDatModelRanTrifo)

abDataModelRanTrifo <- extr.abdata(ab_data = absPresDataNonRR, sples_list = rownames(metDatModelRanTrifo)) # Filtering of the abundance data needed to calculate prevalences

prevalRanTrifo <- calcPrevalNiche(data = abDataModelRanTrifo, metaData = metDatModelRanTrifo) # calculation of prevalence in this dataset

allDataModelRanTrifo <- glmmData(metaData = metDatModelRanTrifo, AbPresData = absPresDataNonRR) # The data for modeling plus the list of OTUs present in these data

save(allDataModelRanTrifo, file = paste(analysis_repertory, "/modeling_prevalence/modelDataRanunTrifo.Rdata", sep = "")) # Saving of the OTUs and data used to modelize prevalence of bacteria across Ranunculus and Trifolium

OTUsInDataRanTrifo <- allDataModelRanTrifo$OTUs # List of OTUs present in data

dataModelRanTrifo <- allDataModelRanTrifo$data # data for modeling

prevTimePointRanTrifo <- calcPrevTimePoint(absPresData = abDataModelRanTrifo, metaData = metDatModelRanTrifo) # Calculation of the prevalence per time point

plotPrevTimePointsRanTrifo <- plotPrevTimePoints(prevTimePointRanTrifo) # generation of plots prevalence against time points

pdf(file = paste(analysis_repertory, "/modeling_prevalence/ranunTrifoModel_PrevVSTime.pdf", sep = ""), height = 150, width = 7)
do.call("grid.arrange", c(plotPrevTimePointsRanTrifo, ncol=4))
dev.off()

OTUsAllPresRanTrifo <- constPres(dataModelRanTrifo) # Identification of OTUs present in all samples, which are not included in model testing

formulaRanTrifo <- "~ samplingType + Species + samplingType*Species + ScaledLibSizes + (1 | start_samp_time)" # Structure of the model to use

formulaFixedRanTrifo <- c("~ samplingType + Species + samplingType*Species + ScaledLibSizes") # The formula without the random effects. It is used to test if there is a complete separation problem

otuToAnalyzeRanTrifo <- setdiff(OTUsInDataRanTrifo, OTUsAllPresRanTrifo) # Filtering of the OTU list for those that are not present in all samples

resModelsRanTrifo <- fitSevBinGlmmS(data = dataModelRanTrifo, otuToAnalyze = otuToAnalyzeRanTrifo, formula = formulaRanTrifo, fixedFormula = formulaFixedRanTrifo) # Modelling of prevalence of OTUs to analyze

save(resModelsRanTrifo, file = paste(analysis_repertory, "/modeling_prevalence/ranunTrifoModel_modelFits.Rdata", sep = ""))

ranunTrifoACF <- calcACF(resModel = resModelsRanTrifo, metaData = metDatModelRanTrifo, nReplicates = 50) # Checking for auto-correlation among time points

pdf(file = paste(analysis_repertory, "/modeling_prevalence/ranunTrifoModel_acf.pdf", sep = ""), width = 10, height = 100)
do.call("grid.arrange", c(ranunTrifoACF, ncol = 7))
dev.off()

NPRatioRanTrifo <- as.numeric(resModelsRanTrifo$Summaries[[1]]$devcomp$dims["N"]/resModelsRanTrifo$Summaries[[1]]$devcomp$dims["p"]) # The ratio number of data to number of estimated parameters

cat(paste("The ratio number of data to number of parameters is ", NPRatioRanTrifo, sep = ""))

sumResultsRanTrifo <- sumAllFitModels(results = resModelsRanTrifo, OTUsPresInAll = OTUsAllPresRanTrifo) # Creation of the data frame that summarize the modelization of the prevalence of OTUs in Ranunuculus and Trifolium

prevPlusModsRanTrifo <- mergeByRow(prevalRanTrifo, sumResultsRanTrifo) # Merging of the prevalence and modelling data

write.table(prevPlusModsRanTrifo, file = paste(analysis_repertory, "/modeling_prevalence/ranunTrifoModel_prevModParam.tsv", sep = ""), col.names = NA, row.names = TRUE, sep = "\t", quote = FALSE, na = "")

# Summary of results with a bonferroni correction of p-values

correctPvalRanTrifo <- 0.05/length(otuToAnalyzeRanTrifo) # p-value that has to be considered after bonferroni correction

ranTrifoOtuMoreRanunBonf <- resModelsGetListOtus(results = prevPlusModsRanTrifo, level = c("SpeciesTrifolium pratense"), pValue = correctPvalRanTrifo, estimateDirection = c("negative")) # OTUs more prevalent in Ranunculus

ranTrifoOtuMoreTrifoBonf <- resModelsGetListOtus(results = prevPlusModsRanTrifo, level = c("SpeciesTrifolium pratense"), pValue = correctPvalRanTrifo, estimateDirection = c("positive")) # OTUs more prevalent in Trifolium

ranTrifoOtuMoreFloBonf <- resModelsGetListOtus(results = prevPlusModsRanTrifo, level = c("samplingTypeLeaves"), pValue = correctPvalRanTrifo, estimateDirection = c("negative")) # OTUs more prevalent on flowers

ranTrifoOtuMoreLeavBonf <- resModelsGetListOtus(results = prevPlusModsRanTrifo, level = c("samplingTypeLeaves"), pValue = correctPvalRanTrifo, estimateDirection = c("positive")) # OTUs more prevalent on leaves

ranTrifoOtuInteractTermBonf <- c(resModelsGetListOtus(results = prevPlusModsRanTrifo, level = c("samplingTypeLeaves:SpeciesTrifolium pratense"), pValue = correctPvalRanTrifo, estimateDirection = c("positive")), resModelsGetListOtus(results = prevPlusModsRanTrifo, level = c("samplingTypeLeaves:SpeciesTrifolium pratense"), pValue = correctPvalRanTrifo, estimateDirection = c("negative"))) # OTUs With a significant interaction term

ranTrifoOtuNoConv <- rownames(prevPlusModsRanTrifo[(!(is.na(prevPlusModsRanTrifo$Converged)))&(prevPlusModsRanTrifo$Converged==FALSE),]) # OTUs for which models did not converged 

ranTrifoOtuNoDiffBonf <- setdiff(rownames(prevPlusModsRanTrifo), c(ranTrifoOtuMoreRanunBonf, ranTrifoOtuMoreTrifoBonf, ranTrifoOtuMoreFloBonf, ranTrifoOtuMoreLeavBonf, ranTrifoOtuNoConv)) # OTus for which the prevalence is not different across plant species and organs

ranTrifoOtusListsBonf <- list(pValue = c("Bonferroni", correctPvalRanTrifo), moreRanun = ranTrifoOtuMoreRanunBonf, moreTrifo = ranTrifoOtuMoreTrifoBonf, moreFlowers = ranTrifoOtuMoreFloBonf, moreLeaves = ranTrifoOtuMoreLeavBonf, signifInter = ranTrifoOtuInteractTermBonf, noDiff = ranTrifoOtuNoDiffBonf, noConv = ranTrifoOtuNoConv) # Creaction of an r object with all the lists of OTUs

save(ranTrifoOtusListsBonf, file = paste(analysis_repertory, "/modeling_prevalence/ranTrifoMod_listOtusBonf.Rdata", sep = ""))

sumNumOtusModRanTrifoBonf <- as.data.frame(matrix(NA, nrow = 3, ncol = 4)) # A table to store numbers of OTUs with and without differential prevalences
colnames(sumNumOtusModRanTrifoBonf) <- c("More prevalent on Ranunculus acris", "More prevalent on Trifolium pratense", "More prevalent on flowers", "More prevalent on leaves")
rownames(sumNumOtusModRanTrifoBonf) <- c("Number of OTUs", "Inconclusive OTUs", "No differential prevalence")
sumNumOtusModRanTrifoBonf["Number of OTUs", "More prevalent on Ranunculus acris"] <- length(ranTrifoOtuMoreRanunBonf)
sumNumOtusModRanTrifoBonf["Number of OTUs", "More prevalent on Trifolium pratense"] <- length(ranTrifoOtuMoreTrifoBonf)
sumNumOtusModRanTrifoBonf["Number of OTUs", "More prevalent on flowers"] <- length(ranTrifoOtuMoreFloBonf)
sumNumOtusModRanTrifoBonf["Number of OTUs", "More prevalent on leaves"] <- length(ranTrifoOtuMoreLeavBonf)
sumNumOtusModRanTrifoBonf["Inconclusive OTUs", ] <- length(ranTrifoOtuNoConv)
sumNumOtusModRanTrifoBonf["No differential prevalence",] <- nrow(prevPlusModsRanTrifo) - sumNumOtusModRanTrifoBonf["Number of OTUs",] - sumNumOtusModRanTrifoBonf["Inconclusive OTUs",]

write.table(sumNumOtusModRanTrifoBonf, file = paste(analysis_repertory, "/modeling_prevalence/ranunTrifoModel_NumOtusInPrevGroupsBonf.tsv", sep = ""), row.names = TRUE, col.names = NA, sep = "\t", quote = FALSE)

sumPropOtusModRanTrifoBonf <- apply(sumNumOtusModRanTrifoBonf, 2, function(x) x / sum(x)) # Generation of the proportions in a new table 

write.table(sumPropOtusModRanTrifoBonf, file = paste(analysis_repertory, "/modeling_prevalence/ranunTrifoModel_PropOtusInPrevGroupsBonf.tsv", sep = ""), row.names = TRUE, col.names = NA, sep = "\t", quote = FALSE)

modRanTrifoPieChartsBonf <- pieChartsPrev(sumNumbOtuTable = sumNumOtusModRanTrifoBonf) # Generation of pie charts to illustrate the proportion of the diversity that have differential prevalences or not

pdf(file = paste(analysis_repertory, "/modeling_prevalence/ranunTrifoModel_PropOtusInPrevGroupsBonf.pdf", sep = ""), width = 7, height = 7)
do.call("grid.arrange", c(modRanTrifoPieChartsBonf, ncol=2))
dev.off()

# Second type of summary with all categories on one pie chart

sumNumOtusModRanTrifoSPPBonf <- propTable2(sumNumOtusModRanTrifoBonf, colnames = c("More prevalent on Ranunculus acris", "More prevalent on Trifolium pratense"))

write.table(sumNumOtusModRanTrifoSPPBonf, file = paste(analysis_repertory, "/modeling_prevalence/ranunTrifoModel_NumOtusInPrevGroupsSPPBonf.tsv", sep = ""), row.names = TRUE, col.names = NA, sep = "\t", quote = FALSE)

sumPropOtusModRanTrifoSPPBonf <- apply(sumNumOtusModRanTrifoSPPBonf, 2, function(x) x / sum(x))

write.table(sumPropOtusModRanTrifoSPPBonf, file = paste(analysis_repertory, "/modeling_prevalence/ranunTrifoModel_PropOtusInPrevGroupsSPPBonf.tsv", sep = ""), row.names = TRUE, col.names = NA, sep = "\t", quote = FALSE)

sumNumOtusModRanTrifoORGBonf <- propTable2(sumNumOtusModRanTrifoBonf, colnames = c("More prevalent on flowers", "More prevalent on leaves"))

write.table(sumNumOtusModRanTrifoORGBonf, file = paste(analysis_repertory, "/modeling_prevalence/ranunTrifoModel_NumOtusInPrevGroupsORGBonf.tsv", sep = ""), row.names = TRUE, col.names = NA, sep = "\t", quote = FALSE)

sumPropOtusModRanTrifoORGBonf <- apply(sumNumOtusModRanTrifoORGBonf, 2, function(x) x / sum(x))

write.table(sumPropOtusModRanTrifoORGBonf, file = paste(analysis_repertory, "/modeling_prevalence/ranunTrifoModel_PropOtusInPrevGroupsORGBonf.tsv", sep = ""), row.names = TRUE, col.names = NA, sep = "\t", quote = FALSE)

modRanTrifoPieChartsORGBonf <- pieChartsPrev2(sumNumbOtuTable2 = sumNumOtusModRanTrifoORGBonf, levelOrder = c("Inconclusive OTUs", "No differential prevalence", "More prevalent on flowers", "More prevalent on leaves"), colorScheme = c("white", "lightgray", "red", "darkgreen"))

pdf(file = paste(analysis_repertory, "/modeling_prevalence/ranunTrifoModel_PropOtusInPrevGroupsORGBonf.pdf", sep = ""), width = 7, height = 7)
modRanTrifoPieChartsORGBonf
dev.off()

modRanTrifoPieChartsSPPBonf <- pieChartsPrev2(sumNumbOtuTable2 = sumNumOtusModRanTrifoSPPBonf, levelOrder = c("Inconclusive OTUs", "No differential prevalence", "More prevalent on Trifolium pratense", "More prevalent on Ranunculus acris"), colorScheme = c("white", "lightgray", "magenta", "gold1"))

pdf(file = paste(analysis_repertory, "/modeling_prevalence/ranunTrifoModel_PropOtusInPrevGroupsSPPBonf.pdf", sep = ""), width = 7, height = 7)
modRanTrifoPieChartsSPPBonf
dev.off()

# Third type of summary with any OTU with differential prevalence in one peace of the pie chart

modRanTrifoPieGlobSpp <- pieChartsGlobPrev(sumNumbOtuTable = sumNumOtusModRanTrifoBonf, c("More prevalent on Ranunculus acris", "More prevalent on Trifolium pratense"), title = "Species") # The pie chart with all OTUs having differential prevalence either in one sp of the other in one pie.

modRanTrifoPieGlobOrg <- pieChartsGlobPrev(sumNumbOtuTable = sumNumOtusModRanTrifoBonf, c("More prevalent on flowers", "More prevalent on leaves"), title = "Organ") # The pie chart with all OTUs having differential prevalence either in one organ of the other in one pie.

pdf(file = paste(analysis_repertory, "/modeling_prevalence/ranunTrifoModel_PropOtusInGlobPrevGroupsBonf.pdf", sep = ""), width = 7, height = 7)
do.call("grid.arrange", c(list(modRanTrifoPieGlobSpp, modRanTrifoPieGlobOrg), ncol=2))
dev.off()

# Summary of taxonomy after bonferroni correction

modranTrifoTaxMoreInRan <- tax_data[ranTrifoOtuMoreRanunBonf,] # Taxonomical data of OTUs more prevalent in Ranunculus

write.table(modranTrifoTaxMoreInRan, file = paste(analysis_repertory, "/modeling_prevalence/ranunTrifoModel_taxoOtusMoreRanunBonf.tsv", sep = ""), sep = "\t", col.names = NA, row.names = TRUE, quote = FALSE)

modranTrifoTaxMoreInTrifo <- tax_data[ranTrifoOtuMoreTrifoBonf,] # Taxonomical data of OTUs more prevalent in Trifolium

write.table(modranTrifoTaxMoreInTrifo, file = paste(analysis_repertory, "/modeling_prevalence/ranunTrifoModel_taxoOtusMoreTrifoBonf.tsv", sep = ""), sep = "\t", col.names = NA, row.names = TRUE, quote = FALSE)

modranTrifoTaxMoreInFlo <- tax_data[ranTrifoOtuMoreFloBonf,] # Taxonomical data of OTUs more prevalent in Flowers

write.table(modranTrifoTaxMoreInFlo, file = paste(analysis_repertory, "/modeling_prevalence/ranunTrifoModel_taxoOtusMoreFloBonf.tsv", sep = ""), sep = "\t", col.names = NA, row.names = TRUE, quote = FALSE)

modranTrifoTaxMoreInLeav <- tax_data[ranTrifoOtuMoreLeavBonf,] # Taxonomical data of OTUs more prevalent in leaves

write.table(modranTrifoTaxMoreInLeav, file = paste(analysis_repertory, "/modeling_prevalence/ranunTrifoModel_taxoOtusMoreLeavBonf.tsv", sep = ""), sep = "\t", col.names = NA, row.names = TRUE, quote = FALSE)

# Summary of prevalences within communities

modRanTrifoPlotCommOrgansBonf <- list() # A list to plot OTU composition of samples colored with the results of the modelling for plant organs.

for(sple in rownames(metDatModelRanTrifo[order(metDatModelRanTrifo$`Sampling type`, metDatModelRanTrifo$Species),])){modRanTrifoPlotCommOrgansBonf[[sple]] <- plotDistDifDetectOrganForModels(sample = sple, listOtus = ranTrifoOtusListsBonf, abData = ab_data_non_rr, metaData = meta_data_red)}

save(modRanTrifoPlotCommOrgansBonf, file = paste(analysis_repertory, "/modeling_prevalence/ranunTrifoModel_distPrevOrgansBonf.Rdata", sep = ""))

pdf(file = paste(analysis_repertory, "/modeling_prevalence/ranunTrifoModel_distPrevOrgansBonf.pdf", sep = ""), width = 10, height = 200)
do.call("grid.arrange", c(modRanTrifoPlotCommOrgansBonf, ncol=2))
dev.off()

modRanTrifoPlotCommSppBonf <- list() # A list to plot OTU composition of samples colored with the results of the modelling for plant species

for(sple in rownames(metDatModelRanTrifo[order(metDatModelRanTrifo$Species, metDatModelRanTrifo$`Sampling type`),])){modRanTrifoPlotCommSppBonf[[sple]] <- plotDistDifDetectSpeciesForModels(sample = sple, listOtus = ranTrifoOtusListsBonf, abData = ab_data_non_rr, metaData = meta_data_red)}

save(modRanTrifoPlotCommSppBonf, file = paste(analysis_repertory, "/modeling_prevalence/ranunTrifoModel_distPrevSppBonf.Rdata", sep = ""))

pdf(file = paste(analysis_repertory, "/modeling_prevalence/ranunTrifoModel_distPrevSppBonf.pdf", sep = ""), width = 10, height = 200)
do.call("grid.arrange", c(modRanTrifoPlotCommSppBonf, ncol=2))
dev.off()

# Summary of results without any corrections of p-values

ranTrifoOtuMoreRanun005 <- resModelsGetListOtus(results = prevPlusModsRanTrifo, level = c("SpeciesTrifolium pratense"), pValue = 0.05, estimateDirection = c("negative")) # OTUs more prevalent in Ranunculus

ranTrifoOtuMoreTrifo005 <- resModelsGetListOtus(results = prevPlusModsRanTrifo, level = c("SpeciesTrifolium pratense"), pValue = 0.05, estimateDirection = c("positive")) # OTUs more prevalent in Trifolium

ranTrifoOtuMoreFlo005 <- resModelsGetListOtus(results = prevPlusModsRanTrifo, level = c("samplingTypeLeaves"), pValue = 0.05, estimateDirection = c("negative"))

ranTrifoOtuMoreLeav005 <- resModelsGetListOtus(results = prevPlusModsRanTrifo, level = c("samplingTypeLeaves"), pValue = 0.05, estimateDirection = c("positive"))

ranTrifoOtuInteractTerm005 <- c(resModelsGetListOtus(results = prevPlusModsRanTrifo, level = c("samplingTypeLeaves:SpeciesTrifolium pratense"), pValue = 0.05, estimateDirection = c("positive")), resModelsGetListOtus(results = prevPlusModsRanTrifo, level = c("samplingTypeLeaves:SpeciesTrifolium pratense"), pValue = 0.05, estimateDirection = c("negative"))) # OTUs With a significant interaction term

ranTrifoOtuNoDiff005 <- setdiff(rownames(prevPlusModsRanTrifo), c(ranTrifoOtuMoreRanun005, ranTrifoOtuMoreTrifo005, ranTrifoOtuMoreFlo005, ranTrifoOtuMoreLeav005, ranTrifoOtuNoConv))

ranTrifoOtusLists005 <- list(pValue = c("No correction", 0.05), moreRanun = ranTrifoOtuMoreRanun005, moreTrifo = ranTrifoOtuMoreTrifo005, moreFlowers = ranTrifoOtuMoreFlo005, moreLeaves = ranTrifoOtuMoreLeav005, signifInter = ranTrifoOtuInteractTerm005, noDiff = ranTrifoOtuNoDiff005, noConv = ranTrifoOtuNoConv) # Creaction of an r object with all the lists of OTUs

save(ranTrifoOtusLists005, file = paste(analysis_repertory, "/modeling_prevalence/ranTrifoMod_listOtus005.Rdata", sep = ""))

sumNumOtusModRanTrifo005 <- as.data.frame(matrix(NA, nrow = 3, ncol = 4)) # A table to store numbers of OTUs with and without differential prevalences
colnames(sumNumOtusModRanTrifo005) <- c("More prevalent on Ranunculus acris", "More prevalent on Trifolium pratense", "More prevalent on flowers", "More prevalent on leaves")
rownames(sumNumOtusModRanTrifo005) <- c("Number of OTUs", "Inconclusive OTUs", "No differential prevalence")
sumNumOtusModRanTrifo005["Number of OTUs", "More prevalent on Ranunculus acris"] <- length(ranTrifoOtuMoreRanun005)
sumNumOtusModRanTrifo005["Number of OTUs", "More prevalent on Trifolium pratense"] <- length(ranTrifoOtuMoreTrifo005)
sumNumOtusModRanTrifo005["Number of OTUs", "More prevalent on flowers"] <- length(ranTrifoOtuMoreFlo005)
sumNumOtusModRanTrifo005["Number of OTUs", "More prevalent on leaves"] <- length(ranTrifoOtuMoreLeav005)
sumNumOtusModRanTrifo005["Inconclusive OTUs", ] <- length(ranTrifoOtuNoConv)
sumNumOtusModRanTrifo005["No differential prevalence",] <- nrow(prevPlusModsRanTrifo) - sumNumOtusModRanTrifo005["Number of OTUs",] - sumNumOtusModRanTrifo005["Inconclusive OTUs",]

write.table(sumNumOtusModRanTrifo005, file = paste(analysis_repertory, "/modeling_prevalence/ranunTrifoModel_NumOtusInPrevGroups005.tsv", sep = ""), row.names = TRUE, col.names = NA, sep = "\t", quote = FALSE)

sumPropOtusModRanTrifo005 <- apply(sumNumOtusModRanTrifo005, 2, function(x) x / sum(x)) # Generation of the proportions in a new table 

write.table(sumPropOtusModRanTrifo005, file = paste(analysis_repertory, "/modeling_prevalence/ranunTrifoModel_PropOtusInPrevGroups005.tsv", sep = ""), row.names = TRUE, col.names = NA, sep = "\t", quote = FALSE)

modRanTrifoPieCharts005 <- pieChartsPrev(sumNumbOtuTable = sumNumOtusModRanTrifo005)

pdf(file = paste(analysis_repertory, "/modeling_prevalence/ranunTrifoModel_PropOtusInPrevGroups005.pdf", sep = ""), width = 7, height = 7)
do.call("grid.arrange", c(modRanTrifoPieCharts005, ncol=2))
dev.off()

# Second type of summary with all categories on one pie chart

sumNumOtusModRanTrifoSPP005 <- propTable2(sumNumOtusModRanTrifo005, colnames = c("More prevalent on Ranunculus acris", "More prevalent on Trifolium pratense"))

write.table(sumNumOtusModRanTrifoSPP005, file = paste(analysis_repertory, "/modeling_prevalence/ranunTrifoModel_NumOtusInPrevGroupsSPP005.tsv", sep = ""), row.names = TRUE, col.names = NA, sep = "\t", quote = FALSE)

sumPropOtusModRanTrifoSPP005 <- apply(sumNumOtusModRanTrifoSPP005, 2, function(x) x / sum(x))

write.table(sumPropOtusModRanTrifoSPP005, file = paste(analysis_repertory, "/modeling_prevalence/ranunTrifoModel_PropOtusInPrevGroupsSPP005.tsv", sep = ""), row.names = TRUE, col.names = NA, sep = "\t", quote = FALSE)

sumNumOtusModRanTrifoORG005 <- propTable2(sumNumOtusModRanTrifo005, colnames = c("More prevalent on flowers", "More prevalent on leaves"))

write.table(sumNumOtusModRanTrifoORG005, file = paste(analysis_repertory, "/modeling_prevalence/ranunTrifoModel_NumOtusInPrevGroupsORG005.tsv", sep = ""), row.names = TRUE, col.names = NA, sep = "\t", quote = FALSE)

sumPropOtusModRanTrifoORG005 <- apply(sumNumOtusModRanTrifoORG005, 2, function(x) x / sum(x))

write.table(sumPropOtusModRanTrifoORG005, file = paste(analysis_repertory, "/modeling_prevalence/ranunTrifoModel_PropOtusInPrevGroupsORG005.tsv", sep = ""), row.names = TRUE, col.names = NA, sep = "\t", quote = FALSE)

modRanTrifoPieChartsORG005 <- pieChartsPrev2(sumNumbOtuTable2 = sumNumOtusModRanTrifoORG005, levelOrder = c("Inconclusive OTUs", "No differential prevalence", "More prevalent on flowers", "More prevalent on leaves"), colorScheme = c("white", "lightgray", "red", "darkgreen"))

pdf(file = paste(analysis_repertory, "/modeling_prevalence/ranunTrifoModel_PropOtusInPrevGroupsORG005.pdf", sep = ""), width = 7, height = 7)
modRanTrifoPieChartsORG005
dev.off()

modRanTrifoPieChartsSPP005 <- pieChartsPrev2(sumNumbOtuTable2 = sumNumOtusModRanTrifoSPP005, levelOrder = c("Inconclusive OTUs", "No differential prevalence", "More prevalent on Trifolium pratense", "More prevalent on Ranunculus acris"), colorScheme = c("white", "lightgray", "magenta", "gold1"))

pdf(file = paste(analysis_repertory, "/modeling_prevalence/ranunTrifoModel_PropOtusInPrevGroupsSPP005.pdf", sep = ""), width = 7, height = 7)
modRanTrifoPieChartsSPP005
dev.off()

# Third type of summary with any OTU with differential prevalence in one peace of the pie chart

modRanTrifoPieGlobSpp005 <- pieChartsGlobPrev(sumNumbOtuTable = sumNumOtusModRanTrifo005, c("More prevalent on Ranunculus acris", "More prevalent on Trifolium pratense"), title = "Species") # The pie chart with all OTUs having differential prevalence either in one sp of the other in one pie.

modRanTrifoPieGlobOrg005 <- pieChartsGlobPrev(sumNumbOtuTable = sumNumOtusModRanTrifo005, c("More prevalent on flowers", "More prevalent on leaves"), title = "Organ") # The pie chart with all OTUs having differential prevalence either in one organ of the other in one pie.

pdf(file = paste(analysis_repertory, "/modeling_prevalence/ranunTrifoModel_PropOtusInGlobPrevGroups005.pdf", sep = ""), width = 7, height = 7)
do.call("grid.arrange", c(list(modRanTrifoPieGlobSpp005, modRanTrifoPieGlobOrg005), ncol=2))
dev.off()

```

## Modeling of prevalence in Ranunculus acris and Trifolium pratense for the first time series (random intercept & slope)

```{r prevModellingRanunTrifoSeries1_randSplop, warning = FALSE, message = FALSE}

formulaRanTrifoRandSplop <- "~ samplingType + Species + samplingType*Species + ScaledLibSizes + (1 + samplingType + Species + samplingType*Species + ScaledLibSizes | start_samp_time)" # Structure of the model to use

resModelsRanTrifoRandSlop <- fitSevBinGlmmS(data = dataModelRanTrifo, otuToAnalyze = otuToAnalyzeRanTrifo, formula = formulaRanTrifoRandSplop, fixedFormula = formulaFixedRanTrifo) # Modelling of prevalence of OTUs to analyze

save(resModelsRanTrifoRandSlop, file = paste(analysis_repertory, "/modeling_prevalence/ranunTrifoModelRandSlop_modelFits.Rdata", sep = ""))

sumResultsRanTrifoRandSlop <- sumAllFitModels(results = resModelsRanTrifoRandSlop, OTUsPresInAll = OTUsAllPresRanTrifo) # Creation of the data frame that summarize the modelization of the prevalence of OTUs in Ranunuculus and Trifolium

prevPlusModsRanTrifoRandSlop <- mergeByRow(prevalRanTrifo, sumResultsRanTrifoRandSlop) # Merging of the prevalence and modelling data

write.table(prevPlusModsRanTrifoRandSlop, file = paste(analysis_repertory, "/modeling_prevalence/ranunTrifoModelRandSlop_prevModParam.tsv", sep = ""), col.names = NA, row.names = TRUE, sep = "\t", quote = FALSE, na = "")

cat(paste(nrow(prevPlusModsRanTrifoRandSlop[prevPlusModsRanTrifoRandSlop$Converged==FALSE,])/nrow(prevPlusModsRanTrifoRandSlop)*100, "% of the models did not converged.", sep = " "))

```

## Modeling of prevalence in Ranunculus acris

```{r prevModellingRan, warning = FALSE, message = FALSE}

metDatModelRan <- meta_data_red[(meta_data_red$Species%in%c("Ranunculus acris"))&(meta_data_red$start_samp_time%in%c("2016-06-01 15:30", "2016-05-27 15:20", "2016-05-28 15:15", "2016-05-30 09:30", "2016-05-30 16:00", "2016-05-26 17:15", "2016-05-31 15:20")),] # Filtering of the meta data for Ranunculus
metDatModelRan <- droplevels(metDatModelRan)

abDataModelRan <- extr.abdata(ab_data = absPresDataNonRR, sples_list = rownames(metDatModelRan)) # Filtering of the abundance data needed to calculate prevalences

prevalRan <- calcPrevalNiche(data = abDataModelRan, metaData = metDatModelRan) # calculation of prevalence in this dataset

allDataModelRan <- glmmData(metaData = metDatModelRan, AbPresData = absPresDataNonRR) # The data for modeling plus the list of OTUs present in these data

save(allDataModelRan, file = paste(analysis_repertory, "/modeling_prevalence/modelDataRan.Rdata", sep = "")) # Saving of the OTUs and data used to modelize prevalence of bacteria across organs of Ranunculus

OTUsInDataRan <- allDataModelRan$OTUs # List of OTUs present in data

dataModelRan <- allDataModelRan$data # data for modeling

prevTimePointRan <- calcPrevTimePoint(absPresData = abDataModelRan, metaData = metDatModelRan) # Calculation of the prevalence per time point

plotPrevTimePointsRan <- plotPrevTimePoints(prevTimePointRan) # generation of plots prevalence against time points

pdf(file = paste(analysis_repertory, "/modeling_prevalence/ranModel_PrevVSTime.pdf", sep = ""), height = 150, width = 7)
do.call("grid.arrange", c(plotPrevTimePointsRan, ncol=4))
dev.off()

OTUsAllPresRan <- constPres(dataModelRan, numbSeries = 2) # Identification of OTUs present in all samples, which are not included in model testing

formulaRan <- "~ samplingType + ScaledLibSizes + (1 | start_samp_time)" # Structure of the model to use

formulaFixedRan <- c("~ samplingType + ScaledLibSizes") # The formula without the random effects. It is used to test if there is a complete separation problem

otuToAnalyzeRan <- setdiff(OTUsInDataRan, OTUsAllPresRan) # Filtering of the OTU list for those that are not present in all samples

resModelsRan <- fitSevBinGlmmS(data = dataModelRan, otuToAnalyze = otuToAnalyzeRan, formula = formulaRan, fixedFormula = formulaFixedRan) # Modelling of prevalence of OTUs to analyze

save(resModelsRan, file = paste(analysis_repertory, "/modeling_prevalence/ranModel_modelFits.Rdata", sep = ""))

ranACF <- calcACF(resModel = resModelsRan, metaData = metDatModelRan, nReplicates = 50) # Checking for auto-correlation among time points

pdf(file = paste(analysis_repertory, "/modeling_prevalence/ranModel_acf.pdf", sep = ""), width = 10, height = 100)
do.call("grid.arrange", c(ranACF, ncol = 7))
dev.off()

NPRatioRan <- as.numeric(resModelsRan$Summaries[[1]]$devcomp$dims["N"]/resModelsRan$Summaries[[1]]$devcomp$dims["p"]) # The ratio number of data to number of estimated parameters

cat(paste("The ratio number of data to number of parameters is ", NPRatioRan, sep = ""))

sumResultsRan <- sumAllFitModels(results = resModelsRan, OTUsPresInAll = OTUsAllPresRan) # Creation of the data frame that summarize the modelization of the prevalence of OTUs in Ranunculus

prevPlusModsRan <- mergeByRow(prevalRan, sumResultsRan) # Merging of the prevalence and modelling data

write.table(prevPlusModsRan, file = paste(analysis_repertory, "/modeling_prevalence/ranModel_prevModParam.tsv", sep = ""), col.names = NA, row.names = TRUE, sep = "\t", quote = FALSE, na = "")

# Summary of results with a bonferroni correction of p-values

correctPvalRan <- 0.05/length(otuToAnalyzeRan) # p-value that has to be considered after bonferroni correction

ranOtuMoreFloBonf <- resModelsGetListOtus(results = prevPlusModsRan, level = c("samplingTypeLeaves"), pValue = correctPvalRan, estimateDirection = c("negative")) # OTUs more prevalent on Flowers

ranOtuMoreLeavBonf <- resModelsGetListOtus(results = prevPlusModsRan, level = c("samplingTypeLeaves"), pValue = correctPvalRan, estimateDirection = c("positive")) # OTUs more prevalent on leaves

ranOtuNoConv <- rownames(prevPlusModsRan[(!(is.na(prevPlusModsRan$Converged)))&(prevPlusModsRan$Converged==FALSE),]) # OTUs for which models did not converged 

ranOtuNoDiffBonf <- setdiff(rownames(prevPlusModsRan), c(ranOtuMoreFloBonf, ranOtuMoreLeavBonf, ranOtuNoConv)) # OTus for which the prevalence is not different across organs

ranOtusListsBonf <- list(pValue = c("Bonferroni", correctPvalRan), moreFlowers = ranOtuMoreFloBonf, moreLeaves = ranOtuMoreLeavBonf, noDiff = ranOtuNoDiffBonf, noConv = ranOtuNoConv) # Creaction of an r object with all the lists of OTUs

save(ranOtusListsBonf, file = paste(analysis_repertory, "/modeling_prevalence/ranMod_listOtusBonf.Rdata", sep = ""))

sumNumOtusModRanBonf <- as.data.frame(matrix(NA, nrow = 3, ncol = 2)) # A table to store numbers of OTUs with and without differential prevalences
colnames(sumNumOtusModRanBonf) <- c("More prevalent on leaves", "More prevalent on flowers")
rownames(sumNumOtusModRanBonf) <- c("Number of OTUs", "Inconclusive OTUs", "No differential prevalence")
sumNumOtusModRanBonf["Number of OTUs", "More prevalent on flowers"] <- length(ranOtuMoreFloBonf)
sumNumOtusModRanBonf["Number of OTUs", "More prevalent on leaves"] <- length(ranOtuMoreLeavBonf)
sumNumOtusModRanBonf["Inconclusive OTUs", ] <- length(ranOtuNoConv)
sumNumOtusModRanBonf["No differential prevalence",] <- nrow(prevPlusModsRan) - sumNumOtusModRanBonf["Number of OTUs",] - sumNumOtusModRanBonf["Inconclusive OTUs",]

write.table(sumNumOtusModRanBonf, file = paste(analysis_repertory, "/modeling_prevalence/ranModel_NumOtusInPrevGroupsBonf.tsv", sep = ""), row.names = TRUE, col.names = NA, sep = "\t", quote = FALSE)

sumPropOtusModRanBonf <- apply(sumNumOtusModRanBonf, 2, function(x) x / sum(x)) # Generation of the proportions in a new table 

write.table(sumPropOtusModRanBonf, file = paste(analysis_repertory, "/modeling_prevalence/ranModel_PropOtusInPrevGroupsBonf.tsv", sep = ""), row.names = TRUE, col.names = NA, sep = "\t", quote = FALSE)

modRanPieChartsBonf <- pieChartsPrev(sumNumbOtuTable = sumNumOtusModRanBonf) # Generation of pie charts to illustrate the proportion of the diversity that have differential prevalences or not

pdf(file = paste(analysis_repertory, "/modeling_prevalence/ranModel_PropOtusInPrevGroupsBonf.pdf", sep = ""), width = 7, height = 7)
do.call("grid.arrange", c(modRanPieChartsBonf, ncol=2))
dev.off()

# Second type of summary with all categories on one pie chart

sumNumOtusModRanORGBonf <- propTable2(sumNumOtusModRanBonf, colnames = c("More prevalent on leaves", "More prevalent on flowers"))

write.table(sumNumOtusModRanORGBonf, file = paste(analysis_repertory, "/modeling_prevalence/ranModel_NumOtusInPrevGroupsORGBonf.tsv", sep = ""), row.names = TRUE, col.names = NA, sep = "\t", quote = FALSE)

sumPropOtusModRanORGBonf <- apply(sumNumOtusModRanORGBonf, 2, function(x) x / sum(x))

write.table(sumPropOtusModRanORGBonf, file = paste(analysis_repertory, "/modeling_prevalence/ranModel_PropOtusInPrevGroupsORGBonf.tsv", sep = ""), row.names = TRUE, col.names = NA, sep = "\t", quote = FALSE)

modRanPieChartsORGBonf <- pieChartsPrev2(sumNumbOtuTable2 = sumNumOtusModRanORGBonf, levelOrder = c("Inconclusive OTUs", "No differential prevalence", "More prevalent on flowers", "More prevalent on leaves"), colorScheme = c("white", "lightgray", "red", "darkgreen"))

pdf(file = paste(analysis_repertory, "/modeling_prevalence/ranunModel_PropOtusInPrevGroupsORGBonf.pdf", sep = ""), width = 7, height = 7)
modRanPieChartsORGBonf
dev.off()

# Third type of summary with any OTU with differential prevalence in one peace of the pie chart

modRanPieGlob <- pieChartsGlobPrev(sumNumbOtuTable = sumNumOtusModRanBonf, title = "Organ") # The pie chart with all OTUs having differential prevalence either in one organ or the other in one pie.

pdf(file = paste(analysis_repertory, "/modeling_prevalence/ranModel_PropOtusInGlobPrevGroupsBonf.pdf", sep = ""), width = 7, height = 7)
modRanPieGlob
dev.off()

# Summary of taxonomy after bonferroni correction

modRanTaxMoreInFlo <- tax_data[ranOtuMoreFloBonf,] # Taxonomical data of OTUs more prevalent on flowers

write.table(modRanTaxMoreInFlo, file = paste(analysis_repertory, "/modeling_prevalence/ranModel_taxoOtusMoreFloBonf.tsv", sep = ""), sep = "\t", col.names = NA, row.names = TRUE, quote = FALSE)

modRanTaxMoreInLeaves <- tax_data[ranOtuMoreLeavBonf,] # Taxonomical data of OTUs more prevalent on Leaves

write.table(modRanTaxMoreInLeaves, file = paste(analysis_repertory, "/modeling_prevalence/ranModel_taxoOtusMoreLeavBonf.tsv", sep = ""), sep = "\t", col.names = NA, row.names = TRUE, quote = FALSE)

# Summary of prevalences within communities

modRanPlotCommBonf <- list() # A list to plot OTU composition of samples colored with the results of the modelling for plant organs.

for(sple in rownames(metDatModelRan[order(metDatModelRan$`Sampling type`),])){modRanPlotCommBonf[[sple]] <- plotDistDifDetectOrganForModels(sample = sple, listOtus = ranOtusListsBonf, abData = ab_data_non_rr, metaData = meta_data_red)}

save(modRanPlotCommBonf, file = paste(analysis_repertory, "/modeling_prevalence/ranModel_distPrevBonf.Rdata", sep = ""))

pdf(file = paste(analysis_repertory, "/modeling_prevalence/ranModel_distPrevBonf.pdf", sep = ""), width = 10, height = 200)
do.call("grid.arrange", c(modRanPlotCommBonf, ncol=2))
dev.off()

# Summary of results without any corrections of p-values

ranOtuMoreFlo005 <- resModelsGetListOtus(results = prevPlusModsRan, level = c("samplingTypeLeaves"), pValue = 0.05, estimateDirection = c("negative")) # OTUs more prevalent on Flowers

ranOtuMoreLeav005 <- resModelsGetListOtus(results = prevPlusModsRan, level = c("samplingTypeLeaves"), pValue = 0.05, estimateDirection = c("positive")) # OTUs more prevalent on leaves

ranOtuNoConv <- rownames(prevPlusModsRan[(!(is.na(prevPlusModsRan$Converged)))&(prevPlusModsRan$Converged==FALSE),]) # OTUs for which models did not converged 

ranOtuNoDiff005 <- setdiff(rownames(prevPlusModsRan), c(ranOtuMoreFlo005, ranOtuMoreLeav005, ranOtuNoConv)) # OTus for which the prevalence is not different across organs

ranOtusLists005 <- list(pValue = c("Not corrected", 0.05), moreFlowers = ranOtuMoreFlo005, moreLeaves = ranOtuMoreLeav005, noDiff = ranOtuNoDiff005, noConv = ranOtuNoConv) # Creaction of an r object with all the lists of OTUs

save(ranOtusLists005, file = paste(analysis_repertory, "/modeling_prevalence/ranMod_listOtus005.Rdata", sep = ""))

sumNumOtusModRan005 <- as.data.frame(matrix(NA, nrow = 3, ncol = 2)) # A table to store numbers of OTUs with and without differential prevalences
colnames(sumNumOtusModRan005) <- c("More prevalent on leaves", "More prevalent on flowers")
rownames(sumNumOtusModRan005) <- c("Number of OTUs", "Inconclusive OTUs", "No differential prevalence")
sumNumOtusModRan005["Number of OTUs", "More prevalent on flowers"] <- length(ranOtuMoreFlo005)
sumNumOtusModRan005["Number of OTUs", "More prevalent on leaves"] <- length(ranOtuMoreLeav005)
sumNumOtusModRan005["Inconclusive OTUs", ] <- length(ranOtuNoConv)
sumNumOtusModRan005["No differential prevalence",] <- nrow(prevPlusModsRan) - sumNumOtusModRan005["Number of OTUs",] - sumNumOtusModRan005["Inconclusive OTUs",]

write.table(sumNumOtusModRan005, file = paste(analysis_repertory, "/modeling_prevalence/ranModel_NumOtusInPrevGroups005.tsv", sep = ""), row.names = TRUE, col.names = NA, sep = "\t", quote = FALSE)

sumPropOtusModRan005 <- apply(sumNumOtusModRan005, 2, function(x) x / sum(x)) # Generation of the proportions in a new table 

write.table(sumPropOtusModRan005, file = paste(analysis_repertory, "/modeling_prevalence/ranModel_PropOtusInPrevGroups005.tsv", sep = ""), row.names = TRUE, col.names = NA, sep = "\t", quote = FALSE)

modRanPieCharts005 <- pieChartsPrev(sumNumbOtuTable = sumNumOtusModRan005) # Generation of pie charts to illustrate the proportion of the diversity that have differential prevalences or not

pdf(file = paste(analysis_repertory, "/modeling_prevalence/ranModel_PropOtusInPrevGroups005.pdf", sep = ""), width = 7, height = 7)
do.call("grid.arrange", c(modRanPieCharts005, ncol=2))
dev.off()

# Second type of summary with all categories on one pie chart

sumNumOtusModRanORG005 <- propTable2(sumNumOtusModRan005, colnames = c("More prevalent on leaves", "More prevalent on flowers"))

write.table(sumNumOtusModRanORG005, file = paste(analysis_repertory, "/modeling_prevalence/ranModel_NumOtusInPrevGroupsORG005.tsv", sep = ""), row.names = TRUE, col.names = NA, sep = "\t", quote = FALSE)

sumPropOtusModRanORG005 <- apply(sumNumOtusModRanORG005, 2, function(x) x / sum(x))

write.table(sumPropOtusModRanORG005, file = paste(analysis_repertory, "/modeling_prevalence/ranModel_PropOtusInPrevGroupsORG005.tsv", sep = ""), row.names = TRUE, col.names = NA, sep = "\t", quote = FALSE)

modRanPieChartsORG005 <- pieChartsPrev2(sumNumbOtuTable2 = sumNumOtusModRanORG005, levelOrder = c("Inconclusive OTUs", "No differential prevalence", "More prevalent on flowers", "More prevalent on leaves"), colorScheme = c("white", "lightgray", "red", "darkgreen"))

pdf(file = paste(analysis_repertory, "/modeling_prevalence/ranunModel_PropOtusInPrevGroupsORG005.pdf", sep = ""), width = 7, height = 7)
modRanPieChartsORG005
dev.off()

# Third type of summary with any OTU with differential prevalence in one peace of the pie chart

modRanPieGlob005 <- pieChartsGlobPrev(sumNumbOtuTable = sumNumOtusModRan005, title = "Organ") # The pie chart with all OTUs having differential prevalence either in one organ or the other in one pie.

pdf(file = paste(analysis_repertory, "/modeling_prevalence/ranModel_PropOtusInGlobPrevGroups005.pdf", sep = ""), width = 7, height = 7)
modRanPieGlob005
dev.off()

```

## Modeling of prevalence in Trifolium pratense

```{r prevModellingTrifo, warning = FALSE, message = FALSE}

metDatModelTrifo <- meta_data_red[(meta_data_red$Species%in%c("Trifolium pratense"))&(!(meta_data_red$start_samp_time%in%c("2016-06-27 NA", "2016-06-28 NA"))),] # Filtering of the meta data for Trifolium
metDatModelTrifo <- droplevels(metDatModelTrifo)

abDataModelTrifo <- extr.abdata(ab_data = absPresDataNonRR, sples_list = rownames(metDatModelTrifo)) # Filtering of the abundance data needed to calculate prevalences

prevalTrifo <- calcPrevalNiche(data = abDataModelTrifo, metaData = metDatModelTrifo) # calculation of prevalence in this dataset

allDataModelTrifo <- glmmData(metaData = metDatModelTrifo, AbPresData = absPresDataNonRR) # The data for modeling plus the list of OTUs present in these data

allDataModelTrifo$data[,"timeSeries"] <- ifelse(allDataModelTrifo$data[,"start_samp_time"]%in%c("2016-06-01 15:30", "2016-05-27 15:20", "2016-05-28 15:15", "2016-05-30 09:30", "2016-05-30 16:00", "2016-05-26 17:15", "2016-05-31 15:20"), "series1", "series2") # Addition of a column in the data to modelize the influence of collection in series 1 or 2

save(allDataModelTrifo, file = paste(analysis_repertory, "/modeling_prevalence/modelDataTrifo.Rdata", sep = "")) # Saving of the OTUs and data used to modelize prevalence of bacteria across organs of Trifolium

OTUsInDataTrifo <- allDataModelTrifo$OTUs # List of OTUs present in data

dataModelTrifo <- allDataModelTrifo$data # data for modeling

prevTimePointTrifo <- calcPrevTimePoint(absPresData = abDataModelTrifo, metaData = metDatModelTrifo) # Calculation of the prevalence per time point

plotPrevTimePointsTrifo <- plotPrevTimePoints(prevTimePointTrifo) # generation of plots prevalence against time points

pdf(file = paste(analysis_repertory, "/modeling_prevalence/trifoModel_PrevVSTime.pdf", sep = ""), height = 150, width = 7)
do.call("grid.arrange", c(plotPrevTimePointsTrifo, ncol=4))
dev.off()

OTUsAllPresTrifo <- constPres(dataModelTrifo, numbSeries = 2) # Identification of OTUs present in all samples, which are not included in model testing

formulaTrifo <- "~ samplingType + timeSeries + ScaledLibSizes + (1 | start_samp_time)" # Structure of the model to use

formulaFixedTrifo <- c("~ samplingType + timeSeries + ScaledLibSizes") # The formula without the random effects. It is used to test if there is a complete separation problem

otuToAnalyzeTrifo <- setdiff(OTUsInDataTrifo, OTUsAllPresTrifo) # Filtering of the OTU list for those that are not present in all samples

resModelsTrifo <- fitSevBinGlmmS(data = dataModelTrifo, otuToAnalyze = otuToAnalyzeTrifo, formula = formulaTrifo, fixedFormula = formulaFixedTrifo) # Modelling of prevalence of OTUs to analyze

save(resModelsTrifo, file = paste(analysis_repertory, "/modeling_prevalence/trifoModel_modelFits.Rdata", sep = ""))

trifoACF <- calcACF(resModel = resModelsTrifo, metaData = metDatModelTrifo, nReplicates = 50) # Checking for auto-correlation among time points

pdf(file = paste(analysis_repertory, "/modeling_prevalence/trifoModel_acf.pdf", sep = ""), width = 10, height = 100)
do.call("grid.arrange", c(trifoACF, ncol = 7))
dev.off()

NPRatiotrifo <- as.numeric(resModelsTrifo$Summaries[[1]]$devcomp$dims["N"]/resModelsTrifo$Summaries[[1]]$devcomp$dims["p"]) # The ratio number of data to number of estimated parameters

cat(paste("The ratio number of data to number of parameters is ", NPRatiotrifo, sep = ""))

sumResultsTrifo <- sumAllFitModels(results = resModelsTrifo, OTUsPresInAll = OTUsAllPresTrifo) # Creation of the data frame that summarize the modelization of the prevalence of OTUs in Trifolium

prevPlusModsTrifo <- mergeByRow(prevalTrifo, sumResultsTrifo) # Merging of the prevalence and modelling data

write.table(prevPlusModsTrifo, file = paste(analysis_repertory, "/modeling_prevalence/trifoModel_prevModParam.tsv", sep = ""), col.names = NA, row.names = TRUE, sep = "\t", quote = FALSE, na = "")

# Summary of results with a bonferroni correction of p-values

correctPvalTrifo <- 0.05/length(otuToAnalyzeTrifo) # p-value that has to be considered after bonferroni correction

trifoOtuMoreFloBonf <- resModelsGetListOtus(results = prevPlusModsTrifo, level = c("samplingTypeLeaves"), pValue = correctPvalTrifo, estimateDirection = c("negative")) # OTUs more prevalent on Flowers

trifoOtuMoreLeavBonf <- resModelsGetListOtus(results = prevPlusModsTrifo, level = c("samplingTypeLeaves"), pValue = correctPvalTrifo, estimateDirection = c("positive")) # OTUs more prevalent on leaves

trifoOtuNoConv <- rownames(prevPlusModsTrifo[(!(is.na(prevPlusModsTrifo$Converged)))&(prevPlusModsTrifo$Converged==FALSE),]) # OTUs for which models did not converged 

trifoOtuNoDiffBonf <- setdiff(rownames(prevPlusModsTrifo), c(trifoOtuMoreFloBonf, trifoOtuMoreLeavBonf, trifoOtuNoConv)) # OTus for which the prevalence is not different across organs

trifoOtusListsBonf <- list(pValue = c("Bonferroni", correctPvalTrifo), moreFlowers = trifoOtuMoreFloBonf, moreLeaves = trifoOtuMoreLeavBonf, noDiff = trifoOtuNoDiffBonf, noConv = trifoOtuNoConv) # Creaction of an r object with all the lists of OTUs

save(trifoOtusListsBonf, file = paste(analysis_repertory, "/modeling_prevalence/trifoMod_listOtusBonf.Rdata", sep = ""))

sumNumOtusModTrifoBonf <- as.data.frame(matrix(NA, nrow = 3, ncol = 2)) # A table to store numbers of OTUs with and without differential prevalences
colnames(sumNumOtusModTrifoBonf) <- c("More prevalent on leaves", "More prevalent on flowers")
rownames(sumNumOtusModTrifoBonf) <- c("Number of OTUs", "Inconclusive OTUs", "No differential prevalence")
sumNumOtusModTrifoBonf["Number of OTUs", "More prevalent on flowers"] <- length(trifoOtuMoreFloBonf)
sumNumOtusModTrifoBonf["Number of OTUs", "More prevalent on leaves"] <- length(trifoOtuMoreLeavBonf)
sumNumOtusModTrifoBonf["Inconclusive OTUs", ] <- length(trifoOtuNoConv)
sumNumOtusModTrifoBonf["No differential prevalence",] <- nrow(prevPlusModsTrifo) - sumNumOtusModTrifoBonf["Number of OTUs",] - sumNumOtusModTrifoBonf["Inconclusive OTUs",]

write.table(sumNumOtusModTrifoBonf, file = paste(analysis_repertory, "/modeling_prevalence/trifoModel_NumOtusInPrevGroupsBonf.tsv", sep = ""), row.names = TRUE, col.names = NA, sep = "\t", quote = FALSE)

sumPropOtusModTrifoBonf <- apply(sumNumOtusModTrifoBonf, 2, function(x) x / sum(x)) # Generation of the proportions in a new table 

write.table(sumPropOtusModTrifoBonf, file = paste(analysis_repertory, "/modeling_prevalence/trifoModel_PropOtusInPrevGroupsBonf.tsv", sep = ""), row.names = TRUE, col.names = NA, sep = "\t", quote = FALSE)

modTrifoPieChartsBonf <- pieChartsPrev(sumNumbOtuTable = sumNumOtusModTrifoBonf) # Generation of pie charts to illustrate the proportion of the diversity that have differential prevalences or not

pdf(file = paste(analysis_repertory, "/modeling_prevalence/trifoModel_PropOtusInPrevGroupsBonf.pdf", sep = ""), width = 7, height = 7)
do.call("grid.arrange", c(modTrifoPieChartsBonf, ncol=2))
dev.off()

# Second type of summary with all categories on one pie chart

sumNumOtusModTrifoORGBonf <- propTable2(sumNumOtusModTrifoBonf, colnames = c("More prevalent on leaves", "More prevalent on flowers"))

write.table(sumNumOtusModTrifoORGBonf, file = paste(analysis_repertory, "/modeling_prevalence/trifoModel_NumOtusInPrevGroupsORGBonf.tsv", sep = ""), row.names = TRUE, col.names = NA, sep = "\t", quote = FALSE)

sumPropOtusModTrifoORGBonf <- apply(sumNumOtusModTrifoORGBonf, 2, function(x) x / sum(x))

write.table(sumPropOtusModTrifoORGBonf, file = paste(analysis_repertory, "/modeling_prevalence/trifoModel_PropOtusInPrevGroupsORGBonf.tsv", sep = ""), row.names = TRUE, col.names = NA, sep = "\t", quote = FALSE)

modTrifoPieChartsORGBonf <- pieChartsPrev2(sumNumbOtuTable2 = sumNumOtusModTrifoORGBonf, levelOrder = c("Inconclusive OTUs", "No differential prevalence", "More prevalent on flowers", "More prevalent on leaves"), colorScheme = c("white", "lightgray", "red", "darkgreen"))

pdf(file = paste(analysis_repertory, "/modeling_prevalence/trifoModel_PropOtusInPrevGroupsORGBonf.pdf", sep = ""), width = 7, height = 7)
modTrifoPieChartsORGBonf
dev.off()

# Third type of summary with any OTU with differential prevalence in one peace of the pie chart

modTrifoPieGlob <- pieChartsGlobPrev(sumNumbOtuTable = sumNumOtusModTrifoBonf, title = "Organ") # The pie chart with all OTUs having differential prevalence either in one organ or the other in one pie.

pdf(file = paste(analysis_repertory, "/modeling_prevalence/trifoModel_PropOtusInGlobPrevGroupsBonf.pdf", sep = ""), width = 7, height = 7)
modTrifoPieGlob
dev.off()

# Summary of taxonomy after bonferroni correction

modTrifoTaxMoreInFlo <- tax_data[trifoOtuMoreFloBonf,] # Taxonomical data of OTUs more prevalent on flowers

write.table(modTrifoTaxMoreInFlo, file = paste(analysis_repertory, "/modeling_prevalence/trifoModel_taxoOtusMoreFloBonf.tsv", sep = ""), sep = "\t", col.names = NA, row.names = TRUE, quote = FALSE)

modTrifoTaxMoreInLeaves <- tax_data[trifoOtuMoreLeavBonf,] # Taxonomical data of OTUs more prevalent on Leaves

write.table(modTrifoTaxMoreInLeaves, file = paste(analysis_repertory, "/modeling_prevalence/trifoModel_taxoOtusMoreLeavBonf.tsv", sep = ""), sep = "\t", col.names = NA, row.names = TRUE, quote = FALSE)

# Summary of prevalences within communities

modTrifoPlotCommBonf <- list() # A list to plot OTU composition of samples colored with the results of the modelling for plant organs.

for(sple in rownames(metDatModelTrifo[order(metDatModelTrifo$`Sampling type`),])){modTrifoPlotCommBonf[[sple]] <- plotDistDifDetectOrganForModels(sample = sple, listOtus = trifoOtusListsBonf, abData = ab_data_non_rr, metaData = meta_data_red)}

save(modTrifoPlotCommBonf, file = paste(analysis_repertory, "/modeling_prevalence/trifoModel_distPrevBonf.Rdata", sep = ""))

pdf(file = paste(analysis_repertory, "/modeling_prevalence/trifoModel_distPrevBonf.pdf", sep = ""), width = 10, height = 200)
do.call("grid.arrange", c(modTrifoPlotCommBonf, ncol=2))
dev.off()

# Summary of results without any corrections of p-values

trifoOtuMoreFlo005 <- resModelsGetListOtus(results = prevPlusModsTrifo, level = c("samplingTypeLeaves"), pValue = 0.05, estimateDirection = c("negative")) # OTUs more prevalent on Flowers

trifoOtuMoreLeav005 <- resModelsGetListOtus(results = prevPlusModsTrifo, level = c("samplingTypeLeaves"), pValue = 0.05, estimateDirection = c("positive")) # OTUs more prevalent on leaves

trifoOtuNoConv <- rownames(prevPlusModsTrifo[(!(is.na(prevPlusModsTrifo$Converged)))&(prevPlusModsTrifo$Converged==FALSE),]) # OTUs for which models did not converged 

trifoOtuNoDiff005 <- setdiff(rownames(prevPlusModsTrifo), c(trifoOtuMoreFlo005, trifoOtuMoreLeav005, trifoOtuNoConv)) # OTus for which the prevalence is not different across organs

trifoOtusLists005 <- list(pValue = c("Not corrected", 0.05), moreFlowers = trifoOtuMoreFlo005, moreLeaves = trifoOtuMoreLeav005, noDiff = trifoOtuNoDiff005, noConv = trifoOtuNoConv) # Creaction of an r object with all the lists of OTUs

save(trifoOtusLists005, file = paste(analysis_repertory, "/modeling_prevalence/trifoMod_listOtus005.Rdata", sep = ""))

sumNumOtusModTrifo005 <- as.data.frame(matrix(NA, nrow = 3, ncol = 2)) # A table to store numbers of OTUs with and without differential prevalences
colnames(sumNumOtusModTrifo005) <- c("More prevalent on leaves", "More prevalent on flowers")
rownames(sumNumOtusModTrifo005) <- c("Number of OTUs", "Inconclusive OTUs", "No differential prevalence")
sumNumOtusModTrifo005["Number of OTUs", "More prevalent on flowers"] <- length(trifoOtuMoreFlo005)
sumNumOtusModTrifo005["Number of OTUs", "More prevalent on leaves"] <- length(trifoOtuMoreLeav005)
sumNumOtusModTrifo005["Inconclusive OTUs", ] <- length(trifoOtuNoConv)
sumNumOtusModTrifo005["No differential prevalence",] <- nrow(prevPlusModsTrifo) - sumNumOtusModTrifo005["Number of OTUs",] - sumNumOtusModTrifo005["Inconclusive OTUs",]

write.table(sumNumOtusModTrifo005, file = paste(analysis_repertory, "/modeling_prevalence/trifoModel_NumOtusInPrevGroups005.tsv", sep = ""), row.names = TRUE, col.names = NA, sep = "\t", quote = FALSE)

sumPropOtusModTrifo005 <- apply(sumNumOtusModTrifo005, 2, function(x) x / sum(x)) # Generation of the proportions in a new table 

write.table(sumPropOtusModTrifo005, file = paste(analysis_repertory, "/modeling_prevalence/trifoModel_PropOtusInPrevGroups005.tsv", sep = ""), row.names = TRUE, col.names = NA, sep = "\t", quote = FALSE)

modTrifoPieCharts005 <- pieChartsPrev(sumNumbOtuTable = sumNumOtusModTrifo005) # Generation of pie charts to illustrate the proportion of the diversity that have differential prevalences or not

pdf(file = paste(analysis_repertory, "/modeling_prevalence/trifoModel_PropOtusInPrevGroups005.pdf", sep = ""), width = 7, height = 7)
do.call("grid.arrange", c(modTrifoPieCharts005, ncol=2))
dev.off()

# Second type of summary with all categories on one pie chart

sumNumOtusModTrifoORG005 <- propTable2(sumNumOtusModTrifo005, colnames = c("More prevalent on leaves", "More prevalent on flowers"))

write.table(sumNumOtusModTrifoORG005, file = paste(analysis_repertory, "/modeling_prevalence/trifoModel_NumOtusInPrevGroupsORG005.tsv", sep = ""), row.names = TRUE, col.names = NA, sep = "\t", quote = FALSE)

sumPropOtusModTrifoORG005 <- apply(sumNumOtusModTrifoORG005, 2, function(x) x / sum(x))

write.table(sumPropOtusModTrifoORG005, file = paste(analysis_repertory, "/modeling_prevalence/trifoModel_PropOtusInPrevGroupsORG005.tsv", sep = ""), row.names = TRUE, col.names = NA, sep = "\t", quote = FALSE)

modTrifoPieChartsORG005 <- pieChartsPrev2(sumNumbOtuTable2 = sumNumOtusModTrifoORG005, levelOrder = c("Inconclusive OTUs", "No differential prevalence", "More prevalent on flowers", "More prevalent on leaves"), colorScheme = c("white", "lightgray", "red", "darkgreen"))

pdf(file = paste(analysis_repertory, "/modeling_prevalence/trifoModel_PropOtusInPrevGroupsORG005.pdf", sep = ""), width = 7, height = 7)
modTrifoPieChartsORG005
dev.off()

# Third type of summary with any OTU with differential prevalence in one peace of the pie chart

modTrifoPieGlob005 <- pieChartsGlobPrev(sumNumbOtuTable = sumNumOtusModTrifo005, title = "Organ") # The pie chart with all OTUs having differential prevalence either in one organ or the other in one pie.

pdf(file = paste(analysis_repertory, "/modeling_prevalence/trifoModel_PropOtusInGlobPrevGroups005.pdf", sep = ""), width = 7, height = 7)
modTrifoPieGlob005
dev.off()

```

## Modeling of prevalence in Holcus lanatus

```{r prevModellingHolc, warning = FALSE, message = FALSE}

metDatModelHolc <- meta_data_red[(meta_data_red$Species%in%c("Holcus lanatus"))&(!(meta_data_red$start_samp_time%in%c("2016-06-27 NA", "2016-06-28 NA"))),] # Filtering of the meta data for Holcus
metDatModelHolc <- droplevels(metDatModelHolc)

abDataModelHolc <- extr.abdata(ab_data = absPresDataNonRR, sples_list = rownames(metDatModelHolc)) # Filtering of the abundance data needed to calculate prevalences

prevalHolc <- calcPrevalNiche(data = abDataModelHolc, metaData = metDatModelHolc) # calculation of prevalence in this dataset

allDataModelHolc <- glmmData(metaData = metDatModelHolc, AbPresData = absPresDataNonRR) # The data for modeling plus the list of OTUs present in these data

allDataModelHolc$data[,"timeSeries"] <- ifelse(allDataModelHolc$data[,"start_samp_time"]%in%c("2016-06-01 15:30", "2016-05-27 15:20", "2016-05-28 15:15", "2016-05-30 09:30", "2016-05-30 16:00", "2016-05-26 17:15", "2016-05-31 15:20"), "series1", "series2") # Addition of a column in the data to modelize the influence of collection in series 1 or 2

save(allDataModelHolc, file = paste(analysis_repertory, "/modeling_prevalence/modelDataHolc.Rdata", sep = "")) # Saving of the OTUs and data used to modelize prevalence of bacteria across organs of Holcus

OTUsInDataHolc <- allDataModelHolc$OTUs # List of OTUs present in data

dataModelHolc <- allDataModelHolc$data # data for modeling

prevTimePointHolc <- calcPrevTimePoint(absPresData = abDataModelHolc, metaData = metDatModelHolc) # Calculation of the prevalence per time point

plotPrevTimePointsHolc <- plotPrevTimePoints(prevTimePointHolc) # generation of plots prevalence against time points

pdf(file = paste(analysis_repertory, "/modeling_prevalence/holcModel_PrevVSTime.pdf", sep = ""), height = 150, width = 7)
do.call("grid.arrange", c(plotPrevTimePointsHolc, ncol=4))
dev.off()

OTUsAllPresHolc <- constPres(dataModelHolc, numbSeries = 2) # Identification of OTUs present in all samples, which are not included in model testing

formulaHolc <- "~ samplingType + timeSeries + ScaledLibSizes + (1 | start_samp_time)" # Structure of the model to use

formulaFixedHolc <- c("~ samplingType + timeSeries + ScaledLibSizes") # The formula without the random effects. It is used to test if there is a complete separation problem

otuToAnalyzeHolc <- setdiff(OTUsInDataHolc, OTUsAllPresHolc) # Filtering of the OTU list for those that are not present in all samples

resModelsHolc <- fitSevBinGlmmS(data = dataModelHolc, otuToAnalyze = otuToAnalyzeHolc, formula = formulaHolc, fixedFormula = formulaFixedHolc) # Modelling of prevalence of OTUs to analyze

save(resModelsHolc, file = paste(analysis_repertory, "/modeling_prevalence/holcModel_modelFits.Rdata", sep = ""))

holcACF <- calcACF(resModel = resModelsHolc, metaData = metDatModelHolc, nReplicates = 50) # Checking for auto-correlation among time points

pdf(file = paste(analysis_repertory, "/modeling_prevalence/holcModel_acf.pdf", sep = ""), width = 10, height = 100)
do.call("grid.arrange", c(holcACF, ncol = 7))
dev.off()

NPRatioHolc <- as.numeric(resModelsHolc$Summaries[[1]]$devcomp$dims["N"]/resModelsHolc$Summaries[[1]]$devcomp$dims["p"]) # The ratio number of data to number of estimated parameters

cat(paste("The ratio number of data to number of parameters is ", NPRatioHolc, sep = ""))

sumResultsHolc <- sumAllFitModels(results = resModelsHolc, OTUsPresInAll = OTUsAllPresHolc) # Creation of the data frame that summarize the modelization of the prevalence of OTUs in Holcus

prevPlusModsHolc <- mergeByRow(prevalHolc, sumResultsHolc) # Merging of the prevalence and modelling data

write.table(prevPlusModsHolc, file = paste(analysis_repertory, "/modeling_prevalence/holcModel_prevModParam.tsv", sep = ""), col.names = NA, row.names = TRUE, sep = "\t", quote = FALSE, na = "")

# Summary of results with a bonferroni correction of p-values

correctPvalHolc <- 0.05/length(otuToAnalyzeHolc) # p-value that has to be considered after bonferroni correction

holcOtuMoreFloBonf <- resModelsGetListOtus(results = prevPlusModsHolc, level = c("samplingTypeLeaves"), pValue = correctPvalHolc, estimateDirection = c("negative")) # OTUs more prevalent on Flowers

holcOtuMoreLeavBonf <- resModelsGetListOtus(results = prevPlusModsHolc, level = c("samplingTypeLeaves"), pValue = correctPvalHolc, estimateDirection = c("positive")) # OTUs more prevalent on leaves

holcOtuNoConv <- rownames(prevPlusModsHolc[(!(is.na(prevPlusModsHolc$Converged)))&(prevPlusModsHolc$Converged==FALSE),]) # OTUs for which models did not converged 

holcOtuNoDiffBonf <- setdiff(rownames(prevPlusModsHolc), c(holcOtuMoreFloBonf, holcOtuMoreLeavBonf, holcOtuNoConv)) # OTus for which the prevalence is not different across organs

holcOtusListsBonf <- list(pValue = c("Bonferroni", correctPvalHolc), moreFlowers = holcOtuMoreFloBonf, moreLeaves = holcOtuMoreLeavBonf, noDiff = holcOtuNoDiffBonf, noConv = holcOtuNoConv) # Creaction of an r object with all the lists of OTUs

save(holcOtusListsBonf, file = paste(analysis_repertory, "/modeling_prevalence/holcMod_listOtusBonf.Rdata", sep = ""))

sumNumOtusModHolcBonf <- as.data.frame(matrix(NA, nrow = 3, ncol = 2)) # A table to store numbers of OTUs with and without differential prevalences
colnames(sumNumOtusModHolcBonf) <- c("More prevalent on leaves", "More prevalent on flowers")
rownames(sumNumOtusModHolcBonf) <- c("Number of OTUs", "Inconclusive OTUs", "No differential prevalence")
sumNumOtusModHolcBonf["Number of OTUs", "More prevalent on flowers"] <- length(holcOtuMoreFloBonf)
sumNumOtusModHolcBonf["Number of OTUs", "More prevalent on leaves"] <- length(holcOtuMoreLeavBonf)
sumNumOtusModHolcBonf["Inconclusive OTUs", ] <- length(holcOtuNoConv)
sumNumOtusModHolcBonf["No differential prevalence",] <- nrow(prevPlusModsHolc) - sumNumOtusModHolcBonf["Number of OTUs",] - sumNumOtusModHolcBonf["Inconclusive OTUs",]

write.table(sumNumOtusModHolcBonf, file = paste(analysis_repertory, "/modeling_prevalence/holcModel_NumOtusInPrevGroupsBonf.tsv", sep = ""), row.names = TRUE, col.names = NA, sep = "\t", quote = FALSE)

sumPropOtusModHolcBonf <- apply(sumNumOtusModHolcBonf, 2, function(x) x / sum(x)) # Generation of the proportions in a new table 

write.table(sumPropOtusModHolcBonf, file = paste(analysis_repertory, "/modeling_prevalence/holcModel_PropOtusInPrevGroupsBonf.tsv", sep = ""), row.names = TRUE, col.names = NA, sep = "\t", quote = FALSE)

modHolcPieChartsBonf <- pieChartsPrev(sumNumbOtuTable = sumNumOtusModHolcBonf) # Generation of pie charts to illustrate the proportion of the diversity that have differential prevalences or not

pdf(file = paste(analysis_repertory, "/modeling_prevalence/holcModel_PropOtusInPrevGroupsBonf.pdf", sep = ""), width = 7, height = 7)
do.call("grid.arrange", c(modHolcPieChartsBonf, ncol=2))
dev.off()

# Second type of summary with all categories on one pie chart

sumNumOtusModHolcORGBonf <- propTable2(sumNumOtusModHolcBonf, colnames = c("More prevalent on leaves", "More prevalent on flowers"))

write.table(sumNumOtusModHolcORGBonf, file = paste(analysis_repertory, "/modeling_prevalence/holcModel_NumOtusInPrevGroupsORGBonf.tsv", sep = ""), row.names = TRUE, col.names = NA, sep = "\t", quote = FALSE)

sumPropOtusModHolcORGBonf <- apply(sumNumOtusModHolcORGBonf, 2, function(x) x / sum(x))

write.table(sumPropOtusModHolcORGBonf, file = paste(analysis_repertory, "/modeling_prevalence/holcModel_PropOtusInPrevGroupsORGBonf.tsv", sep = ""), row.names = TRUE, col.names = NA, sep = "\t", quote = FALSE)

modHolcPieChartsORGBonf <- pieChartsPrev2(sumNumbOtuTable2 = sumNumOtusModHolcORGBonf, levelOrder = c("Inconclusive OTUs", "No differential prevalence", "More prevalent on flowers", "More prevalent on leaves"), colorScheme = c("white", "lightgray", "red", "darkgreen"))

pdf(file = paste(analysis_repertory, "/modeling_prevalence/holcModel_PropOtusInPrevGroupsORGBonf.pdf", sep = ""), width = 7, height = 7)
modHolcPieChartsORGBonf
dev.off()

# Third type of summary with any OTU with differential prevalence in one peace of the pie chart

modHolcPieGlob <- pieChartsGlobPrev(sumNumbOtuTable = sumNumOtusModHolcBonf, title = "Organ") # The pie chart with all OTUs having differential prevalence either in one organ or the other in one pie.

pdf(file = paste(analysis_repertory, "/modeling_prevalence/holcModel_PropOtusInGlobPrevGroupsBonf.pdf", sep = ""), width = 7, height = 7)
modHolcPieGlob
dev.off()

# Summary of taxonomy after bonferroni correction

modHolcTaxMoreInFlo <- tax_data[holcOtuMoreFloBonf,] # Taxonomical data of OTUs more prevalent on flowers

write.table(modHolcTaxMoreInFlo, file = paste(analysis_repertory, "/modeling_prevalence/holcModel_taxoOtusMoreFloBonf.tsv", sep = ""), sep = "\t", col.names = NA, row.names = TRUE, quote = FALSE)

modHolcTaxMoreInLeaves <- tax_data[holcOtuMoreLeavBonf,] # Taxonomical data of OTUs more prevalent on Leaves

write.table(modHolcTaxMoreInLeaves, file = paste(analysis_repertory, "/modeling_prevalence/holcModel_taxoOtusMoreLeavBonf.tsv", sep = ""), sep = "\t", col.names = NA, row.names = TRUE, quote = FALSE)

# Summary of prevalences within communities

modHolcPlotCommBonf <- list() # A list to plot OTU composition of samples colored with the results of the modelling for plant organs.

for(sple in rownames(metDatModelHolc[order(metDatModelHolc$`Sampling type`),])){modHolcPlotCommBonf[[sple]] <- plotDistDifDetectOrganForModels(sample = sple, listOtus = holcOtusListsBonf, abData = ab_data_non_rr, metaData = meta_data_red)}

save(modHolcPlotCommBonf, file = paste(analysis_repertory, "/modeling_prevalence/holcModel_distPrevBonf.Rdata", sep = ""))

pdf(file = paste(analysis_repertory, "/modeling_prevalence/holcModel_distPrevBonf.pdf", sep = ""), width = 10, height = 200)
do.call("grid.arrange", c(modHolcPlotCommBonf, ncol=2))
dev.off()

# Summary of results without any corrections of p-values

holcOtuMoreFlo005 <- resModelsGetListOtus(results = prevPlusModsHolc, level = c("samplingTypeLeaves"), pValue = 0.05, estimateDirection = c("negative")) # OTUs more prevalent on Flowers

holcOtuMoreLeav005 <- resModelsGetListOtus(results = prevPlusModsHolc, level = c("samplingTypeLeaves"), pValue = 0.05, estimateDirection = c("positive")) # OTUs more prevalent on leaves

holcOtuNoConv <- rownames(prevPlusModsHolc[(!(is.na(prevPlusModsHolc$Converged)))&(prevPlusModsHolc$Converged==FALSE),]) # OTUs for which models did not converged 

holcOtuNoDiff005 <- setdiff(rownames(prevPlusModsHolc), c(holcOtuMoreFlo005, holcOtuMoreLeav005, holcOtuNoConv)) # OTus for which the prevalence is not different across organs

holcOtusLists005 <- list(pValue = c("Not corrected", 0.05), moreFlowers = holcOtuMoreFlo005, moreLeaves = holcOtuMoreLeav005, noDiff = holcOtuNoDiff005, noConv = holcOtuNoConv) # Creaction of an r object with all the lists of OTUs

save(holcOtusLists005, file = paste(analysis_repertory, "/modeling_prevalence/holcMod_listOtus005.Rdata", sep = ""))

sumNumOtusModHolc005 <- as.data.frame(matrix(NA, nrow = 3, ncol = 2)) # A table to store numbers of OTUs with and without differential prevalences
colnames(sumNumOtusModHolc005) <- c("More prevalent on leaves", "More prevalent on flowers")
rownames(sumNumOtusModHolc005) <- c("Number of OTUs", "Inconclusive OTUs", "No differential prevalence")
sumNumOtusModHolc005["Number of OTUs", "More prevalent on flowers"] <- length(holcOtuMoreFlo005)
sumNumOtusModHolc005["Number of OTUs", "More prevalent on leaves"] <- length(holcOtuMoreLeav005)
sumNumOtusModHolc005["Inconclusive OTUs", ] <- length(holcOtuNoConv)
sumNumOtusModHolc005["No differential prevalence",] <- nrow(prevPlusModsHolc) - sumNumOtusModHolc005["Number of OTUs",] - sumNumOtusModHolc005["Inconclusive OTUs",]

write.table(sumNumOtusModHolc005, file = paste(analysis_repertory, "/modeling_prevalence/holcModel_NumOtusInPrevGroups005.tsv", sep = ""), row.names = TRUE, col.names = NA, sep = "\t", quote = FALSE)

sumPropOtusModHolc005 <- apply(sumNumOtusModHolc005, 2, function(x) x / sum(x)) # Generation of the proportions in a new table 

write.table(sumPropOtusModHolc005, file = paste(analysis_repertory, "/modeling_prevalence/holcModel_PropOtusInPrevGroups005.tsv", sep = ""), row.names = TRUE, col.names = NA, sep = "\t", quote = FALSE)

modHolcPieCharts005 <- pieChartsPrev(sumNumbOtuTable = sumNumOtusModHolc005) # Generation of pie charts to illustrate the proportion of the diversity that have differential prevalences or not

pdf(file = paste(analysis_repertory, "/modeling_prevalence/holcModel_PropOtusInPrevGroups005.pdf", sep = ""), width = 7, height = 7)
do.call("grid.arrange", c(modHolcPieCharts005, ncol=2))
dev.off()

# Second type of summary with all categories on one pie chart

sumNumOtusModHolcORG005 <- propTable2(sumNumOtusModHolc005, colnames = c("More prevalent on leaves", "More prevalent on flowers"))

write.table(sumNumOtusModHolcORG005, file = paste(analysis_repertory, "/modeling_prevalence/holcModel_NumOtusInPrevGroupsORG005.tsv", sep = ""), row.names = TRUE, col.names = NA, sep = "\t", quote = FALSE)

sumPropOtusModHolcORG005 <- apply(sumNumOtusModHolcORG005, 2, function(x) x / sum(x))

write.table(sumPropOtusModHolcORG005, file = paste(analysis_repertory, "/modeling_prevalence/holcModel_PropOtusInPrevGroupsORG005.tsv", sep = ""), row.names = TRUE, col.names = NA, sep = "\t", quote = FALSE)

modHolcPieChartsORG005 <- pieChartsPrev2(sumNumbOtuTable2 = sumNumOtusModHolcORG005, levelOrder = c("Inconclusive OTUs", "No differential prevalence", "More prevalent on flowers", "More prevalent on leaves"), colorScheme = c("white", "lightgray", "red", "darkgreen"))

pdf(file = paste(analysis_repertory, "/modeling_prevalence/holcModel_PropOtusInPrevGroupsORG005.pdf", sep = ""), width = 7, height = 7)
modHolcPieChartsORG005
dev.off()

# Third type of summary with any OTU with differential prevalence in one peace of the pie chart

modHolcPieGlob005 <- pieChartsGlobPrev(sumNumbOtuTable = sumNumOtusModHolc005, title = "Organ") # The pie chart with all OTUs having differential prevalence either in one organ or the other in one pie.

pdf(file = paste(analysis_repertory, "/modeling_prevalence/holcModel_PropOtusInGlobPrevGroups005.pdf", sep = ""), width = 7, height = 7)
modHolcPieGlob005
dev.off()

```

## Modeling of prevalence in leaves

```{r prevModellingleaves, warning = FALSE, message = FALSE}

metDatModelLeaves <- meta_data_red[(meta_data_red$Species%in%c("Trifolium pratense", "Ranunculus acris"))&(meta_data_red$`Sampling type`=="Leaves")&(!(meta_data_red$start_samp_time%in%c("2016-06-27 NA", "2016-06-28 NA"))),] # Filtering of the meta data for leaves of Trifolium and Ranunculus
metDatModelLeaves <- droplevels(metDatModelLeaves)

abDataModelLeaves <- extr.abdata(ab_data = absPresDataNonRR, sples_list = rownames(metDatModelLeaves)) # Filtering of the abundance data needed to calculate prevalences

prevalLeaves <- calcPrevalNiche(data = abDataModelLeaves, metaData = metDatModelLeaves) # calculation of prevalence in this dataset

allDataModelLeaves <- glmmData(metaData = metDatModelLeaves, AbPresData = absPresDataNonRR) # The data for modeling plus the list of OTUs present in these data

allDataModelLeaves$data[,"timeSeries"] <- ifelse(allDataModelLeaves$data[,"start_samp_time"]%in%c("2016-06-01 15:30", "2016-05-27 15:20", "2016-05-28 15:15", "2016-05-30 09:30", "2016-05-30 16:00", "2016-05-26 17:15", "2016-05-31 15:20"), "series1", "series2") # Addition of a column in the data to modelize the influence of collection in series 1 or 2

save(allDataModelLeaves, file = paste(analysis_repertory, "/modeling_prevalence/modelDataLeaves.Rdata", sep = "")) # Saving of the OTUs and data used to modelize prevalence of bacteria across species for leaves

OTUsInDataLeaves <- allDataModelLeaves$OTUs # List of OTUs present in data

dataModelLeaves <- allDataModelLeaves$data # data for modeling

prevTimePointLeaves <- calcPrevTimePoint(absPresData = abDataModelLeaves, metaData = metDatModelLeaves) # Calculation of the prevalence per time point

plotPrevTimePointsLeaves <- plotPrevTimePoints(prevTimePointLeaves) # generation of plots prevalence against time points

pdf(file = paste(analysis_repertory, "/modeling_prevalence/leavesModel_PrevVSTime.pdf", sep = ""), height = 150, width = 7)
do.call("grid.arrange", c(plotPrevTimePointsLeaves, ncol=4))
dev.off()

OTUsAllPresLeaves <- constPres(dataModelLeaves, numbSeries = 2) # Identification of OTUs present in all samples, which are not included in model testing

formulaLeaves <- "~ Species + timeSeries + ScaledLibSizes + (1 | start_samp_time)" # Structure of the model to use

formulaFixedLeaves <- c("~ Species + timeSeries + ScaledLibSizes") # The formula without the random effects. It is used to test if there is a complete separation problem

otuToAnalyzeLeaves <- setdiff(OTUsInDataLeaves, OTUsAllPresLeaves) # Filtering of the OTU list for those that are not present in all samples

resModelsLeaves <- fitSevBinGlmmS(data = dataModelLeaves, otuToAnalyze = otuToAnalyzeLeaves, formula = formulaLeaves, fixedFormula = formulaFixedLeaves) # Modelling of prevalence of OTUs to analyze

save(resModelsLeaves, file = paste(analysis_repertory, "/modeling_prevalence/leavesModel_modelFits.Rdata", sep = ""))

leavesACF <- calcACF(resModel = resModelsLeaves, metaData = metDatModelLeaves, nReplicates = 50) # Checking for auto-correlation among time points

pdf(file = paste(analysis_repertory, "/modeling_prevalence/leavesModel_acf.pdf", sep = ""), width = 10, height = 100)
do.call("grid.arrange", c(leavesACF, ncol = 7))
dev.off()

NPRatioLeaves <- as.numeric(resModelsLeaves$Summaries[[1]]$devcomp$dims["N"]/resModelsLeaves$Summaries[[1]]$devcomp$dims["p"]) # The ratio number of data to number of estimated parameters

cat(paste("The ratio number of data to number of parameters is ", NPRatioLeaves, sep = ""))

sumResultsLeaves <- sumAllFitModels(results = resModelsLeaves, OTUsPresInAll = OTUsAllPresLeaves) # Creation of the data frame that summarize the modelization of the prevalence of OTUs in Leaves

prevPlusModsLeaves <- mergeByRow(prevalLeaves, sumResultsLeaves) # Merging of the prevalence and modelling data

write.table(prevPlusModsLeaves, file = paste(analysis_repertory, "/modeling_prevalence/leavesModel_prevModParam.tsv", sep = ""), col.names = NA, row.names = TRUE, sep = "\t", quote = FALSE, na = "")

# Summary of results with a bonferroni correction of p-values

correctPvalLeaves <- 0.05/length(otuToAnalyzeLeaves) # p-value that has to be considered after bonferroni correction

leavesOtuMoreRanunBonf <- resModelsGetListOtus(results = prevPlusModsLeaves, level = c("SpeciesTrifolium pratense"), pValue = correctPvalLeaves, estimateDirection = c("negative")) # OTUs more prevalent on Ranunculus

leavesOtuMoreTrifoBonf <- resModelsGetListOtus(results = prevPlusModsLeaves, level = c("SpeciesTrifolium pratense"), pValue = correctPvalLeaves, estimateDirection = c("positive")) # OTUs more prevalent on Trifolium

leavesOtuNoConv <- rownames(prevPlusModsLeaves[(!(is.na(prevPlusModsLeaves$Converged)))&(prevPlusModsLeaves$Converged==FALSE),]) # OTUs for which models did not converged 

leavesOtuNoDiffBonf <- setdiff(rownames(prevPlusModsLeaves), c(leavesOtuMoreRanunBonf, leavesOtuMoreTrifoBonf, leavesOtuNoConv)) # OTus for which the prevalence is not different across species

leavesOtusListsBonf <- list(pValue = c("Bonferroni", correctPvalLeaves), moreRanun = leavesOtuMoreRanunBonf, moreTrifo = leavesOtuMoreTrifoBonf, noDiff = leavesOtuNoDiffBonf, noConv = leavesOtuNoConv) # Creaction of an r object with all the lists of OTUs

save(leavesOtusListsBonf, file = paste(analysis_repertory, "/modeling_prevalence/leavesMod_listOtusBonf.Rdata", sep = ""))

sumNumOtusModLeavesBonf <- as.data.frame(matrix(NA, nrow = 3, ncol = 2)) # A table to store numbers of OTUs with and without differential prevalences
colnames(sumNumOtusModLeavesBonf) <- c("More prevalent on Ranunculus", "More prevalent on Trifolium")
rownames(sumNumOtusModLeavesBonf) <- c("Number of OTUs", "Inconclusive OTUs", "No differential prevalence")
sumNumOtusModLeavesBonf["Number of OTUs", "More prevalent on Ranunculus"] <- length(leavesOtuMoreRanunBonf)
sumNumOtusModLeavesBonf["Number of OTUs", "More prevalent on Trifolium"] <- length(leavesOtuMoreTrifoBonf)
sumNumOtusModLeavesBonf["Inconclusive OTUs", ] <- length(leavesOtuNoConv)
sumNumOtusModLeavesBonf["No differential prevalence",] <- nrow(prevPlusModsLeaves) - sumNumOtusModLeavesBonf["Number of OTUs",] - sumNumOtusModLeavesBonf["Inconclusive OTUs",]

write.table(sumNumOtusModLeavesBonf, file = paste(analysis_repertory, "/modeling_prevalence/leavesModel_NumOtusInPrevGroupsBonf.tsv", sep = ""), row.names = TRUE, col.names = NA, sep = "\t", quote = FALSE)

sumPropOtusModLeavesBonf <- apply(sumNumOtusModLeavesBonf, 2, function(x) x / sum(x)) # Generation of the proportions in a new table 

write.table(sumPropOtusModLeavesBonf, file = paste(analysis_repertory, "/modeling_prevalence/leavesModel_PropOtusInPrevGroupsBonf.tsv", sep = ""), row.names = TRUE, col.names = NA, sep = "\t", quote = FALSE)

modLeavesPieChartsBonf <- pieChartsPrev(sumNumbOtuTable = sumNumOtusModLeavesBonf) # Generation of pie charts to illustrate the proportion of the diversity that have differential prevalences or not

pdf(file = paste(analysis_repertory, "/modeling_prevalence/leavesModel_PropOtusInPrevGroupsBonf.pdf", sep = ""), width = 7, height = 7)
do.call("grid.arrange", c(modLeavesPieChartsBonf, ncol=2))
dev.off()

# Second type of summary with all categories on one pie chart

sumNumOtusModLeavesSPPBonf <- propTable2(sumNumOtusModLeavesBonf, colnames = c("More prevalent on Ranunculus", "More prevalent on Trifolium"))

write.table(sumNumOtusModLeavesSPPBonf, file = paste(analysis_repertory, "/modeling_prevalence/leavesModel_NumOtusInPrevGroupsSPPBonf.tsv", sep = ""), row.names = TRUE, col.names = NA, sep = "\t", quote = FALSE)

sumPropOtusModLeavesSPPBonf <- apply(sumNumOtusModLeavesSPPBonf, 2, function(x) x / sum(x))

write.table(sumPropOtusModLeavesSPPBonf, file = paste(analysis_repertory, "/modeling_prevalence/leavesModel_PropOtusInPrevGroupsSPPBonf.tsv", sep = ""), row.names = TRUE, col.names = NA, sep = "\t", quote = FALSE)

modLeavesPieChartsSPPBonf <- pieChartsPrev2(sumNumbOtuTable2 = sumNumOtusModLeavesSPPBonf, levelOrder = c("Inconclusive OTUs", "No differential prevalence", "More prevalent on Trifolium", "More prevalent on Ranunculus"), colorScheme = c("white", "lightgray", "magenta", "gold2"))

pdf(file = paste(analysis_repertory, "/modeling_prevalence/leavesModel_PropOtusInPrevGroupsSPPBonf.pdf", sep = ""), width = 7, height = 7)
modLeavesPieChartsSPPBonf
dev.off()

# Third type of summary with any OTU with differential prevalence in one peace of the pie chart

modLeavesPieGlob <- pieChartsGlobPrev(sumNumbOtuTable = sumNumOtusModLeavesBonf, title = "species") # The pie chart with all OTUs having differential prevalence either in one species or the other in one pie.

pdf(file = paste(analysis_repertory, "/modeling_prevalence/leavesModel_PropOtusInGlobPrevGroupsBonf.pdf", sep = ""), width = 7, height = 7)
modLeavesPieGlob
dev.off()

# Summary of taxonomy after bonferroni correction

modLeavesTaxMoreInRanun <- tax_data[leavesOtuMoreRanunBonf,] # Taxonomical data of OTUs more prevalent on Ranunculus

write.table(modLeavesTaxMoreInRanun, file = paste(analysis_repertory, "/modeling_prevalence/leavesModel_taxoOtusMoreRanunBonf.tsv", sep = ""), sep = "\t", col.names = NA, row.names = TRUE, quote = FALSE)

modLeavesTaxMoreInTrifo <- tax_data[leavesOtuMoreTrifoBonf,] # Taxonomical data of OTUs more prevalent on Trifolium

write.table(modLeavesTaxMoreInTrifo, file = paste(analysis_repertory, "/modeling_prevalence/leavesModel_taxoOtusMoreTrifoBonf.tsv", sep = ""), sep = "\t", col.names = NA, row.names = TRUE, quote = FALSE)

# Summary of prevalences within communities

modLeavesPlotCommBonf <- list() # A list to plot OTU composition of samples colored with the results of the modelling for plant organs.

for(sple in rownames(metDatModelLeaves[order(metDatModelLeaves$Species),])){modLeavesPlotCommBonf[[sple]] <- plotDistDifDetectSpeciesForModels(sample = sple, listOtus = leavesOtusListsBonf, abData = ab_data_non_rr, metaData = meta_data_red)}

save(modLeavesPlotCommBonf, file = paste(analysis_repertory, "/modeling_prevalence/leavesModel_distPrevBonf.Rdata", sep = ""))

pdf(file = paste(analysis_repertory, "/modeling_prevalence/leavesModel_distPrevBonf.pdf", sep = ""), width = 10, height = 200)
do.call("grid.arrange", c(modLeavesPlotCommBonf, ncol=2))
dev.off()

# Summary of results without any corrections of p-values

leavesOtuMoreRanun005 <- resModelsGetListOtus(results = prevPlusModsLeaves, level = c("SpeciesTrifolium pratense"), pValue = 0.05, estimateDirection = c("negative")) # OTUs more prevalent on Ranunculus

leavesOtuMoreTrifo005 <- resModelsGetListOtus(results = prevPlusModsLeaves, level = c("SpeciesTrifolium pratense"), pValue = 0.05, estimateDirection = c("positive")) # OTUs more prevalent on Trifolium

leavesOtuNoConv <- rownames(prevPlusModsLeaves[(!(is.na(prevPlusModsLeaves$Converged)))&(prevPlusModsLeaves$Converged==FALSE),]) # OTUs for which models did not converged 

leavesOtuNoDiff005 <- setdiff(rownames(prevPlusModsLeaves), c(leavesOtuMoreRanun005, leavesOtuMoreTrifo005, leavesOtuNoConv)) # OTus for which the prevalence is not different across organs

leavesOtusLists005 <- list(pValue = c("Not corrected", 0.05), moreRanun = leavesOtuMoreRanun005, moreTrifo = leavesOtuMoreTrifo005, noDiff = leavesOtuNoDiff005, noConv = leavesOtuNoConv) # Creaction of an r object with all the lists of OTUs

save(leavesOtusLists005, file = paste(analysis_repertory, "/modeling_prevalence/leavesMod_listOtus005.Rdata", sep = ""))

sumNumOtusModLeaves005 <- as.data.frame(matrix(NA, nrow = 3, ncol = 2)) # A table to store numbers of OTUs with and without differential prevalences
colnames(sumNumOtusModLeaves005) <- c("More prevalent on Ranunculus", "More prevalent on Trifolium")
rownames(sumNumOtusModLeaves005) <- c("Number of OTUs", "Inconclusive OTUs", "No differential prevalence")
sumNumOtusModLeaves005["Number of OTUs", "More prevalent on Ranunculus"] <- length(leavesOtuMoreRanun005)
sumNumOtusModLeaves005["Number of OTUs", "More prevalent on Trifolium"] <- length(leavesOtuMoreTrifo005)
sumNumOtusModLeaves005["Inconclusive OTUs", ] <- length(leavesOtuNoConv)
sumNumOtusModLeaves005["No differential prevalence",] <- nrow(prevPlusModsLeaves) - sumNumOtusModLeaves005["Number of OTUs",] - sumNumOtusModLeaves005["Inconclusive OTUs",]

write.table(sumNumOtusModLeaves005, file = paste(analysis_repertory, "/modeling_prevalence/leavesModel_NumOtusInPrevGroups005.tsv", sep = ""), row.names = TRUE, col.names = NA, sep = "\t", quote = FALSE)

sumPropOtusModLeaves005 <- apply(sumNumOtusModLeaves005, 2, function(x) x / sum(x)) # Generation of the proportions in a new table 

write.table(sumPropOtusModLeaves005, file = paste(analysis_repertory, "/modeling_prevalence/leavesModel_PropOtusInPrevGroups005.tsv", sep = ""), row.names = TRUE, col.names = NA, sep = "\t", quote = FALSE)

modLeavesPieCharts005 <- pieChartsPrev(sumNumbOtuTable = sumNumOtusModLeaves005) # Generation of pie charts to illustrate the proportion of the diversity that have differential prevalences or not

pdf(file = paste(analysis_repertory, "/modeling_prevalence/leavesModel_PropOtusInPrevGroups005.pdf", sep = ""), width = 7, height = 7)
do.call("grid.arrange", c(modLeavesPieCharts005, ncol=2))
dev.off()

# Second type of summary with all categories on one pie chart

sumNumOtusModLeavesSPP005 <- propTable2(sumNumOtusModLeaves005, colnames = c("More prevalent on Ranunculus", "More prevalent on Trifolium"))

write.table(sumNumOtusModLeavesSPP005, file = paste(analysis_repertory, "/modeling_prevalence/leavesModel_NumOtusInPrevGroupsSPP005.tsv", sep = ""), row.names = TRUE, col.names = NA, sep = "\t", quote = FALSE)

sumPropOtusModLeavesSPP005 <- apply(sumNumOtusModLeavesSPP005, 2, function(x) x / sum(x))

write.table(sumPropOtusModLeavesSPP005, file = paste(analysis_repertory, "/modeling_prevalence/leavesModel_PropOtusInPrevGroupsSPP005.tsv", sep = ""), row.names = TRUE, col.names = NA, sep = "\t", quote = FALSE)

modLeavesPieChartsSPP005 <- pieChartsPrev2(sumNumbOtuTable2 = sumNumOtusModLeavesSPP005, levelOrder = c("Inconclusive OTUs", "No differential prevalence", "More prevalent on Trifolium", "More prevalent on Ranunculus"), colorScheme = c("white", "lightgray", "magenta", "gold2"))

pdf(file = paste(analysis_repertory, "/modeling_prevalence/leavesModel_PropOtusInPrevGroupsSPP005.pdf", sep = ""), width = 7, height = 7)
modLeavesPieChartsSPP005
dev.off()

# Third type of summary with any OTU with differential prevalence in one peace of the pie chart

modLeavesPieGlob005 <- pieChartsGlobPrev(sumNumbOtuTable = sumNumOtusModLeaves005, title = "species") # The pie chart with all OTUs having differential prevalence either in one species or the other in one pie.

pdf(file = paste(analysis_repertory, "/modeling_prevalence/leavesModel_PropOtusInGlobPrevGroups005.pdf", sep = ""), width = 7, height = 7)
modLeavesPieGlob005
dev.off()

```

## Modeling of prevalence in flowers

```{r prevModellingflowers, warning = FALSE, message = FALSE}

metDatModelFlowers <- meta_data_red[(meta_data_red$Species%in%c("Trifolium pratense", "Ranunculus acris"))&(meta_data_red$`Sampling type`=="Flowers")&(meta_data_red$start_samp_time%in%c("2016-06-01 15:30", "2016-05-27 15:20", "2016-05-28 15:15", "2016-05-30 09:30", "2016-05-30 16:00", "2016-05-26 17:15", "2016-05-31 15:20")),] # Filtering of the meta data for leaves of Trifolium and Ranunculus
metDatModelFlowers <- droplevels(metDatModelFlowers)

abDataModelFlowers <- extr.abdata(ab_data = absPresDataNonRR, sples_list = rownames(metDatModelFlowers)) # Filtering of the abundance data needed to calculate prevalences

prevalFlowers <- calcPrevalNiche(data = abDataModelFlowers, metaData = metDatModelFlowers) # calculation of prevalence in this dataset

allDataModelFlowers <- glmmData(metaData = metDatModelFlowers, AbPresData = absPresDataNonRR) # The data for modeling plus the list of OTUs present in these data

save(allDataModelFlowers, file = paste(analysis_repertory, "/modeling_prevalence/modelDataFlowers.Rdata", sep = "")) # Saving of the OTUs and data used to modelize prevalence of bacteria across species for flowers

OTUsInDataFlowers <- allDataModelFlowers$OTUs # List of OTUs present in data

dataModelFlowers <- allDataModelFlowers$data # data for modeling

prevTimePointFlowers <- calcPrevTimePoint(absPresData = abDataModelFlowers, metaData = metDatModelFlowers) # Calculation of the prevalence per time point

plotPrevTimePointsFlowers <- plotPrevTimePoints(prevTimePointFlowers) # generation of plots prevalence against time points

pdf(file = paste(analysis_repertory, "/modeling_prevalence/flowersModel_PrevVSTime.pdf", sep = ""), height = 150, width = 7)
do.call("grid.arrange", c(plotPrevTimePointsFlowers, ncol=4))
dev.off()

OTUsAllPresFlowers <- constPres(dataModelFlowers, numbSeries = 2) # Identification of OTUs present in all samples, which are not included in model testing

formulaFlowers <- "~ Species + ScaledLibSizes + (1 | start_samp_time)" # Structure of the model to use

formulaFixedFlowers <- c("~ Species + ScaledLibSizes") # The formula without the random effects. It is used to test if there is a complete separation problem

otuToAnalyzeFlowers <- setdiff(OTUsInDataFlowers, OTUsAllPresFlowers) # Filtering of the OTU list for those that are not present in all samples

resModelsFlowers <- fitSevBinGlmmS(data = dataModelFlowers, otuToAnalyze = otuToAnalyzeFlowers, formula = formulaFlowers, fixedFormula = formulaFixedFlowers) # Modelling of prevalence of OTUs to analyze

save(resModelsFlowers, file = paste(analysis_repertory, "/modeling_prevalence/flowersModel_modelFits.Rdata", sep = ""))

flowersACF <- calcACF(resModel = resModelsFlowers, metaData = metDatModelFlowers, nReplicates = 50) # Checking for auto-correlation among time points

pdf(file = paste(analysis_repertory, "/modeling_prevalence/flowersModel_acf.pdf", sep = ""), width = 10, height = 100)
do.call("grid.arrange", c(flowersACF, ncol = 7))
dev.off()

NPRatioFlowers <- as.numeric(resModelsFlowers$Summaries[[1]]$devcomp$dims["N"]/resModelsFlowers$Summaries[[1]]$devcomp$dims["p"]) # The ratio number of data to number of estimated parameters

cat(paste("The ratio number of data to number of parameters is ", NPRatioFlowers, sep = ""))

sumResultsFlowers <- sumAllFitModels(results = resModelsFlowers, OTUsPresInAll = OTUsAllPresFlowers) # Creation of the data frame that summarize the modelization of the prevalence of OTUs in Flowers

prevPlusModsFlowers <- mergeByRow(prevalFlowers, sumResultsFlowers) # Merging of the prevalence and modelling data

write.table(prevPlusModsFlowers, file = paste(analysis_repertory, "/modeling_prevalence/flowersModel_prevModParam.tsv", sep = ""), col.names = NA, row.names = TRUE, sep = "\t", quote = FALSE, na = "")

# Summary of results with a bonferroni correction of p-values

correctPvalFlowers <- 0.05/length(otuToAnalyzeFlowers) # p-value that has to be considered after bonferroni correction

flowersOtuMoreRanunBonf <- resModelsGetListOtus(results = prevPlusModsFlowers, level = c("SpeciesTrifolium pratense"), pValue = correctPvalFlowers, estimateDirection = c("negative")) # OTUs more prevalent on Ranunculus

flowersOtuMoreTrifoBonf <- resModelsGetListOtus(results = prevPlusModsFlowers, level = c("SpeciesTrifolium pratense"), pValue = correctPvalFlowers, estimateDirection = c("positive")) # OTUs more prevalent on Trifolium

flowersOtuNoConv <- rownames(prevPlusModsFlowers[(!(is.na(prevPlusModsFlowers$Converged)))&(prevPlusModsFlowers$Converged==FALSE),]) # OTUs for which models did not converged 

flowersOtuNoDiffBonf <- setdiff(rownames(prevPlusModsFlowers), c(flowersOtuMoreRanunBonf, flowersOtuMoreTrifoBonf, flowersOtuNoConv)) # OTus for which the prevalence is not different across species

flowersOtusListsBonf <- list(pValue = c("Bonferroni", correctPvalFlowers), moreRanun = flowersOtuMoreRanunBonf, moreTrifo = flowersOtuMoreTrifoBonf, noDiff = flowersOtuNoDiffBonf, noConv = flowersOtuNoConv) # Creaction of an r object with all the lists of OTUs

save(flowersOtusListsBonf, file = paste(analysis_repertory, "/modeling_prevalence/flowersMod_listOtusBonf.Rdata", sep = ""))

sumNumOtusModFlowersBonf <- as.data.frame(matrix(NA, nrow = 3, ncol = 2)) # A table to store numbers of OTUs with and without differential prevalences
colnames(sumNumOtusModFlowersBonf) <- c("More prevalent on Ranunculus", "More prevalent on Trifolium")
rownames(sumNumOtusModFlowersBonf) <- c("Number of OTUs", "Inconclusive OTUs", "No differential prevalence")
sumNumOtusModFlowersBonf["Number of OTUs", "More prevalent on Ranunculus"] <- length(flowersOtuMoreRanunBonf)
sumNumOtusModFlowersBonf["Number of OTUs", "More prevalent on Trifolium"] <- length(flowersOtuMoreTrifoBonf)
sumNumOtusModFlowersBonf["Inconclusive OTUs", ] <- length(flowersOtuNoConv)
sumNumOtusModFlowersBonf["No differential prevalence",] <- nrow(prevPlusModsFlowers) - sumNumOtusModFlowersBonf["Number of OTUs",] - sumNumOtusModFlowersBonf["Inconclusive OTUs",]

write.table(sumNumOtusModFlowersBonf, file = paste(analysis_repertory, "/modeling_prevalence/flowersModel_NumOtusInPrevGroupsBonf.tsv", sep = ""), row.names = TRUE, col.names = NA, sep = "\t", quote = FALSE)

sumPropOtusModFlowersBonf <- apply(sumNumOtusModFlowersBonf, 2, function(x) x / sum(x)) # Generation of the proportions in a new table 

write.table(sumPropOtusModFlowersBonf, file = paste(analysis_repertory, "/modeling_prevalence/flowersModel_PropOtusInPrevGroupsBonf.tsv", sep = ""), row.names = TRUE, col.names = NA, sep = "\t", quote = FALSE)

modFlowersPieChartsBonf <- pieChartsPrev(sumNumbOtuTable = sumNumOtusModFlowersBonf) # Generation of pie charts to illustrate the proportion of the diversity that have differential prevalences or not

pdf(file = paste(analysis_repertory, "/modeling_prevalence/flowersModel_PropOtusInPrevGroupsBonf.pdf", sep = ""), width = 7, height = 7)
do.call("grid.arrange", c(modFlowersPieChartsBonf, ncol=2))
dev.off()

# Second type of summary with all categories on one pie chart

sumNumOtusModFlowersSPPBonf <- propTable2(sumNumOtusModFlowersBonf, colnames = c("More prevalent on Ranunculus", "More prevalent on Trifolium"))

write.table(sumNumOtusModFlowersSPPBonf, file = paste(analysis_repertory, "/modeling_prevalence/flowersModel_NumOtusInPrevGroupsSPPBonf.tsv", sep = ""), row.names = TRUE, col.names = NA, sep = "\t", quote = FALSE)

sumPropOtusModFlowersSPPBonf <- apply(sumNumOtusModFlowersSPPBonf, 2, function(x) x / sum(x))

write.table(sumPropOtusModFlowersSPPBonf, file = paste(analysis_repertory, "/modeling_prevalence/flowersModel_PropOtusInPrevGroupsSPPBonf.tsv", sep = ""), row.names = TRUE, col.names = NA, sep = "\t", quote = FALSE)

modFlowersPieChartsSPPBonf <- pieChartsPrev2(sumNumbOtuTable2 = sumNumOtusModFlowersSPPBonf, levelOrder = c("Inconclusive OTUs", "No differential prevalence", "More prevalent on Trifolium", "More prevalent on Ranunculus"), colorScheme = c("white", "lightgray", "magenta", "gold2"))

pdf(file = paste(analysis_repertory, "/modeling_prevalence/flowersModel_PropOtusInPrevGroupsSPPBonf.pdf", sep = ""), width = 7, height = 7)
modFlowersPieChartsSPPBonf
dev.off()

# Third type of summary with any OTU with differential prevalence in one peace of the pie chart

modFlowersPieGlob <- pieChartsGlobPrev(sumNumbOtuTable = sumNumOtusModFlowersBonf, title = "species") # The pie chart with all OTUs having differential prevalence either in one species or the other in one pie.

pdf(file = paste(analysis_repertory, "/modeling_prevalence/flowersModel_PropOtusInGlobPrevGroupsBonf.pdf", sep = ""), width = 7, height = 7)
modFlowersPieGlob
dev.off()

# Summary of taxonomy after bonferroni correction

modFlowersTaxMoreInRanun <- tax_data[flowersOtuMoreRanunBonf,] # Taxonomical data of OTUs more prevalent on Ranunculus

write.table(modFlowersTaxMoreInRanun, file = paste(analysis_repertory, "/modeling_prevalence/flowersModel_taxoOtusMoreRanunBonf.tsv", sep = ""), sep = "\t", col.names = NA, row.names = TRUE, quote = FALSE)

modFlowersTaxMoreInTrifo <- tax_data[flowersOtuMoreTrifoBonf,] # Taxonomical data of OTUs more prevalent on Trifolium

write.table(modFlowersTaxMoreInTrifo, file = paste(analysis_repertory, "/modeling_prevalence/flowersModel_taxoOtusMoreTrifoBonf.tsv", sep = ""), sep = "\t", col.names = NA, row.names = TRUE, quote = FALSE)

# Summary of prevalences within communities

modFlowersPlotCommBonf <- list() # A list to plot OTU composition of samples colored with the results of the modelling for plant organs.

for(sple in rownames(metDatModelFlowers[order(metDatModelFlowers$Species),])){modFlowersPlotCommBonf[[sple]] <- plotDistDifDetectSpeciesForModels(sample = sple, listOtus = flowersOtusListsBonf, abData = ab_data_non_rr, metaData = meta_data_red)}

save(modFlowersPlotCommBonf, file = paste(analysis_repertory, "/modeling_prevalence/flowersModel_distPrevBonf.Rdata", sep = ""))

pdf(file = paste(analysis_repertory, "/modeling_prevalence/flowersModel_distPrevBonf.pdf", sep = ""), width = 10, height = 200)
do.call("grid.arrange", c(modFlowersPlotCommBonf, ncol=2))
dev.off()

# Summary of results without any corrections of p-values

flowersOtuMoreRanun005 <- resModelsGetListOtus(results = prevPlusModsFlowers, level = c("SpeciesTrifolium pratense"), pValue = 0.05, estimateDirection = c("negative")) # OTUs more prevalent on Ranunculus

flowersOtuMoreTrifo005 <- resModelsGetListOtus(results = prevPlusModsFlowers, level = c("SpeciesTrifolium pratense"), pValue = 0.05, estimateDirection = c("positive")) # OTUs more prevalent on Trifolium

flowersOtuNoConv <- rownames(prevPlusModsFlowers[(!(is.na(prevPlusModsFlowers$Converged)))&(prevPlusModsFlowers$Converged==FALSE),]) # OTUs for which models did not converged 

flowersOtuNoDiff005 <- setdiff(rownames(prevPlusModsFlowers), c(flowersOtuMoreRanun005, flowersOtuMoreTrifo005, flowersOtuNoConv)) # OTus for which the prevalence is not different across organs

flowersOtusLists005 <- list(pValue = c("Not corrected", 0.05), moreRanun = flowersOtuMoreRanun005, moreTrifo = flowersOtuMoreTrifo005, noDiff = flowersOtuNoDiff005, noConv = flowersOtuNoConv) # Creaction of an r object with all the lists of OTUs

save(flowersOtusLists005, file = paste(analysis_repertory, "/modeling_prevalence/flowersMod_listOtus005.Rdata", sep = ""))

sumNumOtusModFlowers005 <- as.data.frame(matrix(NA, nrow = 3, ncol = 2)) # A table to store numbers of OTUs with and without differential prevalences
colnames(sumNumOtusModFlowers005) <- c("More prevalent on Ranunculus", "More prevalent on Trifolium")
rownames(sumNumOtusModFlowers005) <- c("Number of OTUs", "Inconclusive OTUs", "No differential prevalence")
sumNumOtusModFlowers005["Number of OTUs", "More prevalent on Ranunculus"] <- length(flowersOtuMoreRanun005)
sumNumOtusModFlowers005["Number of OTUs", "More prevalent on Trifolium"] <- length(flowersOtuMoreTrifo005)
sumNumOtusModFlowers005["Inconclusive OTUs", ] <- length(flowersOtuNoConv)
sumNumOtusModFlowers005["No differential prevalence",] <- nrow(prevPlusModsFlowers) - sumNumOtusModFlowers005["Number of OTUs",] - sumNumOtusModFlowers005["Inconclusive OTUs",]

write.table(sumNumOtusModFlowers005, file = paste(analysis_repertory, "/modeling_prevalence/flowersModel_NumOtusInPrevGroups005.tsv", sep = ""), row.names = TRUE, col.names = NA, sep = "\t", quote = FALSE)

sumPropOtusModFlowers005 <- apply(sumNumOtusModFlowers005, 2, function(x) x / sum(x)) # Generation of the proportions in a new table 

write.table(sumPropOtusModFlowers005, file = paste(analysis_repertory, "/modeling_prevalence/flowersModel_PropOtusInPrevGroups005.tsv", sep = ""), row.names = TRUE, col.names = NA, sep = "\t", quote = FALSE)

modFlowersPieCharts005 <- pieChartsPrev(sumNumbOtuTable = sumNumOtusModFlowers005) # Generation of pie charts to illustrate the proportion of the diversity that have differential prevalences or not

pdf(file = paste(analysis_repertory, "/modeling_prevalence/flowersModel_PropOtusInPrevGroups005.pdf", sep = ""), width = 7, height = 7)
do.call("grid.arrange", c(modFlowersPieCharts005, ncol=2))
dev.off()

# Second type of summary with all categories on one pie chart

sumNumOtusModFlowersSPP005 <- propTable2(sumNumOtusModFlowers005, colnames = c("More prevalent on Ranunculus", "More prevalent on Trifolium"))

write.table(sumNumOtusModFlowersSPP005, file = paste(analysis_repertory, "/modeling_prevalence/flowersModel_NumOtusInPrevGroupsSPP005.tsv", sep = ""), row.names = TRUE, col.names = NA, sep = "\t", quote = FALSE)

sumPropOtusModFlowersSPP005 <- apply(sumNumOtusModFlowersSPP005, 2, function(x) x / sum(x))

write.table(sumPropOtusModFlowersSPP005, file = paste(analysis_repertory, "/modeling_prevalence/flowersModel_PropOtusInPrevGroupsSPP005.tsv", sep = ""), row.names = TRUE, col.names = NA, sep = "\t", quote = FALSE)

modFlowersPieChartsSPP005 <- pieChartsPrev2(sumNumbOtuTable2 = sumNumOtusModFlowersSPP005, levelOrder = c("Inconclusive OTUs", "No differential prevalence", "More prevalent on Trifolium", "More prevalent on Ranunculus"), colorScheme = c("white", "lightgray", "magenta", "gold2"))

pdf(file = paste(analysis_repertory, "/modeling_prevalence/flowersModel_PropOtusInPrevGroupsSPP005.pdf", sep = ""), width = 7, height = 7)
modFlowersPieChartsSPP005
dev.off()

# Third type of summary with any OTU with differential prevalence in one peace of the pie chart

modFlowersPieGlob005 <- pieChartsGlobPrev(sumNumbOtuTable = sumNumOtusModFlowers005, title = "species") # The pie chart with all OTUs having differential prevalence either in one species or the other in one pie.

pdf(file = paste(analysis_repertory, "/modeling_prevalence/flowersModel_PropOtusInGlobPrevGroups005.pdf", sep = ""), width = 7, height = 7)
modFlowersPieGlob005
dev.off()

```

# Section 14: General summary of modelling of prevalence

```{r general_summary_modelization_prev}

# Summary after Bonderroni correction

load(paste(analysis_repertory, "/modeling_prevalence/ranTrifoMod_listOtusBonf.Rdata", sep = "")) # loading of results after bonferroni correction for the ranunuclus-trifolium model

load(paste(analysis_repertory, "/modeling_prevalence/ranMod_listOtusBonf.Rdata", sep = "")) # same for ranunculus model

load(paste(analysis_repertory, "/modeling_prevalence/trifoMod_listOtusBonf.Rdata", sep = "")) # same for trifolium model

load(paste(analysis_repertory, "/modeling_prevalence/holcMod_listOtusBonf.Rdata", sep = "")) # same for holcus model

load(paste(analysis_repertory, "/modeling_prevalence/leavesMod_listOtusBonf.Rdata", sep = "")) # same for leaf model

load(paste(analysis_repertory, "/modeling_prevalence/flowersMod_listOtusBonf.Rdata", sep = "")) # same for flower model

allOtusDetect <- colnames(absPresDataNonRR)

allOtusNoDiffBonf <- unique(c(ranTrifoOtusListsBonf$noDiff, ranOtusListsBonf$noDiff, trifoOtusListsBonf$noDiff, holcOtusListsBonf$noDiff, leavesOtusListsBonf$noDiff, flowersOtusListsBonf$noDiff)) # All OTUs with at least equal prevalence in two niches

otuDetectedInOneNicheButWithoutDiffOfPrev <- otuDetectedInOneNiche[which(otuDetectedInOneNiche%in%allOtusNoDiffBonf)] # OTUs detected in only one niche among Ranunculus acris, Trifolium pratense, and Holcus lanatus

allOtusNotInNoDiff <- setdiff(allOtusDetect, allOtusNoDiffBonf)

dfPropMoreOneNiche <- data.frame(category = c("More than one niche", "Not more than one niche"), NumOtus = c(length(allOtusNoDiffBonf)/length(allOtusDetect), length(allOtusNotInNoDiff)/length(allOtusDetect)))

dfPropMoreOneNiche$category <-  factor(dfPropMoreOneNiche$category, levels = c("Not more than one niche","More than one niche"))

plotPropOtusMoreOneNich <- ggplot(dfPropMoreOneNiche, aes(x = "", y = NumOtus, fill = category))+geom_bar(stat = "identity")+coord_flip()+ylab("Proportion of OTUs")

pdf(file = paste(analysis_repertory, "/modeling_prevalence/generalSum.pdf", sep = ""), width = 10, height = 3)
plotPropOtusMoreOneNich
dev.off()

cat(paste(length(allOtusNoDiffBonf)/length(allOtusDetect), "% are equally detected in more than one organ or plant species after bonferroni correction.", sep = " "))

hostSpeciesOTU_999 <- unique(meta_data_red[rownames(absPresDataNonRR[absPresDataNonRR$OTU_999>0,]), "Species"]) # Indentification of the host in which this OTU is detected

hosSpeciesOTU_194 <- unique(meta_data_red[rownames(absPresDataNonRR[absPresDataNonRR$OTU_194>0,]), "Species"])

hosSpeciesOTU_279 <- unique(meta_data_red[rownames(absPresDataNonRR[absPresDataNonRR$OTU_279>0,]), "Species"])

hosSpeciesOTU_367 <- unique(meta_data_red[rownames(absPresDataNonRR[absPresDataNonRR$OTU_367>0,]), "Species"])

hosSpeciesOTU_385 <- unique(meta_data_red[rownames(absPresDataNonRR[absPresDataNonRR$OTU_385>0,]), "Species"])

hosSpeciesOTU_272 <- unique(meta_data_red[rownames(absPresDataNonRR[absPresDataNonRR$OTU_272>0,]), "Species"])

hosSpeciesOTU_263 <- unique(meta_data_red[rownames(absPresDataNonRR[absPresDataNonRR$OTU_263>0,]), "Species"])

# Summary without pvalue correction

load(paste(analysis_repertory, "/modeling_prevalence/ranTrifoMod_listOtus005.Rdata", sep = "")) # loading of results after bonferroni correction for the ranunuclus-trifolium model

load(paste(analysis_repertory, "/modeling_prevalence/ranMod_listOtus005.Rdata", sep = "")) # same for ranunculus model

load(paste(analysis_repertory, "/modeling_prevalence/trifoMod_listOtus005.Rdata", sep = "")) # same for trifolium model

load(paste(analysis_repertory, "/modeling_prevalence/holcMod_listOtus005.Rdata", sep = "")) # same for holcus model

load(paste(analysis_repertory, "/modeling_prevalence/leavesMod_listOtus005.Rdata", sep = "")) # same for leaf model

load(paste(analysis_repertory, "/modeling_prevalence/flowersMod_listOtus005.Rdata", sep = "")) # same for flower model

allOtusNoDiff005 <- unique(c(ranTrifoOtusLists005$noDiff, ranOtusLists005$noDiff, trifoOtusLists005$noDiff, holcOtusLists005$noDiff, leavesOtusLists005$noDiff, flowersOtusListsBonf$noDiff))

cat(paste(length(allOtusNoDiff005)/length(allOtusDetect), "% are equally detected in more than one organ or plant species at 0.05 significance.", sep = " "))

```

# Section 15: Phylogenetic null models

```{r phlyoNullModels}

dir.create(paste(analysis_repertory, "/phylogeneticNullModels", sep = ""))

metaDataRanunTrifo <- meta_data_red[(meta_data_red$Species == "Trifolium pratense")|(meta_data_red$Species == "Ranunculus acris"),]

abDataRanunTrifo <- extr.abdata(ab_data_6955, rownames(metaDataRanunTrifo))

phylo_no_outgroups <- drop.tip(phy = phylo_complete, tip = c("X57162.1", "ENA"), trim.internal = TRUE, rooted = TRUE) # Removal of the two outgroups.

phylo_conserv <- ses.pd(abDataRanunTrifo, phylo_no_outgroups, null.model = "taxa.labels", runs = 1000)

resultsPhyloNUll <- matrix(NA, nrow = 1, ncol = 3)

colnames(resultsPhyloNUll) <- c("Mean Standardized effect size", "Max effect size", "Sign effect size")

resultsPhyloNUll[,"Mean Standardized effect size"] <- mean(phylo_conserv[,"pd.obs.z"])

resultsPhyloNUll[,"Max effect size"] <- max(abs(phylo_conserv[,"pd.obs.z"]))

if (all(phylo_conserv[,"pd.obs.z"]<0)){resultsPhyloNUll[,"Sign effect size"]<-"Negative"}
if (all(phylo_conserv[,"pd.obs.z"]>0)){resultsPhyloNUll[,"Sign effect size"]<-"Positive"}
if (!(all(phylo_conserv[,"pd.obs.z"]<0))&!(all(phylo_conserv[,"pd.obs.z"]>0))){resultsPhyloNUll[,"Sign effect size"]<-"Mixed"}

write.table(phylo_conserv, file = paste(analysis_repertory, "/phylogeneticNullModels/ranunTrifoRR6955.txt", sep = ""), col.names = NA, row.names = TRUE, sep = "\t", quote = FALSE)

write.table(resultsPhyloNUll, file = paste(analysis_repertory, "/phylogeneticNullModels/ranunTrifoRR6955Summary.txt", sep = ""), col.names = TRUE, row.names = FALSE, sep = "\t", quote = FALSE)

```

```{r phlyoNullModelsFigure}

phylo_no_outgroups_brlen <- compute.brlen(phylo_no_outgroups, "Grafen") # Makes all branch lengths equal

phylo_no_outgroups_brlen <- ladderize(phylo_no_outgroups_brlen, right = TRUE) # ladderize the tree

hc <- as.hclust(phylo_no_outgroups_brlen) # converts the tree into a hierarchical cluster

dend <- as.dendrogram(hc) # Turns the hierarchical cluster into a dendogram

meta_data_pres_data <- meta_data_red[(meta_data_red$Species=="Ranunculus acris")|(meta_data_red$Species=="Trifolium pratense"),]

meta_data_pres_data_leaves <- meta_data_pres_data[meta_data_pres_data$`Sampling type`=="Leaves",]

meta_data_pres_data_leaves <- meta_data_pres_data_leaves[order(meta_data_pres_data_leaves$Species),]

meta_data_pres_data_flowers <- meta_data_pres_data[meta_data_pres_data$`Sampling type`=="Flowers",]

meta_data_pres_data_flowers <- meta_data_pres_data_flowers[order(meta_data_pres_data_flowers$Species),]

meta_data_pres_data <- rbind(meta_data_pres_data_leaves, meta_data_pres_data_flowers)

meta_data_pres_data$org_spe <- paste(meta_data_pres_data$`Sampling type`, meta_data_pres_data$Species, sep = "_")

ab_data_pres_data <- extr.abdata(ab_data_6955, rownames(meta_data_pres_data)) # Extraction of abundance data for Ranunculus and Trifolium

ab_data_t <- data.matrix(t(ab_data_pres_data))

ab_data_t_log <- decostand(ab_data_t, "log") # Log transformation of data

ab_data_t_ap <- decostand(ab_data_t, "pa") # Absence-presence scaling of data

ab_data_t_log <- ab_data_t_log[match(hc$labels,rownames(ab_data_t_log)),] # reordering of the rows to match the ordering of the tree tips

ab_data_t_ap <- ab_data_t_ap[match(hc$labels,rownames(ab_data_t_ap)),] # reordering of the rows to match the ordering of the tree tips

ab_data_t_log <- ab_data_t_log[,match(rownames(meta_data_pres_data),colnames(ab_data_t_log))] # reordering of the columns to match the ordering of the tree tips

ab_data_t_ap <- ab_data_t_ap[,match(rownames(meta_data_pres_data),colnames(ab_data_t_ap))] # reordering of the columns to match the ordering of the tree tips

colors_flo_leaf <- meta_data_pres_data[,"org_spe"]

names(colors_flo_leaf) <- colnames(ab_data_t_log)

colors_flo_leaf <- gsub("Flowers_Ranunculus acris", "gold", colors_flo_leaf)

colors_flo_leaf <- gsub("Flowers_Trifolium pratense", "magenta", colors_flo_leaf)

colors_flo_leaf <- gsub("Leaves_Ranunculus acris", "green", colors_flo_leaf)

colors_flo_leaf <- gsub("Leaves_Trifolium pratense", "darkgreen", colors_flo_leaf)

color_scale_rel_ab<-colorRampPalette(c("white","orange","red"))(n=10)

color_scale_ap<-colorRampPalette(c("white", "red"))(n=2)

pdf(file = paste(analysis_repertory, "/phylogeneticNullModels/ranunTrifoRelAb.pdf", sep = ""), width = 30, height = 30)

heatmap.2(ab_data_t_log, Rowv=dend,  Colv="none", dendrogram='row',
          sepwidth=c(0.01,0.01),sepcolor=NA,
          key=TRUE,trace="none",
          col = color_scale_rel_ab,
          cexRow=0.5,cexCol=1.8,srtCol=45,
          ColSideColors = colors_flo_leaf,
          density.info="density")

dev.off()

pdf(file = paste(analysis_repertory, "/phylogeneticNullModels/ranunTrifoAbsPres.pdf", sep = ""), width = 30, height = 30)

heatmap.2(ab_data_t_ap, Rowv=dend,  Colv="none", dendrogram='row',
          sepwidth=c(0.01,0.01),sepcolor=NA,
          key=FALSE,trace="none",
          col = color_scale_ap,
          cexRow=0.5,cexCol=1.8,srtCol=45,
          ColSideColors = colors_flo_leaf,
          density.info="density")

dev.off()

```

# Section 16: Figure of phylogenetic tree

```{r figure_phylo_tree}

phylo_no_outgroups <- ladderize(phylo_no_outgroups)

phyloBack <- root(phyloBack, "OTU_198") # reroot the tree on OTU 198

phyloBack <- ladderize(phyloBack)

tipPhylBack <- phyloBack$tip.label # Extraction of tip labels of the backbone tree

tipToCol <- which(phylo_no_outgroups$tip.label%in%tipPhylBack) # Identification of the tips of the best ML phylonetic tree present in the backbone tree

brCol <- c() # indentification of relationships that are constrained by the backbone tree 

for(i in tipToCol){ # Here we are identifying all branches that are constrained in our tree
  x <- i
  while(x!=477){
    line <- which(phylo_no_outgroups$edge[,2]==x)
    brCol<-c(brCol,line)
    x <- phylo_no_outgroups$edge[line,1]
  }
}

brCol<-unique(brCol) # Removal of duplicated branches

brColVec<-rep("black", nrow(phylo_no_outgroups$edge)) # Creation of a character that store the colors of branches (in the same order as the edges of the tree)

brColVec[brCol]<-"red"

class_colors <- data.frame(Color=rep(NA, times =length(unique(tax_data$Class))), stringsAsFactors = FALSE) # A dataframe to define the color of each classes

rownames(class_colors) <- unique(tax_data$Class)

class_colors["Alphaproteobacteria",1] <- "green"

class_colors["Betaproteobacteria",1] <- "green3"

class_colors["Gammaproteobacteria",1] <- "green4"
  
class_colors["Deltaproteobacteria",1] <- "greenyellow"

class_colors["Actinobacteria",1] <- "red"

class_colors["Bacteroidetes Incertae Sedis",1] <- "darkblue"

class_colors["Clostridia",1] <- "cyan4"

class_colors["Bacilli",1] <- "gold"

class_colors["Deinococci",1] <- "darkgray"

class_colors["Cytophagia",1] <- "darkorchid1"
  
class_colors["Flavobacteriia",1] <- "darkorchid4"

class_colors["Thermoleophilia",1] <- "coral2"

class_colors["Sphingobacteriia",1] <- "cornsilk4"
  
class_colors["Mollicutes",1] <- "chocolate4"
  
class_colors["Acidobacteria",1] <- "darkolivegreen4"

class_colors["Acidimicrobiia",1] <- "gray41"
  
class_colors["Armatimonadia",1] <- "firebrick2"
  
class_colors["Chlamydiae",1] <- "darkslateblue"
  
class_colors["Fimbriimonadia",1] <- "deeppink4"
  
class_colors["Gemmatimonadetes",1] <- "gray38"

class_colors["Bacteroidia",1] <- "gray52"

class_colors["unidentified",1] <- "black"

colTipVec <- c()

for(tip in phylo_no_outgroups$tip.label){
  class <- as.character(tax_data[tip, "Class"])
  colTipVec <- c(colTipVec, class_colors[class,1])
}

pdf(paste(analysis_repertory, "/phylogeneticNullModels/figure_RAxML_best_tree.pdf", sep = ""), width = 7, height = 30)

plot.phylo(phylo_no_outgroups, edge.color = brColVec, use.edge.length = FALSE, node.depth = 2, cex = 0.3, underscore = FALSE, edge.width = 0.7, label.offset = 0.1, tip.color = colTipVec)
legend(x="top", legend=rownames(class_colors), col=class_colors$Color, pch=16, ncol=3, cex=0.6, border=FALSE, bty="n", pt.cex=0.8)

dev.off()

pdf(paste(analysis_repertory, "/phylogeneticNullModels/figure_backboneTree.pdf", sep = ""), width = 7, height = 25)

plot.phylo(phyloBack, use.edge.length = FALSE, node.depth = 2, cex = 0.3, underscore = FALSE, edge.width = 0.7, label.offset = 0.1)

dev.off()

```
