# Supplementary material for: Consistent host and organ occupancy of phyllosphere bacteria in a community of wild herbaceous plant species
Source: ISME J. 2019 Oct 17;14(1):245–58. doi: 10.1038/s41396-019-0531-8 (PMC6908658; doi:10.1038/s41396-019-0531-8)
Supplement: Supplementary file 6 — Supplementary information 5 [file 41396_2019_531_MOESM6_ESM.txt]

(((((((((OTU_326:0.181324,OTU_133:0.243259):0.109003,OTU_115:0.0825635):0.0406712,OTU_1071:0.133143):0.0287826,(((((((((((((OTU_208:0.0165749,OTU_2:0.0377895):0.00624359,OTU_14:0.0214346):0.00948953,((OTU_1096:0.0111874,OTU_66:0.001895):0.00688703,OTU_15:0.010316):0.00208903):0.00916198,OTU_306:0.0119028):0.00603959,((OTU_44:0.170992,OTU_113:0.014734):0.0117667,OTU_157:0.0129153):0.00395539):0.00493762,(OTU_99:0.0376672,OTU_771:0.0248411):0.0125474):0.0144943,OTU_85:0.0462845):0.0170368,OTU_139:0.0677257):0.0165269,(OTU_79:0.0626421,OTU_156:0.0548011):0.0338606):0.033734,OTU_183:0.205488):0.0180348,((OTU_563:0.00983806,OTU_320:0.0681352):0.027484,OTU_122:0.0715055):0.0568264):0.0513237,(((((((OTU_1131:0.0335437,OTU_257:0.0405757):0.0172545,OTU_1027:0.0559219):0.011537,OTU_188:0.0575169):0.0410742,OTU_259:0.242037):0.0149508,((OTU_146:0.0473923,OTU_16:1e-06):0.0518156,OTU_840:0.00854623):0.0222159):0.0567667,OTU_191:0.0673068):0.0356804,OTU_118:0.0963506):0.160228):0.0568135,((((((((((OTU_242:0.0589993,(OTU_103:0.122811,OTU_6:0.117627):0.0272519):0.0363967,OTU_112:0.0467578):0.0243407,OTU_96:0.168903):0.0258741,((OTU_292:0.187343,(OTU_27:0.102561,(OTU_248:0.0448995,OTU_22:0.05686):0.0101323):0.0125653):0.0246419,((OTU_126:0.0635928,OTU_177:0.155142):0.0387488,OTU_1064:0.0606174):0.0259016):0.0216975):0.017044,OTU_51:0.0800223):0.035271,OTU_773:0.165678):0.0534188,((OTU_809:0.133759,OTU_172:0.0845394):0.0450632,(OTU_232:0.0987742,(OTU_71:0.0822602,OTU_1010:0.0416679):0.0520822):0.0218342):0.057988):0.0351695,OTU_180:0.196428):0.0244894,((OTU_190:0.132587,OTU_82:0.116854):0.0552446,OTU_155:0.100637):0.0405905):0.0233007,(OTU_209:0.402656,OTU_250:0.256926):0.0617495):0.0473904):0.118349):0.0351127,OTU_198:0.206447):0.0208278,(((((((OTU_212:0.58707,(OTU_251:0.0664048,OTU_101:0.0482386):0.0270235):0.0434142,OTU_281:0.096043):0.0464572,OTU_244:0.100768):0.0543129,(OTU_185:0.108467,OTU_532:0.0883768):0.0453718):0.0350512,OTU_120:0.12035):0.0398701,((OTU_268:0.106415,OTU_203:0.0570284):0.0862826,OTU_77:0.141854):0.0212479):0.18169,OTU_219:0.0504537):0.0194337):0.0288443,(OTU_344:0.0770901,OTU_311:0.324532):0.210796):0.0271754,((((((((((OTU_93:0.177218,((OTU_102:0.0612378,OTU_39:0.0671483):0.0289237,OTU_332:0.121497):0.0198804):0.024288,OTU_262:0.159001):0.0295863,OTU_187:0.167927):0.0300446,OTU_28:0.028769):0.024651,OTU_318:0.0137728):0.0157119,OTU_130:0.175859):0.0284207,((((((((OTU_161:0.0804037,OTU_1074:0.0664441):0.00613909,OTU_45:0.0780216):0.016686,(OTU_313:0.0931435,OTU_26:0.0888164):0.0135797):0.0167048,OTU_68:0.0540573):0.0313207,(OTU_125:0.0503232,OTU_106:0.0692983):0.0285951):0.0241222,OTU_207:0.0757934):0.0289368,OTU_20:0.149849):0.0549479,((OTU_110:0.154005,OTU_95:0.0493511):0.0471012,(OTU_395:0.093884,OTU_196:0.00281126):0.0897311):0.0421985):0.022604):0.022435,OTU_162:0.285948):0.108801,OTU_64:0.208634):0.0476651,(((((((((OTU_49:0.0891546,OTU_701:0.0226786):0.0415595,OTU_94:0.0877404):0.0245205,OTU_145:0.287383):0.0184278,OTU_76:0.106313):0.0195164,OTU_279:0.0289853):0.0310082,OTU_247:0.124127):0.0202893,(OTU_233:0.0710608,OTU_127:0.353811):0.087114):0.0159489,(OTU_367:0.102835,OTU_17:0.0527471):0.0354012):0.0162633,(OTU_230:0.139051,OTU_197:0.110796):0.0330592):0.0218256):0.0328326):0.0416722,OTU_283:0.0999727);
