# Supplementary material for: Consistent host and organ occupancy of phyllosphere bacteria in a community of wild herbaceous plant species
Source: ISME J. 2019 Oct 17;14(1):245–58. doi: 10.1038/s41396-019-0531-8 (PMC6908658; doi:10.1038/s41396-019-0531-8)
Supplement: Supplementary file 7 — Supplementary information 6 [file 41396_2019_531_MOESM7_ESM.txt]

>OTU_1
gtagtccacgccgtaaacgatgataactagct-gtccggacactt---------------
--------gg-tgtttgggtggcgcagctaacgcattaag---------------ttatc
cgcctggggagtacggccgcaaggttaaaactcaaatgaattgacgggggcctgc-acaa
gcggtggagcatgtggtttaattcgaagcaacgcgcagaaccttaccagcgtttgacatg
gc-agg-acgacttcc-agagatgg---atttcttcccttc--gg-gg--acct-gcaca
caggtgctgcatggctgtcgtcagctcgtgtcgtgagatgttgggttaagtcccgc-aac
gagcgcaaccctcgcct-ttagttgccatca----------tt-------tagtt-gggc
actttaaaggaaccgccggtgataagccgga-----
>OTU_2
gtagtccacgccgtaaacgatgtcaactagcc-gttgggagcctt---------------
--------ga-gctcttagtggcgcagctaacgcattaag---------------ttgac
cgcctggggagtacggccgcaaggttaaaactcaaatgaattgacgggggcccgc-acaa
gcggtggagcatgtggtttaattcgaagcaacgcgaagaaccttaccaggccttgacatc
ca-atg-aactttcca-gagatg-----gattggtgccttc--gg-ga--acat-tgaga
caggtgctgcatggctgtcgtcagctcgtgtcgtgagatgttgggttaagtcccgt-aac
gagcgcaacccttgtcc-ttagttaccagca--------cgtt-------atggt-gggc
actctaaggagactgccggtgacaaaccgga-----
>OTU_3
gtagtccacgccgtaaacgatgtcgacttgga-ggttgttccctt---------------
--------ga-ggagtggcttccggagctaacgcgttaag---------------tcgac
cgcctggggagtacggccgcaaggttaaaactcaaatgaattgacgggggcccgc-acaa
gcggtggagcatgtggtttaattcgatgcaacgcgaagaaccttacctactcttgacatc
ca-cgg-aatttggca-gagatg-----ccttagtgccttc--gg-ga--accg-tgaga
caggtgctgcatggctgtcgtcagctcgtgttgtgaaatgttgggttaagtcccgc-aac
gagcgcaacccttatcc-tttgttgccagcg---------att-------cggtc-ggga
actcaaaggagactgccggtgataaaccgga-----
>OTU_4
gtagtccatgccgtaaacgatgtcgacttgga-ggttgtttccaa---------------
--------ga-gaagtgacttccgaagctaacgcattaag---------------tcgac
cgcctggggagtacggccgcaaggctaaaactcaaatgaattgacgggggcccgc-acaa
gcggtggagcatgtggtttaattcgatgcaacgcgaaaaaccttacctggtcttgacatc
ca-cag-aatttttta-gaaata-----aaaaagtgccttc--gg-ga--actg-tgaga
caggtgctgcatggctgtcgtcagctcgtgttgtgaaatgttgggttaagtcccgc-aac
gagcgcaacccttatcc-cctgttgccagcg---------gtt-------cggcc-ggga
actcagaggagactgccggttataaaccgga-----
>OTU_5
gtagtccacgccctaaacgatgtcaactggtt-gttgggtcttca---------------
--------c--tgactcagtaacgaagctaacgcgtgaag---------------ttgac
cgcctggggagtacggccgcaaggttgaaactcaaaggaattgacggggacccgc-acaa
gcggtggatgatgtggtttaattcgatgcaacgcgaaaaaccttacccacctttgacatg
ta-cgg-aattcgcca-gagatggc---ttagtgctcgaaa--ga-ga--accg-taaca
caggtgctgcatggctgtcgtcagctcgtgtcgtgagatgttgggttaagtcccgc-aac
gagcgcaacccttgtca-ttagttgctac-a----------tt-------cagtt-gggc
actctaatgagactgccggtgacaaaccgga-----
>OTU_6
gtagtccacgccgtaaacgatgaatgctagct-gttggggtgctt---------------
---------g-caccgcagtagcgcagctaacgctttaag---------------cattc
cgcctggggagtacggtcgcaagattaaaactcaaaggaattgacgggggcccgc-acaa
gcggtggagcatgtggtttaattcgaagcaacgcgcagaaccttaccatcccttgacatg
tc-gtg-ccatccgga-gagatc-----cggggttcccttc--gg-gg--acgc-gaaca
caggtgctgcatggctgtcgtcagctcgtgtcgtgagatgttgggttaagtcccgc-aac
gagcgcaacccacgtcc-ttagttgccatca----------tt-------cagtt-gggc
actctagggagactgccggtgataagccgcga----
>OTU_7
gtagtccacgctgtaaacgatgtcgacttgga-ggttgtgccctt---------------
--------ga-ggcgtggcttccggagctaacgcgttaag---------------tcgac
cgcctggggagtacggccgcaaggttaaaactcaaatgaattgacgggggcccgc-acaa
gcggtggagcatgtggtttaattcgatgcaacgcgaagaaccttacctggtcttgacatc
ca-cgg-aaggtccca-gagatg-----gggctgtgccttc--gg-ga--accg-tgaga
caggtgctgcatggctgtcgtcagctcgtgttgtgaaatgttgggttaagtcccgc-aac
gagcgcaacccttatcc-tttgttgccagcg---------att-------tggtc-ggga
actcaaaggagactgccggtgataaaccgga-----
>OTU_8
gtagtccacgccgtaaacgatgaatgccagct-gttggggtgctt---------------
---------g-cacctcagtagcgcagctaacgcattaag---------------cattc
cgcctggggagtacggtcgcaagattaaaactcaaaggaattgacgggggcccgc-acaa
gcggtggagcatgtggtttaattcgaagcaacgcgcagaaccttaccatcctttgacatg
gc-atg-ttacccaga-gagatt-----tggggtcctcttc--gg-ag--gcgt-gcaca
caggtgctgcatggctgtcgtcagctcgtgtcgtgagatgttgggttaagtcccgc-aac
gagcgcaacccacgtcc-ttagttgccatca----------tt-------cagtt-gggc
actctagggagactgccggtgataagccgcga----
>OTU_9
gtagtccacgccctaaacgatgtctactagtt-gtcgggttttaa---------------
--------t--taacttggtaacgcagctaacgcgtgaag---------------tagac
cgcctggggagtacggtcgcaagattaaaactcaaaggaattgacggggacccgc-acaa
gcggtggatgatgtggattaattcgatgcaacgcgaaaaaccttacctacccttgacatg
ta-cgg-aaggccgaa-gagatttg---gctgtgctcgaaa--ga-ga--accg-taaca
caggtgctgcatggctgtcgtcagctcgtgtcgtgagatgttgggttaagtcccgc-aac
gagcgcaacccttgtca-ttagttgctac----------------------gaaa-gggc
actctaatgagactgccggtgacaaaccgga-----
>OTU_10
gtagtccacgccgtaaacgatgataactagct-gtccggggactt---------------
--------gg-tctttgggtggcgcagctaacgcattaag---------------ttatc
cgcctggggagtacggccgcaaggttaaaactcaaatgaattgacgggggcctgc-acaa
gcggtggagcatgtggtttaattcgaagcaacgcgcagaaccttaccagcgtttgacatg
tc-cgg-acgatttcc-agagatgg---atctcttcccttc--gg-gg--actg-gaaca
caggtgctgcatggctgtcgtcagctcgtgtcgtgagatgttgggttaagtcccgc-aac
gagcgcaaccctcgcct-ttagttaccatca----------tt-------cagtt-gggg
actctaaaggaaccgccggtgataagccgga-----
>OTU_11
gtagtccacgccgtaaacgatgtcaactagcc-gttggaatcctt---------------
--------ga-gattttagtggcgcagctaacgcattaag---------------ttgac
cgcctggggagtacggccgcaaggttaaaactcaaatgaattgacgggggcccgc-acaa
gcggtggagcatgtggtttaattcgaagcaacgcgaagaaccttaccaggccttgacatc
ca-atg-aatccttta-gagata-----gaggagtgccttc--gg-ga--gcat-tgaga
caggtgctgcatggctgtcgtcagctcgtgtcgtgagatgttgggttaagtcccgt-aac
gagcgcaacccttgtcc-ttagttaccagca--------cgta-------atggt-gggc
actctaaggagactgccggtgacaaaccgga-----
>OTU_12
gtagtccacgccgtaaacgatgataactagct-gtccgggcactt---------------
--------gg-tgcttgggtggcgcagctaacgcattaag---------------ttatc
cgcctggggagtacggccgcaaggttaaaactcaaagaaattgacgggggcctgc-acaa
gcggtggagcatgtggtttaattcgaagcaacgcgcagaaccttaccaacgtttgacatc
cc-tatcgcggttacc-agagatgg---tttccttcagttc--ggctg--gata-ggtga
caggtgctgcatggctgtcgtcagctcgtgtcgtgagatgttgggttaagtcccgc-aac
gagcgcaaccctcgcct-ttagttgccatca----------tt-------tagtt-gggc
actctaaaggaaccgccggtgataagccgga-----
>OTU_13
gtagtccacgccgtaaacggtgggcgctaggt-gtgggggac-ttc--------------
--------cacgttctctgtgccgcagctaacgcattaag---------------cgccc
cgcctggggagtacggccgcaaggctaaaactcaaaggaattgacgggggcccgc-acaa
gcggcggagcatgctgattaattcgatgcaacgcgaagaaccttaccaaggcttgacata
ca-ccg-gaaacttcc-agaaatgg---tt-gccc--cgca-----ag--gtcg-gtgta
caggtggtgcatggttgtcgtcagctcgtgtcgtgagatgttgggttaagtcccgc-aac
gagcgcaaccctcgtct-tatgttgccagca--------cgtc-------atggt-gggg
actcataagagactgccggggtcaactcgga-----
>OTU_14
gtagtccacgccgtaaacgatgtcgacttgga-ggttgtgccctt---------------
--------ga-ggcgtggcttccggagctaacgcgttaag---------------tcgac
cgcctggggagtacggccgcaaggttaaaactcaaatgaattgacgggggcccgc-acaa
gcggtggagcatgtggtttaattcgatgcaacgcgaagaaccttacctggccttgacatc
ca-cgg-aattcggca-gagatg-----ccttagtgccttc--gg-ga--accg-tgaga
caggtgctgcatggctgtcgtcagctcgtgttgtgaaatgttgggttaagtcccgc-aac
gagcgcaacccttatcc-tttgttgccagca--------cgta-------atggt-ggga
actcaaaggagactgccggtgataaaccgga-----
>OTU_15
gtagtccacgctgtaaacgatgtcgacctgga-ggttgttcccgt---------------
--------ga-ggagtggcttccggagctaacgcgttaag---------------tcgac
cgcctggggagtacggccgcaaggttaaaactcaaatgaattgacgggggcccgc-acaa
gcggtggagcatgtggtttaattcgatgcaacgcgaagaaccttacctgctcttgacatc
ca-gag-aatcgggca-gagatg-----cctgagtgccttc--gg-ga--actc-tgaga
caggtgctgcatggctgtcgtcagctcgtgttgtgaaatgttgggttaagtcccgc-aac
gagcgcaacccttatcc-tttgttgccagca--------cgtg-------atggt-ggga
actcaaaggagactgccggtgataaaccgga-----
>OTU_16
gtagtccacgccctaaacgatgtctactagtt-gtcgggttttaa---------------
--------t--taacttggtaacgcagctaacgcgtgaag---------------tagac
cgcctggggagtacggtcgcaagattaaaactcaaaggaattgacggggacccgc-acaa
gcggtggatgatgtggattaattcgatgcaacgcgaaaaaccttacctacccttgacatg
gc-aga-aatcctcga-gagattga---ggagtgctcgaaa--ga-ga--atct-gcaca
caggtgctgcatggctgtcgtcagctcgtgtcgtgagatgttgggttaagtcccgc-aac
gagcgcaacccttgtca-ttagttgctac----------------------gaaa-gagc
actctaatgagactgccggtgacaaaccgga-----
>OTU_17
gtagtccacgccgtaaacgatgaatgctaggt-gttaggggtttc---------------
--------gatacccttggtgccgaagttaacacattaag---------------cattc
cgcctggggagtacggtcgcaagactgaaactcaaaggaattgacggggacccgc-acaa
gcagtggagtatgtggtttaattcgaagcaacgcgaagaaccttaccaagtcttgacatc
cc-ttt-gaccggact-agagat-----agtcttttccttc--gg-ga--caaa-ggaga
caggtggtgcatggttgtcgtcagctcgtgtcgtgagatgttgggttaagtcccgc-aac
gagcgcaacccttatgc-ttagttgccagca--------catc-------atggt-gggc
actctaagcagactgccggtgacaaaccgga-----
>OTU_18
gtagtccatgccgtaaacgttgggaactagat-gtaggggccattc--------------
--------cacggtttctgtgtcgcagctaacgcattaag---------------ttccc
cgcctggggagtacggccgcaaggctaaaactcaaaggaattgacgggggcccgc-acaa
gcggcggagcatgcggattaattcgatgcaacgcgaagaaccttaccaaggcttgacata
ta-ccg-gaaacgtcc-agagatgg---tc-gccc--cgca-----ag--gtcg-gtata
caggtggtgcatggttgtcgtcagctcgtgtcgtgagatgttgggttaagtcccgc-aac
gagcgcaaccctcgttc-tatgttgccagca--------cgtt-------atggt-ggga
actcataggagactgccggggtcaactcgga-----
>OTU_19
gtagtccacgccgtaaacgatgaatgccagct-gttggggtgctt---------------
---------g-cacctcagtagcgcagctaacgctttgag---------------cattc
cgcctggggagtacggtcgcaagattaaaactcaaaggaattgacgggggcccgc-acaa
gcggtggagcatgtggtttaattcgaagcaacgcgcagaaccttaccatcctttgacatg
gc-gtg-ttatgggga-gagatt-----cccagtccacttc--gg-tg--gcgc-gcaca
caggtgctgcatggctgtcgtcagctcgtgtcgtgagatgttgggttaagtcccgc-aac
gagcgcaacccacgtcc-ttagttgccatca----------tt-------cagtt-gggc
actctagggagactgccggtgataagccgcga----
>OTU_20
gtagtccatgccgtaaacgttgggcgctaggt-gtggggtccattc--------------
--------cacggattccgtgccgcagctaacgcattaag---------------cgccc
cgcctggggagtacggccgcaaggctaaaactcaaaggaattgacgggggcccgc-acaa
gcggcggagcatgcggattaattcgatgcaacgcgaagaaccttaccaaggcttgacatg
cg-cgg-tggaatccc-agagatgg---gg-tgtc--attt-----agttggtc-gcgta
caggtggtgcatggttgtcgtcagctcgtgtcgtgagatgttgggttaagtcccgc-aac
gagcgcaaccctcgttc-catgttgccagca--------cgtt-------atggt-gggg
actcatgggagactgccggggtcaactcgga-----
>OTU_21
gtagtccacgccgtaaacgatggaagctagcc-gtcgggtgattt---------------
---------a-tcactcggtggcgcagccaacgcattaag---------------cttcc
cgcctggggagtacggtcgcaagattaaaactcaaaggaattgacgggggcccgc-acaa
gcggtggagcatgtggtttaattcgaagcaacgcgcagaaccttaccagctcttgacatg
cc-acg-acgccattt-ggagacag---atggtttccttcg-----gg--acgt-ggaca
caggtgctgcatggctgtcgtcagctcgtgtcgtgagatgttgggttaagtcccgc-aac
gagcgcaaccctcgcct-ttagttgccatca----------tt-------aggtt-gggc
actctaaagggactgccggtgataagccgaga----
>OTU_22
gtagtccacgccgtaaacgatgaatgttagcc-gtcgggcagtct---------------
---------a-ctgttcggtggcgcagctaacgcattaaa---------------cattc
cgcctggggagtacggtcgcaagattaaaactcaaaggaattgacgggggcccgc-acaa
gcggtggagcatgtggtttaattcgaagcaacgcgcagaaccttaccagctcttgacatt
cg-gggtttgggcagt-ggagacat---tgtccttcagtta--ggctg--gccc-cagaa
caggtgctgcatggctgtcgtcagctcgtgtcgtgagatgttgggttaagtcccgc-aac
gagcgcaaccctcgccc-ttagttgccagca----------tt-------cagtt-gggc
actctaaggggactgccggtgataagccgaga----
>OTU_23
gtagtccacgccgtaaacgatggaagctagcc-gtcggggggttt---------------
---------a-cctttcggtggcgcagcaaacgcattaag---------------cttcc
cgcctggggagtacggtcgcaagattaaaactcaaaggaattgacgggggcccgc-acaa
gcggtggagcatgtggtttaattcgaagcaacgcgcagaaccttaccagcccttgacatg
cc-ctg-acggt-acc-ggagacgg---tgccattccttcg-----gg--acag-gtgca
caggtgctgcatggctgtcgtcagctcgtgtcgtgagatgttgggttaagtcccgc-aac
gagcgcaaccctcgccc-ttagttgccagca----------tt-------cagtt-gggc
actctagggggactgccggtgataagccgaga----
>OTU_24
gtagtccacgccgtaaacggtgggcgctaggt-gtgggtttccttc--------------
--------cacgggatccgtgccgtagctaacgcattaag---------------cgccc
cgcctggggagtacggccgcaaggctaaaactcaaaggaattgacgggggcccgc-acaa
gcggcggagcatgtggattaattcgatgcaacgcgaagaaccttacctgggtttgacata
ca-ccg-gaaaaccgt-agagatac---ggtcccc--cttg-----tg--gtcg-gtgta
caggtggtgcatggctgtcgtcagctcgtgtcgtgagatgttgggttaagtcccgc-aac
gagcgcaacccttgtcc-tgtgttgccagcg--------cgta-------atggc-gggg
actcgcaggagactgccggggtcaactcgga-----
>OTU_25
gtagtccacgccgtaaacgatgataactagct-gtcggggttcat---------------
--------ag-aacttcggtggcgcagctaacgcattaag---------------ttatc
cgcctggggagtacggccgcaaggttaaaactcaaatgaattgacgggggcctgc-acaa
gcggtggagcatgtggtttaattcgaagcaacgcgcagaaccttaccagcgtttgacatg
cc-tagtatattttcc-agagatgg---attatttcagttc--ggctg--gcta-gtgca
caggtgctgcatggctgtcgtcagctcgtgtcgtgagatgttgggttaagtcccgc-aac
gagcgcaaccctcgtct-ttagttgccatca----------tt-------cagtt-gggc
actctaaagaaaccgccggtgataagccgga-----
>OTU_26
gtagtccaccccgtaaacgttgggaactagtt-gtggggaccattc--------------
--------cacggtttccgtgacgcagctaacgcattaag---------------ttccc
cgcctggggagtacggccgcaaggctaaaactcaaaggaattgacggggacccgc-acaa
gcggcggagcatgcggattaattcgatgcaacgcgaagaaccttaccaaggcttgacata
ta-cga-gaacgggcc-agaaatgg---tc-aact--cttt-----ggacactc-gtaaa
caggtggtgcatggttgtcgtcagctcgtgtcgtgagatgttgggttaagtcccgc-aac
gagcgcaaccctcgttc-tatgttgccagca--------cgta-------atggt-ggga
actcatgggatactgccggggtcaactcgga-----
>OTU_27
gtagtccacgccgtaaacgatggaagctagcc-gtcgggtgattt---------------
---------a-tcactcggtggcgcagccaacgcattaag---------------cttcc
cgcctggggagtacggtcgcaagattaaaactcaaaggaattgacgggggcccgc-acaa
gcggtggagcatgtggtttaattcgaagcaacgcgcagaaccttaccagctcttgacatg
cc-acg-acggttacc-ggagacgg---tttccttccttcg-----gg--acgt-ggaca
caggtgctgcatggctgtcgtcagctcgtgtcgtgagatgttgggttaagtcccgc-aac
gagcgcaaccctcgcct-ttagttgccatca----------tt-------tggtt-gggc
actctaaagggactgccggtgataagccgaga----
>OTU_28
gtagtccacgccgtaaacgttgggcgctaggt-gtgggggccattc--------------
--------cacggtctccgtgccgcagctaacgcattaag---------------cgccc
cgcctggggagtacggccgcaaggctaaaactcaaaggaattgacgggggcccgc-acaa
gcggcggagcatgttgcttaattcgatgcaacgcgaagaaccttacctaggcttgacatg
tg-cgg-aaatcctcc-agagatgg---tg-ggtc--cgta-----ag--ggtc-gcaca
caggtggtgcatggttgtcgtcagctcgtgtcgtgagatgttgggttaagtcccgc-aac
gagcgcaaccctcgttc-catgttgccagcg--------cgtt-------atggc-gggg
actcatgggagactgccggggtcaactcgga-----
>OTU_29
gtagtccacgctgtaaacgatgtcgacttgga-ggttgtgccctt---------------
--------ga-ggcgtggcttccggagctaacgcgttaag---------------tcgac
cgcctggggagtacggccgcaaggttaaaactcaaatgaattgacgggggcccgc-acaa
gcggtggagcatgtggtttaattcgatgcaacgcgaagaaccttacctactcttgacatc
ca-gag-aattcgcta-gagata-----gcttagtgccttc--gg-ga--actc-tgaga
caggtgctgcatggctgtcgtcagctcgtgttgtgaaatgttgggttaagtcccgc-aac
gagcgcaacccttatcc-tttgttgccagca--------cgta-------atggt-ggga
actcaaaggagactgccggtgataaaccgga-----
>OTU_30
gtagtccacgccctaaacgatgtctactagtt-gtcgggtcttaa---------------
--------t--tgacttggtaacgcagctaacgcgtgaag---------------tagac
cgcctggggagtacggtcgcaagattaaaactcaaaggaattgacggggacccgc-acaa
gcggtggatgatgtggattaattcgatgcaacgcgaaaaaccttacctacccttgacatg
gc-tgg-aatcccgga-gagatttg---ggagtgctcgaaa--ga-ga--acca-gtaca
caggtgctgcatggctgtcgtcagctcgtgtcgtgagatgttgggttaagtcccgc-aac
gagcgcaacccttgtca-ttagttgctac----------------------gaaa-gggc
actctaatgagactgccggtgacaaaccgga-----
>OTU_31
gtagtccacgccgtaaacgatgagtgctagat-attgggagattt---------------
-----------tctctcggtttcgcagctaacgcattaag---------------cactc
cgcctggggagtacggtcgcaagattaaaactcaaaggaattgacgggggctcgc-acaa
gcggtggagcatgcggtttaattcgatgttacgcgaaaaaccttaccaacccttgacatg
gt-ggtcgcggatcgc-agagatgc---tttccttcagttc--ggctg--gacc-acaca
caggtgttgcatggctgtcgtcagctcgtgtcgtgagatgttgggttaagtcccgc-aac
gagcgcaaccctcattc-ttatttgccagcg--------ggta-------atgcc-ggga
actataagaaaactgccggtgataagccgga-----
>OTU_32
gtagtccacgccgtaaacgttgggcgctaggt-gtgggtctcattc--------------
--------cacgaggtctgtgccgcagctaacgcattaag---------------cgccc
cgcctggggagtacggccgcaaggctaaaactcaaaggaattgacggggccccgc-acaa
gcggcggagcatgcggattaattcgatgcaacgcgaagaaccttaccaaggcttgacatt
ca-ggg-taaaccatc-ggaaacgg---tg-ggtc--cgca-----agg-gatc-ttgaa
caggtggtgcatggttgtcgtcagctcgtgtcgtgagatgttgggttaagtcccgc-aac
gagcgcaaccctcgttc-tatgttgccagcg--------cgtg-------atggc-gggg
actcataggagactgccggggtcaactcgga-----
>OTU_33
gtagtccacgccgtaaacgatgaatgccagcc-gttgggaagctt---------------
---------g-cttctcagtggcgcagctaacgctttgag---------------cattc
cgcctggggagtacggtcgcaagattaaaactcaaaggaattgacgggggcccgc-acaa
gcggtggagcatgtggtttaattcgaagcaacgcgcagaaccttaccatcccttgacatg
gc-atg-ttaccagga-gagatt-----ctggatcctcttc--gg-ag--gcgt-gcaca
caggtgctgcatggctgtcgtcagctcgtgtcgtgagatgttgggttaagtcccgc-aac
gagcgcaacccacgtcc-ttagttgccatca----------tt-------cagtt-gggc
actctagggagactgccggtgataagccgcga----
>OTU_34
gtagtccacgccgtaaacgttgggcgctaggt-gtgggtctcattc--------------
--------cacgaggtccgtgccgcagctaacgcattaag---------------cgccc
cgcctggggagtacggccgcaaggctaaaactcaaaggaattgacggggccccgc-acaa
gcggcggagcatgcggattaattcgatgcaacgcgaagaaccttaccaaggcttgacatg
ca-ggg-taatccggc-agagatgt---cg-ggtc--cgca-----agg-gatc-ctgca
caggtggtgcatggttgtcgtcagctcgtgtcgtgagatgttgggttaagtcccgc-aac
gagcgcaaccctcgtcc-tatgttgccagca--------cgtc-------atggt-gggg
actcataggagactgccggggtcaactcgga-----
>OTU_35
gtagtccacgccgtaaacgatgaatgccagct-gttgggtggctt---------------
---------g-ccactcagtagcgcagctaacgctttaag---------------cattc
cgcctggggagtacggtcgcaagattaaaactcaaaggaattgacgggggcccgc-acaa
gcggtggagcatgtggtttaattcgaagcaacgcgcagaaccttaccatcccttgacatg
gc-atg-ttacccgga-gagatc-----cggcgtccacttc--gg-tg--gcgt-gcaca
caggtgctgcatggctgtcgtcagctcgtgtcgtgagatgttgggttaagtcccgc-aac
gagcgcaacccacgtcc-ttagttgccatca----------tt-------tagtt-gggc
actctagggagactgccggtgataagccgcga----
>OTU_36
gtagtccacgccgtaaacgatgataactagct-gtccggggactt---------------
--------gg-tctttgggtggcgcagctaacgcattaag---------------ttatc
cgcctggggagtacggtcgcaagattaaaactcaaaggaattgacgggggcctgc-acaa
gcggtggagcatgtggtttaattcgaagcaacgcgcagaaccttaccagcgtttgacatg
tc-cgg-acgacttcg-agagatcg---atttcttcccttc--gg-gg--actg-gaaca
caggtgctgcatggctgtcgtcagctcgtgtcgtgagatgttgggttaagtcccgc-aac
gagcgcaaccctcgatc-ctagttaccatca----------tt-------aagtt-gggt
actttaggataaccgccggtgataagccgga-----
>OTU_37
gtagtccacgccgtaaacgatgtcgacttgga-ggttgtgccctt---------------
--------ga-ggcgtggcttccggagctaacgcgttaag---------------tcgac
cgcctggggagtacggccgcaaggttaaaactcaaatgaattgacgggggcccgc-acaa
gcggtggagcatgtggtttaattcgatgcaacgcgaagaaccttacctggtcttgacatc
ca-cgg-aagttttca-gagatg-----agaatgtgccttc--gg-ga--accg-tgaga
caggtgctgcatggctgtcgtcagctcgtgttgtgaaatgttgggttaagtcccgc-aac
gagcgcaacccttatcc-tttgttgccagcg---------gtc-------cggcc-ggga
actcaaaggagactgccagtgataaactgga-----
>OTU_38
gtagtccacgccgtaaacgatgaatgttagcc-gtcgggcagtat---------------
---------a-ctgttcggtggcgcagctaacgcattaaa---------------cattc
cgcctggggagtacggtcgcaagattaaaactcaaaggaattgacgggggcccgc-acaa
gcggtggagcatgtggtttaattcgaagcaacgcgcagaaccttaccagcccttgacatg
tc-cgg-ctatccaga-gagatt-----tggagttcccttc--gg-gg--accg-gagca
caggtgctgcatggctgtcgtcagctcgtgtcgtgagatgttgggttaagtcccgc-aac
gagcgcaaccctcgccc-ttagttgccagca----------tt-------cagtt-gggc
actctaaggggactgccggtgataagccgaga----
>OTU_39
gtagtccacgccgtaaacggtgggtgctaggt-gtgggtttccttc--------------
--------cacgggatccgtgccgtagctaacgcattaag---------------caccc
cgcctggggagtacggccgcaaggctaaaactcaaaggaattgacgggggcccgc-acaa
gcggcggagcatgtggattaattcgatgcaacgcgaagaaccttacctgggtttgacata
ca-ccg-gaaacaccc-agagatgg---gt-gccc--cgca-----ag--gtcg-gtgta
caggtggtgcatggctgtcgtcagctcgtgtcgtgagatgttgggttaagtcccgc-aac
gagcgcaacccctgtcc-tgtgttgccagcg--------gata-------atgcc-gggg
actcgcaggagactgccggggtcaactcgga-----
>OTU_40
gtagtccacgccgtaaacgttgggcgctaggt-gtgggggtccttc--------------
--------cacgacctccgtgccgcagctaacgcattaag---------------cgccc
cgcctggggagtacggccgcaaggctaaaactcaaaggaattgacgggggcccgc-acaa
gcggcggagcatgcggattaattcgatgcaacgcgaagaaccttaccaaggcttgacatg
ta-gag-gaaagttcc-agagatgg---tt-cccc--cgca-----ag--gtct-ctaca
caggtggtgcatggttgtcgtcagctcgtgtcgtgagatgttgggttaagtcccgc-aac
gagcgcaaccctcgtcc-tatgttgccagca--------cgta-------atggt-gggg
actcattggagactgccggggtcaactcgga-----
>OTU_41
gtagtccacgccgtaaacgatgaatgttagcc-gtcgggcagttt---------------
---------a-ctgttcggtggcgcagctaacgcattaaa---------------cattc
cgcctggggagtacggtcgcaagattaaaactcaaaggaattgacgggggcccgc-acaa
gcggtggagcatgtggtttaattcgaagcaacgcgcagaaccttaccagctcttgacatc
cg-gatcgcggacagt-ggagacat---tgtccttcagtta--ggctg--gatc-ctgga
caggtgctgcatggctgtcgtcagctcgtgtcgtgagatgttgggttaagtcccgc-aac
gagcgcaaccctcgccc-ttagttgccagca----------tt-------tggtt-gggc
actctaaggggactgccggtgataagccgaga----
>OTU_42
gtagtccacgccctaaacgatgtcaactagct-gtcgggaccttc---------------
--------g--ggttttggtagcgcagctaacgcgtgaag---------------ttgac
cgcctggggagtacggtcgcaagattaaaactcaaaggaattgacggggacccgc-acaa
gcggtggatgatgtggattaattcgatgcaacgcgaaaaaccttacctacccttgacatg
tc-tga-aatcccgaa-gagatttg---ggagtgctcgaaa--ga-ga--atcg-gaaca
caggtgctgcatggccgtcgtcagctcgtgtcgtgagatgttgggttaagtcccgc-aac
gagcgcaacccttgtca-ttagttgctac----------------------gaaa-gggc
actctaatgagactgccggtgacaaaccgga-----
>OTU_43
gtagtccacgctgtaaacgatgtcgatttgga-ggttgtgaccta---------------
--------gt-gttatggcgtccgaagctaacgcgataaa---------------tcgac
cgcctggggagtacggccgcaaggttaaaactcaaatgaattgacgggggcccgc-acaa
gcggtggagcatgtggtttaattcgatgcaacgcgaagaaccttacctactcttgacatc
ca-cgg-aatttggca-gagatg-----cttaagtgccttc--gg-ga--gccg-tgaga
caggtgctgcatggctgtcgtcagctcgtgttgtgaaatgttgggttaagtcccgc-aac
gagcgcaacccttgtcc-tttgttgccagcg--------cgta-------atggt-ggga
actcaaaggaaactgccggtgataaaccgga-----
>OTU_44
gtagtccatgccgtaaacgatgtcaacttgga-ggttgtttcctt---------------
--------ga-gagatagcttccgaagctaacgcattaag---------------ttgac
cgcctgggaagtacggtcgcaaggctaaaactcaaatgaattgacgggggcccgc-acaa
gcggtggagcatgtggtttaattcgatgcaacgcgaaaaaccttacctggtcttgacatc
ca-tag-aatttttta-gaaata-----aaaaagtgccttc--gg-ga--acta-tgaga
caggtgctgcatggctgtcgtcagctcgtgttgtgaaatgttgggttaagtcccgc-aac
gagcgcaacccttatcc-ttttttgccatcg---------gtt-------cggcc-ggga
actcaaaggagactgccggttataaaccgga-----
>OTU_45
gtagtccatgccgtaaacgttgggcgctagat-gtagggacctttc--------------
--------cacggtttctgtgtcgtagctaacgcattaag---------------cgccc
cgcctggggagtacggccgcaaggctaaaactcaaaggaattgacgggggcccgc-acaa
gcggcggagcatgcggattaattcgatgcaacgcgaagaaccttaccaaggcttgacata
ca-ccg-gaaacggcc-agagatgg---tcgcccc--cttg-----tg--gtcg-gtgta
caggtggtgcatggttgtcgtcagctcgtgtcgtgagatgttgggttaagtcccgc-aac
gagcgcaaccctcgttc-tatgttgccagcg--------ggtt-------atgcc-gggg
actcataggagactgccggggtcaactcgga-----
>OTU_46
gtagtccaccccgtaaacgttgggaactagtt-gtggggaccattc--------------
--------cacggtttccgtgacgcagctaacgcattaag---------------ttccc
cgcctggggagtacggccgcaaggctaaaactcaaaggaattgacggggacccgc-acaa
gcggcggagcatgcggattaattcgatgcaacgcgaagaaccttaccaaggcttgacata
ca-cca-gaacaccgt-agaaatac---gg-gact--cttt-----ggacactg-gtgaa
caggtggtgcatggttgtcgtcagctcgtgtcgtgagatgttgggttaagtcccgc-aac
gagcgcaaccctcgttc-tatgttgccagca--------cgta-------atggt-ggga
actcatgggatactgccggggtcaactcgga-----
>OTU_47
gtagtccacgccctaaacgatgcgaactggat-gttgggtgcaat---------------
--------ttggcacgcagtatcgaagctaacgcgttaag---------------ttcgc
cgcctggggagtacggtcgcaagactgaaactcaaaggaattgacgggggcccgc-acaa
gcggtggagtatgtggtttaattcgatgcaacgcgaagaaccttacctggtcttgacatg
tc-gag-aactttcca-gagatg-----gattggtgccttc--gg-ga--actc-gaaca
caggtgctgcatggctgtcgtcagctcgtgtcgtgagatgttgggttaagtcccgc-aac
gagcgcaacccttgtcc-ttagttgccagca--------cgta-------atggt-ggga
actctaaggagaccgccggtgacaaaccgga-----
>OTU_48
gtagtccacgccgtaaacgatgattgctagtt-gtcgggatgcat---------------
---------g-catttcggtgacgcagctaacgcattaag---------------caatc
cgcctggggagtacggtcgcaagattaaaactcaaaggaattgacgggggcccgc-acaa
gcggtggagcatgtggtttaattcgaagcaacgcgcagaaccttaccaccttttgacatg
cc-tgg-accgccaga-gagatc-----tggctttctcttc--gg-ag--acta-ggaca
caggtgctgcatggctgtcgtcagctcgtgtcgtgagatgttgggttaagtcccgc-aac
gagcgcaaccctcgcca-ttagttgccatca----------tt-------tagtt-ggga
actctaatgggactgccggtgctaagccgga-----
>OTU_49
gtagtccacgccgtaaacgatgagtgctaagt-gttggagggttt---------------
--------ccgcccttcagtgctgcagctaacgcattaag---------------cactc
cgcctggggagtacgaccgcaaggttgaaactcaaaggaattgacgggggcccgc-acaa
gcggtggagcatgtggtttaattcgaagcaacgcgaagaaccttaccaggtcttgacatc
ct-ctg-ataacccta-gagata-----gggctttcccttc--gg-gg--acag-agtga
caggtggtgcatggttgtcgtcagctcgtgtcgtgagatgttgggttaagtcccgc-aac
gagcgcaacccttgtcg-ttagttgccatca----------tt-------aagtt-gggc
actctagcgagactgccggtgacaaaccgga-----
>OTU_50
gtagtccatgccgtaaacgatgattactggct-gtatgtgttc-----------------
----------taacatgtgtggctgagcgaaagcgttaag---------------taatc
cacctggggagtacgctggcaacagtgaaactcaaaggaattgacgggggtccgc-acaa
gcggtggagcatgtggtttaattcgatgatacgcgaggaaccttacctgggctagaatgt
gc-gt--gaatgtatc-agaaatg----gtacagtgtagca--at-ac--acac-aaaac
aaggtgctgcatggctgtcgtcagctcgtgccgtgaggtgttgggttaagtcccgc-aac
gagcgcaacccctgtac-ttagttgccagcg--------agta-------atgtc-ggga
actctaagtagactgcctgcgcaagcagaga-----
>OTU_51
gtagtccacgccgtaaactatgagagctagcc-gttggacggttt---------------
---------a-ccgttcagtggcgcagctaacgcattaag---------------ctctc
cgcctggggagtacggtcgcaagattaaaactcaaaggaattgacgggggcccgc-acaa
gcggtggagcatgtggtttaattcgaagcaacgcgaagaaccttaccagcccttgacatg
cc-aag-acgacttct-ggagacag---atttcttcccttc--gg-gg--actt-ggaca
caggtgctgcatggctgtcgtcagctcgtgtcgtgagatgttgggttaagtcccgc-aac
gagcgcaaccctcgcct-ttagttgccatca----------tt-------tagtt-gggc
actctagagggactgccggtgataagccgga-----
>OTU_52
gtagtccacgccgtaaacgatgtgcgctggat-gttgggtgacct---------------
--------ag-tcactcagtgtcgtagctaacgcgataag---------------cgcac
cgcctggggagtacggccgcaaggttgaaactcaaaggaattgacgggggcccgc-acaa
gcggtggagcatgtggtttaattcgaagcaacgcgcagaaccttaccagctcttgacatg
gt-cac-gaccggcgc-agagatgc---gcttttcccgcaa--gg-ga--cgtg-atgca
caggtgctgcatggctgtcgtcagctcgtgtcgtgagatgttgggttaagtcccgc-aac
gagcgcaaccctcgcct-ttagttgccagca--------cgtt-------tgggt-gggc
actctaaaggaactgccggtgacaagccgga-----
>OTU_53
gtagtccatgccgtaaacgatgattactggct-gtttgcccga-----------------
----------aggggtgagtggctgagcgaaagcgttaag---------------taatc
cacctggggagtacgctggcaacagtgaaactcaaaggaattgacgggggtccgc-acaa
gcggtggagcatgtggtttaattcgatgatacgcgaggaaccttacctgggctagaatgt
gc-gt--gaagggttc-agaaatg----ggtccgtgtagca--at-ac--acac-aaaac
aaggtgctgcatggctgtcgtcagctcgtgccgtgaggtgttgggttaagtcccgc-aac
gagcgcaacccctattg-tatgttgccagca--------cgta-------atggt-gggg
actcatgcaagactgcctgcgcaagcagaga-----
>OTU_54
gtagtccatgccgtaaacgatgagtgctaagt-gttgggaggttt---------------
--------ccgcctctcagtgctgcagctaacgcattaag---------------cactc
cgcctggggagtacgaccgcaaggttaaaactcaaaggaattgacgggggcccgc-acaa
gcggtggagcatgtggtttaattcgaagcaacgcgaagaaccttaccaggtcttgacatc
ta-gtg-ccagtccta-gagata-----ggatgtttccttc--gg-ga--acac-taaga
caggtggtgcatggctgtcgtcagctcgtgtcgtgagatgttgggttaagtcccgc-aac
gagcgcaacccttatta-ttagttgccagca----------tt-------aagtt-gggc
actctaatgagactgccggtgacaaaccgga-----
>OTU_56
gtagtccacgccctaaacgatgcgaactggat-gttggtctcaac---------------
--------tcggagatcagtgtcgaagctaacgcgttaag---------------ttcgc
cgcctggggagtacggtcgcaagactgaaactcaaaggaattgacgggggcccgc-acaa
gcggtggagtatgtggtttaattcgatgcaacgcgaagaaccttacctggccttgacatg
tc-cgg-aatcctgca-gagatg-----cgggagtgccttc--gg-ga--atcg-gaaca
caggtgctgcatggctgtcgtcagctcgtgtcgtgagatgttgggttaagtcccgc-aac
gagcgcaacccttgtcc-ttagttgccagcg--------agta-------atgtc-ggga
actctaaggagactgccggtgacaaaccgga-----
>OTU_57
gtagtccacgccctaaacgatgtcaactggtt-gtcgggccttca---------------
--------t--tggcttggtaacgtagctaacgcgtgaag---------------ttgac
cgcctggggagtacggtcgcaagattaaaactcaaaggaattgacggggacccgc-acaa
gcggtggatgatgtggattaattcgatgcaacgcgaaaaaccttacctacccttgacatg
gt-cgg-aatcctgct-gagaggtg---ggagtgcccgaaa--gg-ga--accg-ataca
caggtgctgcatggctgtcgtcagctcgtgtcgtgagatgttgggttaagtcccgc-aac
gagcgcaacccttgtcc-ctagttgctac----------------------gcaa-gagc
actccagggagactgccggtgacaaaccgga-----
>OTU_58
gtagtccacaccgtaaacgttgggcgctaggt-gtggggcctattc--------------
--------catgggttccgtgccgcagctaacgcattaag---------------cgccc
cgcctggggagtacggccgcaaggctaaaactcaaaggaattgacgggggcccgc-acaa
gcggcggagcatgcggattaattcgatgcaacgcgaagaaccttacctgggtttgacata
cg-ccg-gaaacacct-agagatag---gt--gcc--cttt-----tt--gtcg-gtgta
caggtggtgcatggctgtcgtcagctcgtgtcgtgagatgttgggttaagtcccgc-aac
gagcgcaaccctcgtcc-tatgttgccagca--------agccttc--gggtgtt-gggg
actcataggagactgccggggtcaactcgga-----
>OTU_60
gtagtccacgccgtaaacgatgtcgatttgga-ggttgcggtctt---------------
--------ga-actgtggcgtccggagctaacgcgttaaa---------------tcgac
cgcctggggagtacggccgcaaggttaaaactcaaatgaattgacgggggcccgc-acaa
gcggtggagcatgtggtttaattcgatgcaacgcgaagaaccttacctactcttgacatc
ca-cgg-aattgtgca-gagatg-----cgcaagtgccttc--gg-ga--accg-tgaga
caggtgctgcatggctgtcgtcagctcgtgttgtgaaatgttgggttaagtcccgc-aac
gagcgcaacccttgtcc-tttgttgccagcg--------cgta-------gaggc-ggga
actcaaaggagactgccggtgataaaccgga-----
>OTU_61
gtagtccatgccgtaaacgatgagtgttcgcc-cttggtctacgc---------------
------------ggatcaggggcccagctaacgcgtgaaa---------------cactc
cgcctggggagtacggtcgcaagaccgaaactcaaaggaattgacgggggcctgc-acaa
gcggtggagcatgtggtttaattcgatgcaacgcgaaaaaccttacctggtcttgacatc
ca-cag-aatttttta-gaaata-----aaaaagtgccttc--gg-ga--actg-tgaga
caggtgctgcatggctgtcgtcagctcgtgttgtgaaatgttgggttaagtcccgc-aac
gagcgcaacccttatcc-cctgttgccagcg---------gtt-------cggcc-ggga
actcagaggagactgccggttataaaccgga-----
>OTU_62
gtagtccatgccgtaaacgatgaatactaggt-gttggagggttt---------------
--------ccgcccttcagtgccgcagctaacgcattaag---------------tattc
cgcctggggagtacgaccgcaaggttgaaactcaaaggaattgacgggggcccgc-acaa
gtggtggagcatgtggtttaattcgatgctacgcgaagaaccttaccaggtcttgacatc
tt-ctg-ccaacctaa-gagatt-----aggcgttcccttc--gg-gg--acag-aatga
caggtggtgcatggttgtcgtcagctcgtgtcgtgagatgttgggttaagtcccgc-aac
gagcgcaacccttatta-ttagttgccagca----------tt-------aagtt-gggc
actctagtgagactgccggtgataaaccgga-----
>OTU_64
gtagtccacgctgtaaacgatggatactaggt-gtggggggtgtc---------------
--------aactccctccgtgccgaagctaacgcattaag---------------tatcc
cgcctggggagtacggccgcaaggctaaaactcaaaggaattgacgggggcccgc-acaa
gcagcggagcatgtggtttaattcgacgcaacgcgaagaaccttacctgggcttgacatg
tt-ctt-gatcggcgt-ggaaacac------gtcttccctc--ac-gg--gcaa-gatca
caggtggtgcatggctgtcgtcagctcgtgtcgtgagatgttgggttaagtcccgc-aac
gagcgcaacccccgtcg-tatgttgccagca----------tt-------tagtt-gggg
actcatgcgagactgccggtggcaaaccgga-----
>OTU_65
gtagtccacgccgtaaacgatgaatacttggt-gttggaggtatt---------------
--------gaccccttcagtgccgaagctaacgcgttaag---------------tattc
cgcctgggaagtacggccgcaaggttaaaactcaaagaaattgacgggggcccgc-acaa
gcggtggagcatgtggtttaattcgatgcaacgcgcagaaccttacctagatttgacatg
ga-ccg-gaagactggcagaaatgt------cgtcgctcgc--aa-ga--gctg-gttca
caggtgctgcatggctgtcgtcagctcgtgtcgtgagatgttgggttaagtcccgc-aac
gagcgcaacccctatgt-ttagttgccagca----------tt-------cagtt-gggc
actctagacagactgccgacgttaagtcgga-----
>OTU_66
gtagtccacgccgtaaacgatgtctacttgga-ggttgtgccctt---------------
--------ga-ggcgtggcttccggagctaacgcgttaag---------------tagac
cgcctggggagtacggccgcaaggttaaaactcaaatgaattgacgggggcccgc-acaa
gcggtggagcatgtggtttaattcgatgcaacgcgaagaaccttacctggtcttgacatc
ca-cag-aactttcca-gagatg-----gactggtgccttc--gg-ga--actg-tgaga
caggtgctgcatggctgtcgtcagctcgtgttgtgaaatgttgggttaagtcccgc-aac
gagcgcaacccttatcc-tttgttgccagcg---------att-------aggtc-ggga
actcaaaggagactgccagtgataaactgga-----
>OTU_67
gtagtccacgccgtaaacgatgaatgccagcc-gttgggtgattt---------------
---------a-tcactgagtggcgcagctaacgctttgag---------------cattc
cgcctggggagtacggtcgcaagattaaaactcaaaggaattgacgggggcccgc-acaa
gcggtggagcatgtggtttaattcgaagcaacgcgcagaaccttaccagcctttgacatg
gc-ggg-acgggcgag-agagattt---cgtccttcacttc--gg-tg--accc-gcgca
caggtgctgcatggctgtcgtcagctcgtgtcgtgagatgttgggttaagtcccgc-aac
gagcgcaacccacgtcc-tcagttgccatca----------tt-------cagtt-gggc
actctggggagactgccggtgataagccgcga----
>OTU_68
gtagtccatgccgtaaacgttgggcactaggt-gtgggggacattc--------------
--------cacgttttccgcgccgtagctaacgcattaag---------------tgccc
cgcctggggagtacggccgcaaggctaaaactcaaagaaattgacgggggcccgc-acaa
gcggcggagcatgcggattaattcgatgcaacgcgaagaaccttaccaaggcttgacatg
aa-ccg-gaaaggcgt-agaaatac---gt-cccccacttg-----tg--gtcg-gttta
caggtggtgcatggttgtcgtcagctcgtgtcgtgagatgttgggttaagtcccgc-aac
gagcgcaaccctcgttc-tatgttgccagca--------cgtg-------atggt-gggg
actcataggagactgccggggtcaactcgga-----
>OTU_69
gtagtccacgccgtaaacgatgataactagct-gtcaggtctcat---------------
--------ag-agatttggtggcgcagctaacgcattaag---------------ttatc
cgcctggggagtacggccgcaaggttaaaactcaaatgaattgacgggggcctgc-acaa
gcggtggagcatgtggtttaattcgaagcaacgcgcagaaccttaccagcgtttgacatg
tc-cgg-acgacttcg-agagatcg---atttcttcccttc--gg-gg--actg-gaaca
caggtgctgcatggctgtcgtcagctcgtgtcgtgagatgttgggttaagtcccgc-aac
gagcgcaaccctcgcct-ttagttaccatca----------tt-------cagtt-gggg
actctaaaggaaccgccggtgataagccgga-----
>OTU_70
gtagtccacgccgtaaacgatgctaactcgtt-tttggggcttt----------------
-----------ggcttcagagactaagcgaaagtgataag---------------ttagc
cacctggggagtacgttcgcaagaatgaaactcaaaggaattgacgggggcccgc-acaa
gcggtggattatgtggtttaattcgatgatacgcgaggaaccttaccaaggcttaaatgg
ga-att-gacaggttt-agagata----gacttttcttc-------gg--acaa-ttttc
aaggtgctgcatggttgtcgtcagctcgtgccgtgaggtgttaggttaagtcctgc-aac
gagcgcaacccctgtca-ctagttgctaaca----------tt-------aagtt-gagg
actctagtgagactgcctacgcaagtagaga-----
>OTU_71
gtagtccacgccgtaaacgatgataactagct-gtccgggcactt---------------
--------gg-tgcttgggtggcgcagctaacgcattaag---------------ttatc
cgcctggggagtacggtcgcaagattaaaactcaaaggaattgacgggggcctgc-acaa
gcggtggagcatgtggtttaattcgaagcaacgcgcagaaccttaccagcgtttgacatc
ct-catcgcgatttcc-agagatgg---atttcttcagttc--ggctg--gatg-agtga
caggtgctgcatggctgtcgtcagctcgtgtcgtgagatgttgggttaagtcccgc-aac
gagcgcaaccctcgtcc-ttagttgccatca----------tt-------tagtt-gggc
actctaaggaaactgccggtgataagccgga-----
>OTU_72
gtagtccacgccgtaaacgatggatactagtt-gttcggatt------------------
-----------aatctgagtgaccaagcgaaagcgataag---------------tatcc
cacctggggagtacgttcgcaagaatgaaactcaaaggaattgacgggggcccgc-acaa
gcggtggagcatgtggtttaattcgatgatacgcgaggaaccttaccaaggcttaaatgt
aa-aat-gacaggatt-tgaaaag----attttttcttc-------gg--acat-tttac
aaggtgctgcatggttgtcgtcagctcgtgccgtgaggtgtcaggttaagtcctat-aac
gagcgcaaccccttttg-ttagttgccagcg--------attc-------aagtc-gggg
actctaacaagactgccagtgtaaactgtga-----
>OTU_74
gtagtccacgctgtaaacgatgtcgattgaga-ggatggagctat---------------
--------aa-gcattgtcttctgtagctaacgcgttaaa---------------tcgac
cgcctggggagtacggccgcaaggttaaaactcaaatgaattgacgggggcccgc-acaa
gcggtggagcatgtggtttaattcgatgcaacgcgaagaaccttacctggtcttgacatc
cg-cgg-aatctgcta-gagatg-----gtggagtgccttt--gg-ga--gccg-cgaga
caggtgctgcatggctgtcgtcagctcgtgttgtgaaatgttgggttaagtcccgc-aac
gagcgcaacccctattc-tctgttgccaacg--------ggta-------gagcc-ggga
actcagaggagactgccggtgataaaccgga-----
>OTU_75
gtagtccacgccgtaaacggtgggcgctaggt-gtgggcaacattc--------------
--------cacgttgtctgtgccgcagctaacgcattaag---------------cgccc
cgcctggggagtacggccgcaaggctaaaactcaaaggaattgacgggggcccgc-acaa
gcggcggagcatgtggcttaattcgatgcaacgcgaagaaccttacctgggtttgacatg
ca-ggg-aaatctcgt-agagatac---gg-ggtc--cgca-----ag--ggcc-ttgca
caggtggtgcatggctgtcgtcagctcgtgtcgtgagatgttgggttaagtcccgc-aac
gagcgcaaccctcgtcc-tatgttgccagcg--------agtc-------atgtc-gggg
actcataggagactgccggggtcaactcgga-----
>OTU_76
gtagtccacgccgtaaacgatgagtgctaagt-gttagggggttt---------------
--------ccgccccttagtgctgcagctaacgcattaag---------------cactc
cgcctggggagtacgaccgcaaggttgaaactcaaaggaattgacggggacccgc-acaa
gcggtggagcatgtggtttaattcgaagcaacgcgaagaaccttaccaaatcttgacatc
ct-ttg-acaactcta-gagata-----gagccttccccttcggg-gg--acaa-agtga
caggtggtgcatggttgtcgtcagctcgtgtcgtgagatgttgggttaagtcccgc-aac
gagcgcaacccttaagc-ttagttgccatca----------tt-------aagtt-gggc
actctaagttgactgccggtgacaaaccgga-----
>OTU_77
gtagtccacgccgtaaacgatggatactcgct-gcgagctaaa-----------------
----------gattgttcgtggcttagggaaaccgataag---------------tatcc
cacctggggagtacgctcgcaagagtgaaactcaaaggaattgacgggggcccgc-acaa
gtggtggagcatgtggtttaattcgatgatacgcgaggaaccttacctaggctagaatgc
gc-gt--gaccggctc-agagatg----agcttttccttcg-----gg--acac-aaagc
aaggtgctgcatggccgtcgtcagctcgtgccgtgaggtgttgggttaagtcccgc-aac
gagcgcaacccctatgt-ttagttgccagca--------tgta-------atgat-gggg
actctagacagactgcctgcgcaagcagtga-----
>OTU_78
gtagtccacgccctaaacgatgtctactagtt-gttgggagagta---------------
--------aaatctcttagtaacgcagctaacgcgtgaag---------------tagac
cgcctggggagtacggtcgcaagattaaaactcaaaggaattgacgggggcccgc-acaa
gcggtggattatgtggattaattcgatgcaacgcgaaaaaccttacctggccttgacatg
ct-act-aacgacgca-gagatgca--ttaggtgcccgaaa--gg-ga--aagt-agaca
caggtgctgcatggctgtcgtcagctcgtgtcgtgagatgttgggttaagtcccgc-aac
gagcgcaacccttgcca-ataattgccatca----------tt-------tagtt-gggc
actttattgggactgccggtgacaaaccgga-----
>OTU_79
gtagtccacgccgtaaacgatgtcaactagcc-gttggatccctt---------------
--------ga-ggatttagtggcgcagctaacgcactaag---------------ttgac
cgcctggggagtacggtcgcaagactaaaactcaaatgaattgacgggggcccgc-acaa
gcggtggagcatgtggtttaattcgatgcaacgcgaagaaccttacctactcttgacatc
ca-gag-aactttcca-gagatg-----gatcggtgccttc--gg-ga--gctc-tgaga
caggtgctgcatggctgtcgtcagctcgtgttgtgaaatgttgggttaagtcccgt-aac
gagcgcaacccctatcc-ttatttgccagcg---------att-------cggtc-ggga
actttaaggagactgccggtgacaaaccgga-----
>OTU_80
gtagtccacaccctaaacgatgtacgttggat-gacggtcggatg---------------
------------cgatcgttgtcgaagttaacgcgataaa---------------cgtac
cgcctgggaagtacggccgcaaggttgaaactcaaaggaattgacgggggcccgc-acaa
gcggtggagcatgtggtttaattcgaagcaacgcgaagaaccttaccaggtcttgacatc
ta-cag-aacctttca-gagatgag---agggtgcctttcg--gg-ga--actg-taaga
caggtgctgcatggctgtcgtcagctcgtgtcgtgagatgttgggttaagtcccgc-aac
gagcgcaacccctattg-ttagttgccagca---------gtt-------cggct-gggc
actctagcgagactgcctatgaaagtagga------
>OTU_81
gtagtccacgctgtaaacgatgtcgacctgga-ggctgtgagcat---------------
--------ga-ctcgtggcttccgaagctaacgcattaag---------------tcgac
cgcctggggagtacggccgcaaggttaaaactcaaatgaattgacgggggcccgc-acaa
gcggtggagcatgtggtttaattcgatgcaacgcgaagaaccttacctggtcttgacatc
ca-cgg-aaggctccg-gagacg-----gggctgtgccttc--gg-ga--accg-tgaga
caggtgctgcatggctgtcgtcagctcgtgttgtgaaatgttgggttaagtcccgc-aac
gagcgcaacccttatcc-tttgttgccagcg---------att-------cggtc-ggga
actcaaaggagactgccggtgataaaccgga-----
>OTU_82
gtagtccacgctgtaaacgatgtgcgctggat-gttgggacacct---------------
--------ag-tgtttcagtgtcgtagctaacgcggtaag---------------cgcac
cgcctggggagtacggccgcaaggttgaaactcaaaggaattgacgggggcccgc-acaa
gcggtggagcatgtggtttaattcgaagcaacgcgcagaaccttaccagggcttgacatg
ga-tag-gctgtagtc-agagatgg---ctatttcccgcga--gg-ga--ccta-ttgca
caggtgctgcatggctgtcgtcagctcgtgtcgtgagatgttgggttaagtcccgc-aac
gagcgcaaccctcgcct-ttagttgccagca--------tgtt-------tgggt-gggc
actctaaaggaactgccggtgacaagccgga-----
>OTU_83
gtagtccacgccgtaaacggtgggtactaggt-gtgggtccctttt--------------
--------cacgggatccgtgccgtagctaacgcattaag---------------taccc
cgcctggggagtacggccgcaaggctaaaactcaaaggaattgacgggggcccgc-acaa
gcggcggagcatgtggattaattcgatgcaacgcgaagaaccttacctgggtttgacata
ca-cca-gaaagctgt-agagatac---agccccc--cttg-----tg--gttg-gtgta
caggtggtgcatggctgtcgtcagctcgtgtcgtgagatgttgggttaagtcccgc-aac
gagcgcaacccttgtcc-tgtgttgccagca--------cgta-------atggt-gggg
actcgcaggagactgccggggtcaactcgga-----
>OTU_84
gtagtccacgccgtaaacgatgtcgacttgga-ggttgttccctt---------------
--------ga-ggagtggcttccggagctaacgcgttaag---------------tcgac
cgcctggggagtacggccgcaaggttaaaactcaaatgaattgacgggggcccgc-acaa
gcggtggagcatgtggtttaattcgatgcaacgcgaagaaccttacctactcttgacatc
ca-gag-aactgagca-gagatg-----ttcgggtgccttc--gg-ga--gctc-tgaga
caggtgctgcatggctgtcgtcagctcgtgttgtgaaatgttgggttaagtcccgc-aac
gagcgcaacccttatcc-tttgttgccagcg---------att-------cggtc-ggga
actcaaaggagactgccggtgataaaccgga-----
>OTU_85
gtagtccacgctgtaaacgatgtcgatttgga-gtttgttgccct---------------
--------ga-gtgatgggctccgaagctaacgcgataaa---------------tcgac
cgcctggggagtacggccgcaaggttaaaactcaaatgaattgacgggggcccgc-acaa
gcggtggagcatgtggtttaattcgatgcaacgcgaagaaccttacctggtcttgacatc
ca-cag-aatcttgca-gagatg-----cgagagtgccttc--gg-ga--actg-tgaga
caggtgctgcatggctgtcgtcagctcgtgttgtgaaatgttgggttaagtcccgc-aac
gagcgcaacccttatcc-tttgttgccattg---------gtt-------cggcc-ggga
actcaaaggagactgccgttgataaagcgga-----
>OTU_86
gtagtccacgccgtaaacgatgaatgttagcc-gtcgggcagttt---------------
---------a-ctgttcggtggcgcagctaacgcattaaa---------------cattc
cgcctggggagtacggtcgcaagattaaaactcaaaggaattgacgggggcccgc-acaa
gcggtggagcatgtggtttaattcgaagcaacgcgcagaaccttaccagcccttgacatg
cc-cgg-acagctgca-gagatg-----cagggttcccttc--gg-gg--accg-ggaca
caggtgctgcatggctgtcgtcagctcgtgtcgtgagatgttgggttaagtcccgc-aac
gagcgcaaccctcgccc-ttagttgccagca----------tt-------gagtt-gggc
actctaaggggactgccggtgataagccgaga----
>OTU_87
gtagtccacgccgtaaacgatgtcgactagcc-gttgggatcctt---------------
--------ga-gatcttagtggcgcagctaacgcgataag---------------tcgac
cgcctggggagtacggccgcaaggttaaaactcaaatgaattgacgggggcccgc-acaa
gcggtggagcatgtggtttaattcgaagcaacgcgaagaaccttacctggccttgacatg
ct-gag-aactttcca-gagatg-----gattggtgccttc--gg-ga--actc-agaca
caggtgctgcatggctgtcgtcagctcgtgtcgtgagatgttgggttaagtcccgt-aac
gagcgcaacccttgtcc-ttagttaccagca--------cctc-------g-ggt-gggc
actctaaggagactgccggtgacaaaccgga-----
>OTU_88
gtagtccacgccctaaacgatgtcaactggtt-gttgggagggtt---------------
--------t--cttctcagtaacgtagctaacgcgtgaag---------------ttgac
cgcctggggagtacggccgcaaggttgaaactcaaaggaattgacggggacccgc-acaa
gcggtggatgatgtggtttaattcgatgcaacgcgaaaaaccttacctacccttgacatg
cc-agg-aactgatca-gagatggt---tgggtgctcgaaa--ga-ga--gcct-ggaca
caggtgctgcatggccgtcgtcagctcgtgtcgtgagatgttgggttaagtcccgc-aac
gagcgcaacccttgtca-ttagttgctac----------------------gaaa-gggc
actctaatgagactgccggtgacaaaccgga-----
>OTU_89
gtagtccacgccgtaaacgatgagtattaggt-attgcgggtatt---------------
--------gacccctgcagtgccgtcgctaacgcattaaa---------------tactc
cgcctgggaagtacggccgcaaggctaaaactcaaaggaattgacgggggcccgc-acaa
gcggtggagcatgtggtttaattcgacgcaacgcgaagaaccttacccagacttgacatt
ga-tag-aatccgctg-gaaacag----tggagtgcctttc--gg-gg--cctt-gaaaa
caggtgctgcatggctgtcgtcagctcgtgtcgtgagatgttgggttaagtcccgc-aac
gagcgcaaccttcgcct-ttagttgctacca--------ggta-------atgct-gggc
actctagagggactgccggtgtcaaaccgga-----
>OTU_90
gtagtccacgccctaaacgatgtcaactagtt-gttggggattca---------------
--------t--ttccttagtaacgtagctaacgcgtgaag---------------ttgac
cgcctggggagtacggtcgcaagattaaaactcaaaggaattgacggggacccgc-acaa
gcggtggatgatgtggattaattcgatgcaacgcgaaaaaccttacctacccttgacatg
cc-act-aacgaagca-gagatgca--ttaggtgctcgaaa--ga-ga--aagt-ggaca
caggtgctgcatggctgtcgtcagctcgtgtcgtgagatgttgggttaagtcccgc-aac
gagcgcaacccttgtct-ctagttgctac----------------------gaaa-gggc
actctagagagactgccggtgacaaaccgga-----
>OTU_91
gtagtccacgctgtaaacgatgaatgttaaat-atgggaagttta---------------
------------ctttctgtattacagctaacgcgttaaa---------------cattc
cgcctggggactacggtcgcaagattaaaactcaaaggaattgacggggacccgc-acaa
gcggtggagcatgtggtttaattcgatgcaacgcgaaaaaccttaccacttcttgacatg
ga-aatcatacctatt-cgaaggg----ataggctcggttc--ggccg--gatt-ttaca
caagtgttgcatggctgtcgtcagctcgtgtcgtgagatgttgggttaagtcccgc-aac
gagcgcaaccctcatcc-ttagttgctatca--------ggta-------atgct-gagt
actttaaggaaactgccagtgataagctgga-----
>OTU_92
gtagtccacgccgtaaacgatgaatactaggt-gtgggggtt-tc---------------
--------aa-cacctccgtgccgccgctaacgcattaag---------------tattc
cgcctggggagtacggtcgcaagattaaaactcaaaggaattgacggggacccgc-acaa
gtagcggagcatgtggtttaattcgaagcaacgcgaagaaccttacctacacttgacatc
cc-ttg-cattactct-taatcg-----aggaaatcccttc--gg-gg--acaa-ggtga
caggtggtgcatggttgtcgtcagctcgtgtcgtgagatgttgggttaagtcccgc-aac
gagcgcaacccttgtcg-ttagttactacca----------tt-------aagtt-gagg
actctagcgagactgcctgggttaaccagga-----
>OTU_93
gtagtccatgccgtaaacgttgggcgctaggt-gtggggtccattc--------------
--------cacgggttccgtgccgcagctaacgcattaag---------------cgccc
cgcctggggagtacggccgcaaggctaaaactcaaaggaattgacgggggcccgc-acaa
gcggcggagcatgtggattaattcgatgcaacgcgaagaaccttacctgggtttgacatg
ca-cca-gacaggcgt-agagatac---gtcctcc--cttg-----tg--gttg-gtgtg
caggtggtgcatggctgtcgtcagctcgtgtcgtgagatgttgggttaagtcccgc-aac
gagcgcaacccttgtcc-catgttgccagcg--------ggtt-------atgcc-gggg
actcatgggagactgccggggtcaactcgga-----
>OTU_94
gtagtccacgccgtaaacgatgagtgctaagt-gttggagggttt---------------
--------ccgcccttcagtgctgcagctaacgcattaag---------------cactc
cgcctggggagtacggccgcaaggctgaaactcaaaggaattgacggggacccgc-acaa
gcggtggagcatgtggtttaattcgaagcaacgcgaagaaccttaccaggtcttgacatc
ct-ttg-accactcta-gagata-----gagctttcccttc--gg-gg--acaa-agtga
caggtggtgcatggttgtcgtcagctcgtgtcgtgagatgttgggttaagtcccgc-aac
gagcgcaacccttatta-ctagttgccagca----------tt-------tagtt-gggc
actctagtgagactgccggtgacaaaccgga-----
>OTU_95
gtagtccacaccgtaaacgttgggcgctaggt-gtgggatccattc--------------
--------cacgggttccgtgccgcagctaacgcattaag---------------cgccc
cgcctggggagtacggccgcaaggctaaaactcaaaggaattgacgggggcccgc-acaa
gcggcggagcatgcggattaattcgatgcaacgcgaagaaccttacctgggtttgacata
ta-ccc-tgccgcctc-agagatgg---gg-cttc--tttt---------gggg-gtata
caggtggtgcatggctgtcgtcagctcgtgtcgtgagatgttgggttaagtcccgc-aac
gagcgcaaccctcgtcc-tatgttgccagca--------cgctcttcggggtggt-gggg
actcataggagactgccggggtcaactcgga-----
>OTU_96
gtagtccacgccgtaaacgatggaagctagcc-gttggccagtat---------------
---------a-ctggtcagtggcgcagctaacgctttaag---------------cttcc
cgcctggggagtacggtcgcaagattaaaactcaaaggaattgacgggggcccgc-acaa
gcggtggagcatgtggtttaattcgaagcaacgcgcagaaccttaccagcttttgacatc
ct-gtg-ttacccaga-gagatt-----tggggtccacttc--gg-tg--gcgc-agaga
caggtgctgcatggctgtcgtcagctcgtgtcgtgagatgttgggttaagtcccgc-aac
gagcgcaaccttcgccc-ctagttgccagca----------tt-------aagtt-gggc
actctagggggactgccggtgataagccgcga----
>OTU_97
gtagtccatgccgtaaacgttgggaactagat-gtagggaccattc--------------
--------cacggtttctgtgtcgcagctaacgcattaag---------------ttccc
cgcctggggagtacggccgcaaggctaaaactcaaaggaattgacgggggcccgc-acaa
gcggcggagcatgcggattaattcgatgcaacgcgaagaaccttaccaaggcttgacatg
aa-cga-gaacgctgc-agaaatgt---gg-aact--cttt-----ggacactc-gttta
caggtggtgcatggttgtcgtcagctcgtgtcgtgagatgttgggttaagtcccgc-aac
gagcgcaaccctcgttc-tatgttgccagca--------cgtt-------atggt-ggga
actcataggagactgccggggtcaactcgga-----
>OTU_98
gtagtccacgccgtaaacggtgggcactaggt-gtgggggacattc--------------
--------cacgttctccgtgccgaagctaacgcattaag---------------tgccc
cgcctggggagtacggccgcaaggctaaaactcaaaggaattgacgggggcccgc-acaa
gcggcggagcatgcggattaattcgatgcaacgcgaagaaccttacctgggtttgacata
ca-ccg-gaaagctgc-agagatgt---ag-cccc--cgca-----ag--gtcg-gtgta
caggtggtgcatggctgtcgtcagctcgtgtcgtgagatgttgggttaagtcccgc-aac
gagcgcaaccctcgttc-tatgttgccagca--------cgtc-------atggt-gggg
actcataggagactgccggggtcaactcgga-----
>OTU_99
gtagtccacgctgtaaacgatgtcgatttgga-ggttgtggtcat---------------
--------ga-actgtggcctccggagctaacgcgttaaa---------------tcgac
cgcctggggagtacggccgcaaggttaaaactcaaatgaattgacgggggcccgc-acaa
gcggtggagcatgtggtttaattcgatgcaacgcgaagaaccttacctactcttgacatc
ca-gcg-aagccttta-gagata-----gaggcgtgccttc--gg-ga--gcgc-tgaga
caggtgctgcatggctgtcgtcagctcgtgttgtgaaatgttgggttaagtcccgc-aac
gagcgcaacccttatcc-tttgttgccagcg---------ata-------cggtc-ggga
actcaaaggagactgccggtgataaaccgga-----
>OTU_100
gtagtccacgccgtaaacggtgggtactaggt-gtgggtttccttc--------------
--------cttgggatccgtgccgtagctaacgcattaag---------------taccc
cgcctggggagtacggccgcaaggctaaaactcaaagaaattgacgggggcccgc-acaa
gcggcggagcatgtggattaattcgatgcaacgcgaagaaccttacctgggtttgacatg
ca-cag-gacgctggt-agagatat---cagttcc--cttg-----tg--gcct-gtgtg
caggtggtgcatggctgtcgtcagctcgtgtcgtgagatgttgggttaagtcccgc-aac
gagcgcaacccctatct-tatgttgccagcg--------cgtc-------atggc-gggg
actcgtaagagactgccggggtcaactcgga-----
>OTU_101
gtagtccacgccgtaaacgatgctaactcgtt-tttgggccttta---------------
-----------aggttcagagactaagcgaaagtgataag---------------ttagc
cacctggggagtacgttcgcaagaatgaaactcaaaggaattgacgggggcccgc-acaa
gcggtggattatgtggtttaattcgatgatacgcgaggaaccttaccaaggcttaaatgg
ga-att-gatgggttt-agaaata----gaccgtccttc-------gg--gcaa-ttttc
aaggtgctgcatggttgtcgtcagctcgtgccgtgaggtgttaggttaagtcctgc-aac
gagcgcaacccctgtta-ctagttgctacca----------tt-------aagtt-gagg
actctagtaagactgcctacgcaagtagaga-----
>OTU_102
gtagtccatgccgtaaacggtgggcgctaggt-gtgggtttccttc--------------
--------cacgggatccgtgccgtagctaacgcattaag---------------cgccc
cgcctggggagtacggccgcaaggctaaaactcaaaggaattgacgggggcccgc-acaa
gcggcggagcatgtggattaattcgatgcaacgcgaagaaccttacctgggtttgacata
ca-ccg-gacagctgc-agagatgt---gg-tttc--cgca-----ag--gtcg-gtgta
caggtggtgcatggctgtcgtcagctcgtgtcgtgagatgttgggttaagtcccgc-aac
gagcgcaacccttgtcc-tgtgttgccagcg--------ggta-------atgcc-gggg
actcgcaggagactgccggggtcaactcgga-----
>OTU_103
gtagtccacgccgtaaacgatgaatgccagcc-gttggggtgcat---------------
---------g-cacctcagtggcgcagctaacgctttaag---------------cattc
cgcctggggagtacggtcgcaagattaaaactcaaaggaattgacgggggcccgc-acaa
gcggtggagcatgtggtttaattcgaagcaacgcgcagaaccttaccagcttttgacatg
tc-cggtttgatcggc-agagatgc---ctttcttcagttc--ggctg--gccg-gaaca
caggtgctgcatggctgtcgtcagctcgtgtcgtgagatgttgggttaagtcccgc-aac
gagcgcaaccctcgccc-ctagttgccatca----------tt-------cagtt-ggga
actctagggggactgccggtgataagccgcga----
>OTU_104
gtagtccacgccgtaaacgatggatactagtt-gttgtgggtatt---------------
--------gacccctacagtgacgcagctaacgcaataag---------------tatcc
cgcctgggaagtacggccgcaaggctaaaactcaaaggaattgacgggggcccgc-acaa
gcggtggagcatgtggtttaattcgacgcaacgcgaagaaccttacccagacttgacatt
ga-tag-aatcccttg-gaaactt----gggagtactcttc--gg-ag--actt-gaaaa
caggtgctgcatggctgtcgtcagctcgtgtcgtgagatgttgggttaagtcccgc-aac
gagcgcaacccttgcca-ttagttgccatca--------ggta-------atgct-gagc
actctaatgggactgccggtgtcaaaccgga-----
>OTU_105
gtagtccacgctgtaaacgatgtgcgctggat-gttgggtgacct---------------
--------ag-tcactcagtgtcgtagctaacgcggtaag---------------cgcac
cgcctggggagtacggccgcaaggttgaaactcaaaggaattgacgggggcccgc-acaa
gcggtggagcatgtggtttaattcgaagcaacgcgcagaaccttaccagggcttgacatg
gg-tag-gaccgatcc-agagatgg---attttccc--gca--ag-gg--ccta-ctgca
caggtgctgcatggctgtcgtcagctcgtgtcgtgagatgttgggttaagtcccgc-aac
gagcgcaaccctcgcct-ttagttgccagca--------cgtt-------tgggt-gggc
actctaaaggaactgccggtgacaagccgga-----
>OTU_106
gtagtccacgccgtaaacggtggatgctggat-gtggggcccgttc--------------
--------cacgggttccgtgtcggagctaacgcgttaag---------------catcc
cgcctggggagtacggccgcaaggctaaaactcaaagaaattgacgggggcccgc-acaa
gcggcggagcatgcggattaattcgatgcaacgcgaagaaccttacctgggcttgacatg
tg-ccg-gacggccgc-ggagacgc---gg-cttc--cctt--cg-gg--gccg-gttca
caggtggtgcatggtcgtcgtcagctcgtgtcgtgagatgttgggtcaagtcccgc-aac
gagcgcaaccctcgcct-cgtgttgccagca--------cgtt-------atggt-ggga
actcacgggggaccgccggggttaacccgga-----
>OTU_107
gtagtctcggccctaaacgatgatcactaggt-gtcggggggttt---------------
------------ccctcggtgccgcagctaacgcattaag---------------tgatc
cgcctggggactacggccgcaaggttgaaactcaaaggaattggcgggggcccgc-acaa
gcggtggagcatatggcttaattcgatgcaacgcgaagaaccttacccaggcttgacatg
ta-cct-gcaagctcc-ccaaaagg-------agccgcttt--cg-aa--ggtg-gtaca
caggtggtgcatggctgtcgtcagctcgtgttgtgaaatgttgggttaagtcccgc-aac
gagcgcaaccctcatgt-tatgttgccagcg--------agta-------atgtc-ggga
actcgtaacaaactgcctatgtaaatagga------
>OTU_108
gtagtctcggccctaaacgatgatcactaggt-gtcagggggttt---------------
------------cccttggtgccgcagctaacgcattaag---------------tgatc
cgcctggggactacggccgcaaggttgaaactcaaaggaattggcgggggcccgc-acaa
gcggtggagcatatggcttaattcgatgcaacgcgaagaaccttacccaggcttgacatg
ta-gct-gcaagctcc-cgaaaagg-------agccgcttt--cg-aa--ggtg-ctaca
caggtggtgcatggctgtcgtcagctcgtgttgtgaaatgttgggttaagtcccgc-aac
gagcgcaaccctcatgt-tctgttgccagca--------cgta-------atggt-ggga
actcggaacaaactgcccatgtaagtggga------
>OTU_109
gtagtccacgctgtaaacgatgtgtgctggat-gttaggtaactt---------------
--------ag-ttacttagtgtcgaagctaacgcgctaag---------------cacac
cgcctggggagtacggccgcaaggttgaaactcaaaggaattgacgggggcccgc-acaa
gcggtggagcatgtggtttaattcgaagcaacgcgcagaaccttaccaggacttg-catg
gg-gag-gatgtaatc-agagatgg---ttatttc----tt--cg-ga--cctc-ccgca
caggtgctgcatggctgtcgtcagctcgtgtcgtgagatgttgggttaagtcccgc-aac
gagcgcaacccttgtct-ttagttgccatca--------ggtt-------gggct-gggc
actctagagagactgccggtgacaagccgga-----
>OTU_110
gtagtccatgccgtaaacgttgggcgctaggt-gtggggacc-ttc--------------
--------cacggtctccgtgccgcagctaacgcattaag---------------cgccc
cgcctggggagtacggccgcaaggctaaaactcaaaggaattgacgggggcccgc-acaa
gcggcggagcatgctgattaattcgatgcaacgcgaagaaccttacctgggtttgacata
ta-ccg-gaaagctgc-agagatgt---gg-cccc--cttt-----tg--gtcg-gtata
caggtggtgcatggctgtcgtcagctcgtgtcgtgagatgttgggttaagtcccgc-aac
gagcgcaaccctcgttc-tatgttgccagca--------cgtt-------atggt-gggg
actcataggagactgccggggtcaactcgga-----
>OTU_111
gtagtccacaccgtaaacgttgggcgctaggt-gtggggtccattc--------------
--------cacggattccgtgccgcagctaacgcattaag---------------cgccc
cgcctggggagtacggccgcaaggctaaaactcaaaggaattgacgggggcccgc-acaa
gcggcggagcatgcggattaattcgatgcaacgcgaagaaccttacctgggtttgacata
tg-ccg-gaaagctct-agagatag---ag-cccc--tttt---------gtcg-gtata
caggtggtgcatggctgtcgtcagctcgtgtcgtgagatgttgggttaagtcccgc-aac
gagcgcaaccctcgtcc-tatgttgccagcg--------ggta-------atgcc-gggg
actcataggagactgccggggtcaactcgga-----
>OTU_112
gtagtccacgccgtaaacgatgaatgccagcc-gttagtgggttt---------------
---------a-ctcactagtggcgcagctaacgctttaag---------------cattc
cgcctggggagtacggtcgcaagattaaaactcaaaggaattgacgggggcccgc-acaa
gcggtggagcatgtggtttaattcgacgcaacgcgcagaaccttaccagcccttgacatg
tc-taggaccggtcgc-agagatg----tgaccttctcttc--gg-ag--ccta-gagca
caggtgctgcatggctgtcgtcagctcgtgtcgtgagatgttgggttaagtcccgc-aac
gagcgcaacccccgtcc-ttagttgctacca----------tt-------tagtt-gagc
actctaaggagactgccggtgataagccgcga----
>OTU_113
gtagtccacgctgtaaacgatgtcgatttgaa-ggttgtggcctt---------------
--------ga-gccgtggctttcggagctaacgcgttaaa---------------tcgac
cgcctggggagtacggccgcaaggttaaaactcaaatgaattgacgggggcccgc-acaa
gcggtggagcatgtggtttaattcgatgcaacgcgaagaaccttacctactcttgacatc
ca-gag-aacgtggca-gagatg-----ctttggtgccttc--gg-ga--actc-tgaga
caggtgctgcatggctgtcgtcagctcgtgttgtgaaatgttgggttaagtcccgc-aac
gagcgcaacccttatcc-tttgttgccagcg---------att-------cggtc-ggga
actcaaaggagactgccggtgataaaccgga-----
>OTU_114
gtagtccacgccgtaaacgttgggaactagat-gtggggtccattc--------------
--------cacggattccgtgtcgcagctaacgcattaag---------------ttccc
cgcctggggagtacggccgcaaggctaaaactcaaaggaattgacgggggcccgc-acaa
gcggcggagcatgcggattaattcgatgcaacgcgaagaaccttaccaaggcttgacatg
ca-cct-gaaaaggct-ggaaacag---tc-tcct--cgca-----ag--acag-gtgca
caggtggtgcatggttgtcgtcagctcgtgtcgtgagatgttgggttaagtcccgc-aac
gagcgcaaccctcgttc-tatgttgccagcg--------cgtt-------atggc-ggga
actcataggagactgccggggtcaactcgga-----
>OTU_115
gtagtccacaccgtaaacgatgggtgctagat-gtcacgagcttt---------------
--------gactctcgtggtgtcgtagctaacgcattaag---------------caccc
cgcctgggaagtacggccgcaaggctaaaactcaaaggaattgacgggggcccgc-acaa
gcggtggagcatgtggtttaattcgacgcaacgcgaagaaccttacctaggctagaaaat
gt-agg-aacctggga-gaagtctc---ggggtgctcttcg--ga-ga--acct-gcagt
taggtgctgcatggctgtcgtcagctcgtgtcgtgagatgttgggttaagtcccgc-aac
gagcgcaacccctatct-ttagttaccagcg--------ggtc-------atgcc-ggga
actctaaagagaccgccgatatttaaatcgga----
>OTU_116
gtagtccacgccgtaaactatgagagctagcc-gttgggacgttt---------------
---------a-cgtctcagtggcgcagctaacgcattaag---------------ctctc
cgcctggggagtacggtcgcaagattaaaactcaaaggaattgacgggggcccgc-acaa
gcggtggagcatgtggtttaattcgaagcaacgcgaagaaccttaccagcccttgacatg
cc-agg-acgacttcc-agagatgg---atttcttcacttc--gg-tg--acct-ggaca
caggtgctgcatggctgtcgtcagctcgtgtcgtgagatgttgggttaagtcccgc-aac
gagcgcaaccctcgcct-ttagttgccatca----------tt-------tagtt-gggc
actctagagggactgccggtgataagccgga-----
>OTU_117
gtagtccatgccgtaaacgatgattactggct-gtgtgtgtgcgt---------------
----------aagcatgcgtggctgagcgaaagcgttaag---------------taatc
cacctggggagtacgctggcaacagtgaaactcaaaggaattgacgggggtccgc-acaa
gcggtggagcatgtggtttaattcgatgatacgcgaggaaccttacctgggctagaatgt
gc-gt--gaagggctc-agaaatg----ggtccgtgtagca--at-ac--acac-aaaac
aaggtgctgcatggctgtcgtcagctcgtgccgtgaggtgttgggttaagtcccgc-aac
gagcgcaacccctatga-tttgttgccagcg--------ggtg-------atgcc-gggg
actcaagtcagactgcctgcgcaagcagaga-----
>OTU_118
gtagtccacgccctaaacgatgtctactagtt-gttggtggagta---------------
--------aaatccatgagtaacgcagctaacgcgtgaag---------------tagac
cgcctggggagtacgatcgcaagattaaaactcaaatgaattgacgggggcccgc-acaa
gcggtggattatgtggattaattcgatgcaacgcgaaaaaccttacctggccttgacatg
ta-ccg-aatttacca-gagatggt---ttagtgctcgaaa--ga-ga--acgg-taaca
caggtgctgcatggctgtcgtcagctcgtgtcgtgagatgttgggttaagtcccgc-aac
gagcgcaacccttgcca-ataattgccatca----------tt-------tagtt-gggc
actttattgggactgccggtgacaaaccgga-----
>OTU_119
gtagtccacgccgtaaacgatgctaactcgtt-tttgggtcttc----------------
-----------ggattcagagactaagcgaaagtgataag---------------ttagc
cacctggggagtacgttcgcaagaatgaaactcaaaggaattgacgggggcccgc-acaa
gcggtggattatgtggtttaattcgatgatacgcgaggaaccttaccaaggcttaaatgg
ga-att-gactggttt-agaaata----gatcgtccttc-------gg--gcaa-ttttc
aaggtgctgcatggttgtcgtcagctcgtgccgtgaggtgttaggttaagtcctgc-aac
gagcgcaacccctgtca-ctagttgccatca----------tt-------cagtt-gggg
actctagtgagactgcctacgcaagtagaga-----
>OTU_120
gtagtccacgccctaaacgatgattactcgac-gttggcgatatg---------------
----------accgatcagcgtctgagcgaaagcattaag---------------taatc
cacctgggaagtacgaccgcaaggttgaaactcaaaggaattgacgggggtccgc-acaa
gcggtggagcatgtggtttaattcgatgatacgcgaggaaccttacctgggctagaatgc
gg-ttt-gaccgtggg-tgaaagc----tcattttgtagca--at-ac--acag-atcgt
aaggtgctgcatggccgtcgtcagctcgtgccgtgaggtgttgggttaagtcccgc-aac
gagcgcaacccctatca-ttagttgccaaca--------ggtt-------atgct-ggga
actctagtgaaactgccgccgtaaggcgtga-----
>OTU_121
gtagtccacgccgtaaacgatggatactaggt-gtttcgggtatt---------------
--------gacccccgaagtgccgtcgctaacgcattaag---------------tatcc
cgcctgggaagtacggccgcaaggctaaaactcaaaggaattgacgggggcccgc-acaa
gcggtggagcatgtggtttaattcgacgcaacgcgaagaaccttacccagacttgacatt
ga-tag-aacctgcta-gaaatag----cggggtgcccttc--gg-gg--ccta-gaaaa
caggtgctgcatggctgtcgtcagctcgtgtcgtgagatgttgggttaagtcccgc-aac
gagcgcaacccttgtcg-ttagttgctacca--------agta-------atgtt-gggc
actctagcgagactgccggtgtcaaaccgga-----
>OTU_122
gtagtccacgccctaaacgatgcgaactggat-gttgggagcaac---------------
--------taggctctcagtatcgaagctaacgcgttaag---------------ttcgc
cgcctggggagtacggtcgcaagactgaaactcaaaggaattgacgggggcccgc-acaa
gcggtggagtatgtggtttaattcgatgcaacgcgaagaaccttacctggccttgacatc
ca-cgg-aacttacca-gagatg-----gtttggtgccttc--gg-ga--accg-tgaga
caggtgctgcatggctgtcgtcagctcgtgtcgtgagatgttgggttaagtcccgc-aac
gagcgcaacccttgtcc-ttagttgccagca--------cgta-------atggt-ggga
actctaaggagaccgccggtgacaaaccgga-----
>OTU_123
gtagtccatgccgtaaacgatgattactggct-gtttgcgttc-----------------
----------taacgtgagtggctgagcgaaagcgttaag---------------taatc
cacctggggagtacgctggcaacagtgaaactcaaaggaattgacgggggtccgc-acaa
gcggtggagcatgtggtttaattcgatgatacgcgaggaaccttacctgggctagaatgt
gc-gt--gaaggattc-agaaatg----ggttcgtgtcgca--ag-ac--acac-aaaac
aaggtgctgcatggctgtcgtcagctcgtgccgtgaggtgttgggttaagtcccgc-aac
gagcgcaacccctgtac-ttagttgccagcg--------agta-------atgtc-ggga
actctaagtagactgcctgcgcaagcagaga-----
>OTU_124
gtagtccatgctgtaaacgatgtcgatttgga-ggttgcggccat---------------
--------ga-gctatggcctccggagctaacgcgttaaa---------------tcgac
cgcctggggagtacggccgcaaggttaaaactcaaatgaattgacgggggcccgc-acaa
gcggtggagcatgtggtttaattcgatgcaacgcgaaaaaccttacctactattgacatc
ca-gcg-aatccttta-gagata-----gaggagtgcctta--gg-ga--gcgc-tgaga
caggtgctgcatggctgtcgtcagctcgtgttgtgaaatgttgggttaagtcccgc-aac
gagcgcaacccttatcc-tttgttgccagcg--------agta-------gagtc-ggga
actcaaaggagactgccggtgataaaccgga-----
>OTU_125
gtagtccatgccgtaaacgttgggcactaggt-gtggggctcattc--------------
--------cacgagttccgcgccgcagctaacgcattaag---------------tgccc
cgcctggggagtacggccgcaaggctaaaactcaaaggaattgacgggggcccgc-acaa
gcggcggagcatgcggattaattcgatgcaacgcgaagaaccttaccaaggcttgacata
ca-ccg-gaatcggcc-agagatgg---tc-gcgt--cttc-----gg--actg-gtgta
caggtggtgcatggttgtcgtcagctcgtgtcgtgagatgttgggttaagtcccgc-aac
gagcgcaaccctcgtcc-tatgttgccagca--------cgtc-------atggt-gggg
actcataggagactgccggggtcaactcgga-----
>OTU_126
gtagtccacgccgtaaactatgagagctagcc-gtcgggcagtat---------------
---------a-ctgttcggtggcgcagcaaacgcattaag---------------ctctc
cgcctggggagtacggtcgcaagattaaaactcaaaggaattgacgggggcccgc-acaa
gcggtggagcatgtggtttaattcgaagcaacgcgcagaaccttaccagcccttgacatc
cc-gatcgcggttacc-agagatgg---tttccttcagtta--ggctg--gatc-ggtga
caggtgctgcatggctgtcgtcagctcgtgtcgtgagatgttgggttaagtcccgc-aac
gagcgcaaccctcgccc-ttagttgccatca----------tt-------cagtt-gggc
actctaaggggactgccggtgataagccgaga----
>OTU_127
gtagtccacgccgtaaacgatgagtactaaat-gttgggta-------------------
------------aaaccagtgttgaagttaacacattaag---------------tactc
cgcctgagtagtacgtacgcaagtatgaaacttaaaggaattgacgggactccgc-acaa
gcggtggatcatgttgtttaattcgaaggtacccgaaaaacctcaccaggtcttgacatg
ct-tct-gcaaagctgtagaaacac---agtggag--------gt-ta--tcag-ttgca
caggtggtgcatggttgtcgtcagctcgtgtcgtgagatgttgggttaagtcccgc-aac
gagcgcaacccttattg-ttagttgccagca--------cgta-------atggt-gggg
actttagcaagactgccagtgataaattgga-----
>OTU_128
gtagtccatgccgtaaacgatgattactggct-gtctgcacat-----------------
-----------ggtgtgggtggctgagcgaaagcgttaag---------------taatc
cacctggggagtacgctggcaacagtgaaactcaaaggaattgacgggggtccgc-acaa
gcggtggagcatgtggtttaattcgatgatacgcgaggaaccttacctgggctagaatgt
ga-gt--gaatgattc-agaaatg----ggtcagtctagca--at-ag--acac-gaaac
aaggtgctgcatggctgtcgtcagctcgtgccgtgaggtgttgggttaagtcccgc-aac
gagcgcaacccctatgt-ttagttgccagcg--------ggta-------atgcc-ggga
actctaaacagactgcctgcgcaagcagaga-----
>OTU_129
gtagtcctagccctaaacgatgattgcttgat-gtggcaggtacc---------------
--------caatcctgccgtgtcgaagctaacgcgataag---------------caatc
cgcctggggagtacggtcgcaaggctgaaactcaaaggaattgacgggggcccgc-acaa
gcggtggagcatgtggtttaattcgacgcaacgcgaagaaccttacctgggctcgaaatg
ta-cag-gaatatcct-agaaata----gggtcgtccagca--at-gg--acct-gtata
taggtgctgcatggctgtcgtcagctcgtgtcgtgagatgttgggttaagtcccgc-aac
gagcgcaacccttatct-ctagttgctacca----------tt-------tagtt-gagc
actctagcgaaaccgcctcggataacgggga-----
>OTU_130
gtagtccacgccgtaaacggtgggaactaggt-gtgggccacattc--------------
--------cacgtggtctgtgccgcagctaacgcattaag---------------ttccc
cgcctggggagtacggccgcaaggctaaaactcaaaggaattgacgggggcccgc-acaa
gcggcggagcatgtggcttaattcgatgcaacgcgaagaaccttacctgggcttgacatg
ca-ggg-aaaactcgt-agagatac---gg-ggtc--cttt-----tg--ggcc-ttgca
caggtggtgcatggctgtcgtcagctcgtgtcgtgagatgttgggttaagtcccgc-aac
gagcgcaaccctcgtcc-tatgttgccagcg--------agta-------atgtc-gggg
actcataggagactgccggggtcaactcgga-----
>OTU_131
gtagtccacgccctaaacgatgtcaactggtt-gttgggagggtt---------------
--------t--cttctcagtaacgtagctaacgcgtgaag---------------ttgac
cgcctggggagtacggccgcaaggttgaaactcaaaggaattgacggggacccgc-acaa
gcggtggatgatgtggtttaattcgatgcaacgcgaaaaaccttacctacccttgacatg
tc-tag-aagtttcca-gagatgga---ttcgtgctcgaaa--ga-ga--acta-gaaca
caggtgctgcatggccgtcgtcagctcgtgtcgtgagatgttgggttaagtcccgc-aac
gagcgcaacccttatca-ttagttgctac----------------------gcaa-gggc
actctaatgagactgccggtgacaaaccgga-----
>OTU_132
gtagtccacgccgtaaacgatgagtgctagct-gtagggagctat---------------
--------aa-gttctctgtagcgcagctaacgcattaag---------------cactc
cgcctggggagtacgaccgcaaggttgaaactcaaaggaattgacgggggcccgc-acaa
gcggtggagcatgtggtttaattcgaagcaacgcgaagaaccttaccaggtcttgacata
ct-cgt-gctatcctt-agagat-----aaggagttccttc--gg-ga--cacg-ggata
caggtggtgcatggttgtcgtcagctcgtgtcgtgagatgttgggttaagtcccgc-aac
gagcgcaacccttatta-ctagttgccatca----------tt-------aagtt-gggc
actctagtgagactgccggtgataaaccgga-----
>OTU_133
gtagtccacgccgtaaacgatgggtacttggt-gttggaggtatt---------------
--------gaccccttcagtgccgaagcaaacgcgataag---------------taccc
cgcctggggagtacggccgcaaggttaaaactcaaagaaattgacgggggcccgc-acaa
gcggtggagcatgtggtttaattcgatgcaacgcgaaaaaccttacctgggctcgaaatg
ta-acg-gaagttagc-agaaatgt------taacgccttc-----gg--gccg-ttata
taggtgctgcatggctgtcgtcagctcgtgtcgtgagatgttgggttaagtcccgc-aac
gagcgcaacccctgcct-ttagttgccagca----------tt-------tagtt-gggc
actctagagggactgccggtgttaaaccgga-----
>OTU_134
gtagtccatgccgtaaacgatgagtgctaagt-gttgggaggttt---------------
--------ccgcctctcagtgctgcagctaacgcattaag---------------cactc
cgcctggggagtacgaccgcaaggttgaaactcaaaggaattgacgggggcccgc-acaa
gcggtggagcatgtggtttaattcgaagcaacgcgaagaaccttaccaggtcttgacatc
tc-ctg-caagcctaa-gagatt-----aggggttcccttc--gg-gg--acag-gaaga
caggtggtgcatggttgtcgtcagctcgtgtcgtgagatgttgggttaagtcccgc-aac
gagcgcaacccttggta-ctagttgccagca----------tt-------aagtt-gggc
actctagtgagactgccggtgacaaaccgga-----
>OTU_135
gtagtccacgccctaaacgatgtttacttgct-gttgggggt------------------
-----------aaccttagtagcgaagctaacgcgagaag---------------taaac
cgcctggggagtacggtcgcaagattaaaactcaaaggaattgacggggacccgc-acaa
gcggtggatgatgtggattaattcgatgcaacgcgaagaaccttacctgctcttgacatg
tc-agg-aaggcctaa-gagatt-----aggctgtgccttc--gg-ga--acct-gaaca
caggtgctgcatggctgtcgtcagctcgtgtcgtgagatgttgtcttaagtgacgc-aac
gagcgcaacccttgcta-ctagttgccctta----------tt-------aagtt-aggc
actctagtgggactgccggtgctaagccgga-----
>OTU_136
gtagtccacgccgtaaacggtgggcgctaggt-gtgggggccattc--------------
--------cacggtctctgtgccgcagctaacgcattaag---------------cgccc
cgcctggggagtacggccgcaaggctaaaactcaaaggaattgacgggggcccgc-acaa
gcggcggagcatgtggattaattcgatgcaacgcgaagaaccttacctgggtttgacatg
ca-cta-gacgcgtct-agagatag---gcgttcc--cttg-----tg--gctg-gtgtg
caggtggtgcatggctgtcgtcagctcgtgtcgtgagatgttgggttaagtcccgc-aac
gagcgcaaccctcgttc-catgttgccagcg--------ggtt-------atgcc-gggg
actcatgggagactgccggggtcaactcgga-----
>OTU_137
gtagtccacgccgtaaacgatgagtactaggt-gtcgggggttacc--------------
-----------cccctcggtgccgcagctaacgcattaag---------------tactc
cgcctgggaagtacgctcgcaagagtgaaactcaaaggaattgacggggacccgc-acaa
gtagcggagcatgtggtttaattcgaagcaacgcgaagaaccttacctaagcttgacatc
cc-att-gacctctcc-ctaatcg----gagatttcccttc--gggga--caat-ggtga
caggtggtgcatggttgtcgtcagctcgtgtcgtgagatgttgggttaagtcccgc-aac
gagcgcaacccttgcct-ttagttgccagca----------tt-------aagtt-gggc
actctagagggactgccgaggataactcgga-----
>OTU_138
gtagtccacgccgtaaacggtgggtgctaggt-gtgagcggtattc--------------
--------cacgccgttcgtgccgcagctaacgcattaag---------------caccc
cgcctggggagtacggccgcaaggctaaaactcaaaggaattgacgggggcccgc-acaa
gcagcggagcatgtggcttaattcgacgcaacgcgaagaaccttaccaaggcttgacatg
ca-ggg-aaatctcat-agagatat---ga-ggtc--cgca-----ag--ggtc-ctgca
caggtggtgcatggttgtcgtcagctcgtgtcgtgagatgttgggttaagtcccgc-aac
gagcgcaaccctcgttc-tatgttgccagcg--------cgtg-------atggc-gggg
actcataggagactgccggggtcaactcgga-----
>OTU_139
gtagtccacgccgtaaacgatgtcgatttgga-ggctgtgtcctt---------------
--------ga-gacgtggcttccggagctaacgcgttaaa---------------tcgac
cgcctggggagtacggccgcaaggttaaaactcaaatgaattgacgggggcccgc-acaa
gcggtggagcatgtggtttaattcgatgcaacgcgaagaaccttacctggccttgacatg
tc-tgg-aatcctgta-gagata-----cgggagtgccttc--gg-ga--atca-gaaca
caggtgctgcatggctgtcgtcagctcgtgtcgtgagatgttgggttaagtcccgc-aac
gagcgcaacccctgtcc-tttgttgccagca--------cgta-------atggt-ggga
actcaagggagactgccggtgataaaccgga-----
>OTU_140
gtagtccacgccgtaaacgatggatactagat-gttgccggtatt---------------
--------gaccccggcagtgtcgtcgctaacgcattaag---------------tatcc
cgcctgggaagtacggccgcaaggctaaaactcaaaggaattgacgggggcccgc-acaa
gcggtggagcatgtggtttaattcgacgcaacgcgaagaaccttacccagacttgacatt
ga-tag-aatccgcta-gaaacag----tggagtgcccttc--gg-gg--cctt-gaaaa
caggtgctgcatggctgtcgtcagctcgtgtcgtgagatgttgggttaagtcccgc-aac
gagcgcaacccttgccg-ttagttgccatca--------ggtt-------atgct-gggc
actctagcgggactgccggtgttaaaccgga-----
>OTU_141
gtagtccacgccgtaaacgatgaatgccagct-gttggggtgctt---------------
---------g-cacctcagtagcgcagctaacgctttaag---------------cattc
cgcctggggagtacggtcgcaagattaaaactcaaaggaattgacgggggcccgc-acaa
gcggtggagcatgtggtttaattcgaagcaacgcgcagaaccttaccatcccttgacatg
gc-atg-taatccgga-gagatc-----cggggtccacttc--gg-tg--gcgt-gcaca
caggtgctgcatggctgtcgtcagctcgtgtcgtgagatgttgggttaagtcccgc-aac
gagcgcaaccctcgcct-ttagttgccatca----------tt-------tagtt-gggc
actttaaaggaaccgccggtgataagccgga-----
>OTU_142
gtagtccacgctgtaaacgatgtcgatttgta-ggttgtggttat---------------
--------aa-actgtggcttgcggagcaaacgcgttaaa---------------tcgac
cgcctggggagtacggccgcaaggttaaaactcaaatgaattgacgggggcccgc-acaa
gcggtggagcatgtggtttaattcgatgcaacgcgaagaaccttacctactcttgacatc
ca-gag-gagtcgaca-gagatg-----ttgacgtgcccttcggg-ga--gctt-tgaga
caggtgctgcatggctgtcgtcagctcgtgttgtgaaatgttgggttaagtcccgc-aac
gagcgcaacccttatct-tttgttgccagca--------cgta-------gaggt-ggga
actcaagagagactgccggtgataaaccgga-----
>OTU_143
gtagtccacgccgtaaacgatggaagctagcc-gtcggggggttt---------------
---------a-cctttcggtggcgcagctaacgcattaag---------------cttcc
cgcctggggagtacggtcgcaagattaaaactcaaaggaattgacgggggcccgc-acaa
gcggtggagcatgtggtttaattcgaagcaacgcgcagaaccttaccagctcttgacatg
cc-tcg-acgccaact-ggagacgg---ttggcttccttcg-----gg--acga-gtgca
caggtgctgcatggctgtcgtcagctcgtgtcgtgagatgttgggttaagtcccgc-aac
gagcgcaaccctcgccc-ttagttgccagca----------tt-------gagtt-gggc
actctaaggggactgccggtgataagccgaga----
>OTU_144
gtagtccatgccgtaaacgttgggcgctaggt-gtgggactcattc--------------
--------cacgagttccgtgccgcagctaacgcattaag---------------cgccc
cgcctggggagtacggccgcaaggctaaaactcaaaggaattgacgggggcccgc-acaa
gcggcggagcatgctgattaattcgatgcaacgcgaagaaccttacctgggtttgacata
ta-ggg-aaaactgct-ggagacag---ca-ggtc--cgca-----ag--ggct-ctata
caggtggtgcatggctgtcgtcagctcgtgtcgtgagatgttgggttaagtcccgc-aac
gagcgcaaccctcgtcc-tatgttgccagca--------cgtt-------atggt-gggg
actcataggagactgccggggtcaactcgga-----
>OTU_145
gtagtccacgccgtaaacgatgaatgctaggt-gttggagggttt---------------
--------ccgcccttcagtgccgcagctaacgcaataag---------------cattc
cgcctggggagtacgaccgcaaggttgaaactcaaaggaattgacgggggcccgc-acaa
gcggtggagcatgtggtttaattcgaagcaacgcgaagaaccttaccaggtcttgacatc
tt-ctg-accgcctaa-gagatt-----aggttttcccttc--gg-gg--acag-aatga
caggtggtgcatggctgtcgtcagctcgtgtcgtgagatgttgggttaagtcccgc-aac
gagcgcaacccttgttg-tcagttgccatca----------tt-------cagtt-gggc
actctggcgagactgccggtgacaaaccgga-----
>OTU_146
gtagtccacgccctaaacgatgtctactagtt-gtcgggtcttaa---------------
--------t--tgacttggtaacgcagctaacgcgtgaag---------------tagac
cgcctggggagtacggtcgcaagattaaaactcaaaggaattgacggggacccgc-acaa
gcggtggatgatgtggattaattcgatgcaacgcgaaaaaccttacctacccttgacatg
tc-agg-aacctccga-gagatcgg---agggtgctcgaaa--ga-ga--gcct-gaaca
caggtgctgcatggctgtcgtcagctcgtgtcgtgagatgttgggttaagtcccgc-aac
gagcgcaacccttgtca-ttagttgctac-a----------tt-------cagtt-gagc
actctaatgagactgccggtgacaaaccgga-----
>OTU_147
gtagtccacgccctaaacgatgtcaactagtt-gttggggattca---------------
--------t--ttccttagtaacgtagctaacgcgtgaag---------------ttgac
cgcctggggagtacggtcgcaagattaaaactcaaaggaattgacggggacccgc-acaa
gcggtggatgatgtggattaattcgatgcaacgcgaaaaaccttacctacccttgacatg
ta-cgg-aatcccgct-gagaggtg---ggagtgctcgaaa--ga-ga--accg-taaca
caggtgctgcatggctgtcgtcagctcgtgtcgtgagatgttgggttaagtcccgc-aac
gagcgcaacccttgtcc-ttagttgctac-c----------cg-------caagg-gagc
actctagggagactgccggtgacaaaccgga-----
>OTU_148
gtagtccacgccgtaaacgatgaatgctagcc-gttggcaggctt---------------
---------g-cctgtcagtggcgcagctaacgctttaag---------------cattc
cgcctggggagtacggtcgcaagattaaaactcaaaggaattgacgggggcccgc-acaa
gcggtggagcatgtggtttaattcgaagcaacgcgcagaaccttaccatcccttgacatc
ct-ttg-accgctgga-gagatc-----cagttttcccttc--gg-gg--acag-agaga
caggtgctgcatggctgtcgtcagctcgtgtcgtgagatgttgggttaagtcccgc-aac
gagcgcaaccctcgcct-ctagttgccatca----------tt-------cagtt-gggc
actctagagggactgccggtgataagccgcga----
>OTU_149
gtagtccacgccgtaaacgatggatactagct-gttggaagc------------------
-----------aatttcagtggctaagcgaaagtgataag---------------tatcc
cacctggggagtacgttcgcaagaatgaaactcaaaggaattgacgggggcccgc-acaa
gcggtggagcatgtggtttaattcgatgatacgcgaggaaccttaccaaggcttaaatgt
ag-att-gaccgtttt-ggaaaca----gaactttcgca-------ag--acaa-tttac
aaggtgctgcatggttgtcgtcagctcgtgccgtgaggtgtcaggttaagtcctat-aac
gagcgcaacccctgttg-ttagttgccagcg--------agtc-------atgtc-ggga
actctaacaagactgccagtgcaaactgtga-----
>OTU_150
gtagtccacgctgtaaacgatgagtgctagat-gtggggatgtta---------------
------------atttccgtgtcgcagctaacgcgttaag---------------cactc
cgcctggggactacggtcgcaagactaaaactcaaaggaattgacggggacccgc-acaa
gcggtggagcatgtggtttaattcgatgcaacgcgaagaaccttaccacttcttgacatg
aa-ggttttatctttt-ataacta----aaagagtcagttt--agctg--gacc-ttaca
caggtgctgcatggctgtcgtcagctcgtgtcgtgagatgttgggttaagtcccgc-aac
gagcgcaaccctcatcc-ttagttaccaaca--------ggta-------atgct-gggg
actttaaggaaactgccagtgacaagctgga-----
>OTU_151
gtagtccacgccgtaaacgatggatactagct-gtacggttgca----------------
-----------agactgtgtggctaagcgaaagtgataag---------------tatcc
cacctggggagtacgaacgcaagtttgaaactcaaaggaattgacgggggcccgc-acaa
gcggtggagcatgtggtttaattcgatgatacgcgaggaaccttaccaaggcttaaatgg
gg-gac-gacaggact-ggaaaca----gacccttcttc-------gg--acgt-ccttc
aaggtgctgcatggttgtcgtcagctcgtgccgtgaggtgtcaggttaagtcctat-aac
gagcgcaacccctgttg-ttagttgccagcg--------agtc-------atgtc-ggga
actctagcaagactgccagtgcaaactgtga-----
>OTU_152
gtagtcttggccataaacgatgatcactaggt-gtcgggggtc-----------------
------------tcctcggtgccgcagctaacgcattaag---------------tgatc
cacctggggactacggccgcaaggttgaaactcaaaggaattggcgggggcccgc-acaa
gcggtggagcatgtggcttaattcgatgcaacgcgaagaaccttacccaggcttgacatg
ta-tct-gcaagctcc-cgaaacgg-------agtcgcctt--cg-ag--ggtg-ataca
caggtggtgcatggctgtcgtcagctcgtgttgtgaaatgttgggttaagtcccgc-aac
gagcgcaaccctcacgg-tctgttaccagcg--------gata-------atgcc-gggg
actcggactgaactgcctctgtaaagagga------
>OTU_153
gtagtccacgccttaaacgatggatgctagcc-gttcgccagctt---------------
---------g-ctggggagtggcgccgttaacacattaag---------------catcc
cgcctggggagtacggtcgcaagattaaaactcaaaggaattgacgggggcccgc-acaa
gcggtggagcatgtggtttaattcgaagcaacgcgcagaaccttaccagcctttgacatg
gc-agg-ccatccgga-gagatc-----cggtgttcccttc--gg-gg--acct-gcaca
caggtgctgcatggctgtcgtcagctcgtgtcgtgagatgttgggttaagtcccgc-aac
gagcgcaacccacgtcc-tcagttgccatca----------tt-------tggtt-gggc
actctggggagactgccggtgataagccgcga----
>OTU_154
gtagtccacgccctaaacgatgtctactagtt-gtcgggtcttaa---------------
--------t--tgacttggtaacgcagctaacgcgtgaag---------------tagac
cgcctggggagtacggtcgcaagattaaaactcaaaggaattgacggggacccgc-acaa
gcggtggatgatgtggattaattcgatgcaacgcgaaaaaccttacctacccttgacatg
gt-cgg-aattctgct-gagaggcg---gaagtgctcgaaa--ga-ga--gccg-ataca
caggtgctgcatggctgtcgtcagctcgtgtcgtgagatgttgggttaagtcccgc-aac
gagcgcaacccttgtca-ttagttgctac----------------------gaaa-gggc
actctaatgagactgccggtgacaaaccgga-----
>OTU_155
gtagtccacgccgtaaacgatgtgcgctggat-gttgggtgacct---------------
--------ag-tcactcagtgtcgtagctaacgcggtaag---------------cgcac
cgcctggggagtacggccgcaaggttgaaactcaaaggaattgacgggggcccgc-acaa
gcggtggagcatgtggtttaattcgaagcaacgcgcagaaccttaccagcccttgacatg
gg-cag-gactggccg-agagatcg---gccttccccgcaa--gg-gg--cctg-ctgca
caggtgctgcatggctgtcgtcagctcgtgtcgtgagatgttgggttaagtcccgc-aac
gagcgcaaccctcgcct-ttagttgccagca--------tgtt-------tgggt-gggc
actctagaggaactgccggtgacaagccgga-----
>OTU_156
gtagtccacgccgtaaacgatgtcgactagcc-gttggacccctt---------------
--------ga-gggtttagtggcgcagttaacgcactaag---------------tcgac
cgcctggggagtacggccgcaaggctaaaactcaaatgaattgacgggggcccgc-acaa
gcggtggagcatgtggtttaattcgatgcaacgcgaagaaccttacctacccttgacatc
ca-gag-gacttgcta-gagata-----gcttggtgccttc--gg-ga--actc-tgaga
caggtgctgcatggctgtcgtcagctcgtgttgtgaaatgttgggttaagtcccgt-aac
gagcgcaacccctatcc-ttatttgccagcg---------ata-------cggtc-ggga
actctaaggagactgccggtgacaaaccgga-----
>OTU_157
gtagtccacgctgtaaacgatgtcgatttgga-ggttgcgccctt---------------
--------ga-ggggtggcttccgtagctaacgcgttaaa---------------tcgac
cgcctggggagtacggccgcaaggttaaaactcaaatgaattgacgggggcccgc-acaa
gcggtggagcatgtggtttaattcgatgcaacgcgaagaaccttacctactcttgacatc
ca-gag-aactttcca-gcgatg-----gaggggtgccttc--gg-ga--gctc-tgaga
caggtgctgcatggctgtcgtcagctcgtgttgtgaaatgttgggttaagtcccgc-aac
gagcgcaacccttatcc-tttgttgccagcg---------ata-------aagtc-ggga
actcaaaggagactgccggtgataaaccgga-----
>OTU_158
gtagtccacgccgtaaacgatgaatgttagcc-gtcgggcagtct---------------
---------a-ctgttcggtggcgcagctaacgcattaaa---------------cattc
cgcctggggagtacggtcgcaagattaaaactcaaaggaattgacgggggcccgc-acaa
gcggtggagcatgtggtttaattcgaagcaacgcgcagaaccttaccagcccttgacatg
gc-ggttatggacagt-ggagacat---tgtccttcagtta--ggctg--gacc-gcaca
caggtgctgcatggctgtcgtcagctcgtgtcgtgagatgttgggttaagtcccgc-aac
gagcgcaaccctcgccc-ttagttgccagca----------tt-------cagtt-gggc
actctaaggggactgccggtgataagccgaga----
>OTU_159
gtagtccacgccgtaaacgatgaatactaggt-gtagggggtatc---------------
--------gactccctctgtgccgaagctaacgcattaag---------------tattc
cgcctggggagtacggccgcaaggctaaaactcaaaggaattgacgggggcccgc-acaa
gcagcggagcatgtggattaattcgacgcaacgcgaagaaccttacctaggcttgacatg
tt-cag-gaccgcatt-ggaaacaa------tgcttccctt--cg-gg--gcct-gatca
caggtggtgcatggctgtcgtcagctcgtgtcgtgagatgttgggttaagtcccgc-aac
gagcgcaacccccgtcg-tatgttgccagca----------tt-------tagtt-gggg
actcatgcgagactgccggtgataaaccgga-----
>OTU_160
gtagtccacgccgtaaacgatggatactaggt-attgcgggtatt---------------
--------gacccctgcagtgccgtcgctaacgcattaag---------------tatcc
cgcctgggaagtacggccgcaaggctaaaactcaaaggaattgacgggggcccgc-acaa
gcggtggagcatgtggtttaattcgacgcaacgcgaagaaccttacccagacttgacatt
ga-tag-aacccgctg-gaaacag----tggggtgcctttc--gg-gg--cctt-gaaaa
caggtgctgcatggctgtcgtcagctcgtgtcgtgagatgttgggttaagtcccgc-aac
gagcgcaacccctgcca-ttagttgccaaca--------ggta-------aagct-ggga
actctaatgggactgccggtgtcaaaccgga-----
>OTU_161
gtagtccatgccgtaaacgttgggaactagct-gtggggaccattc--------------
--------cacggtctccgtgtcgcagctaacgcattaag---------------ttccc
cgcctggggagtacggccgcaaggctaaaactcaaaggaattgacgggggcccgc-acaa
gcggcggagcatgcggattaattcgatgcaacgcgaagaaccttaccaaggcttgacata
ta-ccg-gaaacatgc-agaaatgt---gt-gccc--cgca-----ag--gtcg-gtata
caggtggtgcatggttgtcgtcagctcgtgtcgtgagatgttgggttaagtcccgc-aac
gagcgcaaccctcgttc-tatgttgccagca--------cgta-------atggt-ggga
actcataggagactgccggggtcaactcgga-----
>OTU_162
gtagtccacgccgtaaacgttgggcactaggt-gtgggtggtaatc--------------
--------aacgccatccgtgccgtagctaacgcattaag---------------tgccc
cgcctggggagtacggtcgcaagactaaaactcaaaggaattgacgggggcccgc-acaa
gcggcggagcatgttgcttaattcgatgcaacgcgaagaacctcacctaggtttgacatg
ct-ggg-aaaagccac-agagatgt---gg-tgtc--cttc-----gg--ggtc-cagca
caggtggtgcatggctgtcgtcagctcgtgtcgtgagatgttgggttaagtcccgc-aac
gagcgcaacccttgttc-tatgttgccagca--------cgta-------atggt-gggg
actcgtaggagactgccggggtcaactcgga-----
>OTU_163
gtagtccatgccgtaaacgatgattactggct-gtctgcggga-----------------
----------aatcgtgggtggctgagcgaaagcgttaag---------------taatc
cacctggggagtacgctggcaacagtgaaactcaaaggaattgacgggggtccgc-acaa
gcggtggagcatgtggtttaattcgatgatacgcgaggaaccttacctaggctagaatgt
ga-ag--gaatgtttt-ggaaaca----ggacagtgtagca--at-ac--acct-gaaac
aaggtgctgcatggctgtcgtcagctcgtgccgtgaggtgttgggttaagtcccgc-aac
gagcgcaacccctgttg-tatgttgccagca--------cgta-------atggt-gggg
actcatgcaagactgcctgcgcaagcagaga-----
>OTU_164
gtagtccacgccgtaaactatgcacacaagat-gtagtggggttt---------------
--------tactcctgctgtgtcgaagctaacgcaattag---------------tgtgc
cgcctggggagtacggtcgcaagactaaaactcaaaggaattgacgggggcccgc-acaa
gcggtggattatgtggtttaattcgaagcaacgcgcagaaccttacctaggcttgacatc
cc-ttg-acatccgta-gaaata-----cggctttgtagca--at-ac--acaa-ggaga
caggtgctgcatggctgtcgtcagctcgtgttgtgaaatgttgggttaagtcccgc-aac
gagcgcaacccctggat-ttagttgccagca----------tt-------aagtt-gggc
actctaaattaactgccagcgttaagctgga-----
>OTU_165
gtagtccacgccgtaaacgatgagaactagtt-attgggggtatt---------------
--------gactccctcagtgacgcagctaacgcattaag---------------ttctc
cgcctggggagtacggtcgcaagactaaaactcaaacaaattgacgggggcccgc-acaa
gcggtggattatgtggtttaattcgaagcaacgcgcagaaccttacctaggcttgaactc
ct-acg-aatccggag-taatgttc---ggagtgtccgcaa--gg-aa--atgt-agtga
gaggtgctgcatggctgtcgtcagctcgtgttgtgaaatgttgggttaagtctcgc-aac
gagcgcaacccctatcg-tctgttgccagca----------tt-------aagtt-gggc
actctgacgagactgcctgggttaaccagga-----
>OTU_166
gtagtccacgctgtaaacgatgtcgacttgga-ggttgtgccctt---------------
--------ga-ggcgtggcttccggagctaacgcgttaag---------------tcgac
cgcctggggagtacggccgcaaggttaaaactcaaatgaattgacgggggcccgc-acaa
gcggtggagcatgtggtttaattcgatgcaacgcgaagaaccttacctactcttgacatc
ca-cag-aactttcca-gagatg-----gattggtgccttc--gg-ga--actg-tgaga
caggtgctgcatggctgtcgtcagctcgtgttgtgaaatgttgggttaagtcccgc-aac
gagcgcaacccttatcc-tttgttgccagcg--------cgtc-------atggc-ggga
actcaaaggagactgccggtgataaaccgga-----
>OTU_167
gtagtcctagccctaaacgatgattgcttgat-gtggcaggtacc---------------
--------caatcctgccgtgtcgaagctaacgcgataag---------------caatc
cgcctggggagtacggtcgcaaggctgaaactcaaaggaattgacgggggcccgc-acaa
gcggtggagcatgtggtttaattcgacgcaacgcgaagaaccttacctgggctcgaaatg
ta-ccg-gaatccggc-agaaacg----tcggcgtctagca--at-ag--accg-gtata
taggtgctgcatggctgtcgtcagctcgtgtcgtgagatgttgggttaagtcccgc-aac
gagcgcaacccttatct-ctagttgctacca----------tt-------tagtt-gagc
actctagcgaaaccgcctcggataacgggga-----
>OTU_168
gtagtccacgctgtaaacgatgggtactagga-ttggtgggagtt---------------
--------gacccctgccgatccggagctaacgcgataag---------------taccc
cgcctgggaagtacggtcgcaagactaaaactcaaaggaattgacgggagcccgc-acaa
gcggtggattatgtggtttaattcgaagcaacgcgcagaaccttacctaggtttgacatc
ct-ttg-acaatacca-gagatggt---actttcgtagcaa--ta-cg--acaa-agaga
caggtgctgcatggctgtcgtcagctcgtgtggtggcatgtcgggttaagtccctc-aac
gagcgcaacccctgtgt-ttagttgccagca----------tt-------aagtt-gggc
actctagacagactgccgtggttaacacgga-----
>OTU_169
gtagtccacgccgtaaactatggacactagcc-gttcgaagcatt---------------
--------aaccctttgagtggcaaagctaacgcattaag---------------tgtcc
cgcctgggaagtacggtcgcaagactaaaactcaaaggaattgacgggggcccgc-acaa
gcggtggagtatgtggtttaattcgacgcaacgcgcagaaccttacctggtcttgacatc
gc-gag-atcgctgca-gagatg-----tagctttaccttc--gg-gt--actc-gtaga
caggtgctgcatggctgtcgtcagctcgtgttgtgaaatgttcggttaagtccggc-aac
gagcgcaacccctgtcc-ttagttaccatca----------tt-------aagtt-gggg
actctagggagactgccggtgttaaaccgga-----
>OTU_170
gtagtccacgccgtaaacgttgggaactagat-gtggggaccattc--------------
--------cacggtctccgtgtcgcagctaacgcattaag---------------ttccc
cgcctggggagtacggccgcaaggctaaaactcaaaggaattgacgggggcccgc-acaa
gcggcggagcatgcggattaattcgatgcaacgcgaagaaccttaccaaggcttgacata
ta-ccg-gaaacgtct-ggaaacag---tc-gccc--cgca-----ag--gtcg-gtata
caggtggtgcatggttgtcgtcagctcgtgtcgtgagatgttgggttaagtcccgc-aac
gagcgcaaccctcgttc-tatgttgccagca--------cgta-------atggt-ggga
actcatggaagactgccggggtcaactcgga-----
>OTU_171
gtagtccacgccgtaaacgatgagtgctagat-gtagggagctat---------------
--------aa-gttctctgtatcgcagctaacgcaataag---------------cactc
cgcctggggagtacgaccgcaaggttgaaactcaaaggaattgacgggggcccgc-acaa
gcggtggagcatgtggtttaattcgaagcaacgcgaagaaccttaccaggtcttgacata
ct-cgt-gctattcct-agagat-----aggaagttccttc--gg-ga--cacg-ggata
caggtggtgcatggttgtcgtcagctcgtgtcgtgagatgttgggttaagtcccgc-aac
gagcgcaacccctattg-ttagttgccatca----------tt-------aagtt-gggc
actctaacgagactgccggtgataaaccgga-----
>OTU_172
gtagtccacgccgtaaacgatgagaactagct-gtctgggtactt---------------
--------gg-tacttaggtggcgcagctaacgcattaag---------------ttctc
cgcctggggagtacggccgcaaggttaaaactcaaagaaattgacgggggcctgc-acaa
gcggtggagcatgtggtttaattcgaagcaacgcgcagaaccttaccaacgtttgacatg
tc-tagtatgatcgca-ggagactg---ctttcttcagttc--ggctg--gcta-gaaca
caggtgctgcatggctgtcgtcagctcgtgtcgtgagatgttgggttaagtcccgc-aac
gagcgcaaccctcgcct-ttagttgccatca----------tt-------aagtt-gggc
actctaaaggaaccgccggtgataagccgga-----
>OTU_173
gtagtccacgccgtaaacgatgagtgctaagt-gttggagggttt---------------
--------ccgcccttcagtgctgcagttaacgcattaag---------------cactc
cgcctggggagtacgaccgcaaggttgaaactcaaaggaattgacgggggcccgc-acaa
gcggtggagcatgtggtttaattcgaagcaacgcgaagaaccttaccaggtcttgacatc
ct-ttg-accattctg-gagaca-----gaactttcccttc--gg-gg--acaa-agtga
caggtggtgcatggttgtcgtcagctcgtgtcgtgagatgttgggttaagtcccgc-aac
gagcgcaacccctattg-ttagttgccatca----------tt-------aagtt-gggc
actctagcgagactgccggtgacaaaccgga-----
>OTU_174
gtagtccacgccgtaaacgatggatactcgct-ggtggcgata-----------------
----------gacggtcactggcttagcgaaagcgttaag---------------tatcc
cacctggggagtacgctcgcaagagtgaaactcaaaagaattgacgggggcccgc-acaa
gtggtggagcatgtggtttaattcgatgatacgcgaggaaccttacctaggctagaatgc
gc-gt--gaccgcctc-agagatg----aggctttccttcg-----gg--acac-aaagc
aaggtgctgcatggccgtcgtcagctcgtgccgtgaggtgttgggttaagtcccgc-aac
gagcgcaacccctatgt-ttagttgccagca--------tgta-------atgat-gggg
actctagacagactgcctgcgcaagcagtga-----
>OTU_175
gtagtccacgctgtaaacgatgtcgatttgga-ggttgcggtctt---------------
--------ga-actgtggcttccggagctaacgcgttaaa---------------tcgac
cgcctggggagtacggccgcaaggttaaaactcaaatgaattgacgggggcccgc-acaa
gcggtggagcatgtggtttaattcgatgcaacgcgaagaaccttacctactcttgacatc
ca-cag-gatttggca-gagatg-----ctgaagtgccttc--gg-ga--gctg-tgaga
caggtgctgcatggctgtcgtcagctcgtgttgtgaaatgttgggttaagtcccgc-aac
gagcgcaacccttatcc-tttgttgccagca--------cgtg-------atggt-ggga
actcaagggagactgccggtgataaaccgga-----
>OTU_176
gtagtccacgctgtaaacgatgaacgctaaag-gttggtatttaa---------------
------------gtatcggtctttaagctaacgcgttaag---------------cgttc
cgcctggggagtacggtcgcaagattaaaactcaaaggaattgacggggacccgc-acaa
gtggtggagcatgtggtttaattcgaagctacgcgcaaaaccttaccagggcttgacata
ta-agc-agccgtttgtggaaaca----cagacttcggttc--gg-cc--gggc-ttata
caggtgctgcatggctgtcgtcagctcgtgtcgtgagatgttgggttaagtcccgc-aac
gagcgcaacccctatct-ttagttgccagca--------agta-------atgtt-gggc
actttaaagaaactgccggtgacaaaccgga-----
>OTU_177
gtagtccacgctgtaaacgatgaatgttagcc-gttggacagttt---------------
---------a-ctgttcggtggcgcagctaacgcattaaa---------------cattc
cgcctggggagtacggtcgcaagattaaaactcaaaggaattgacgggggcccgc-acaa
gcggtggagcatgtggtttaattcgaagcaacgcgcagaaccttaccagcccttgacatc
cc-gatcgcggatggt-ggagacac---cgtctttcagttc--ggctg--gatc-ggtga
caggtgctgcatggctgtcgtcagctcgtgtcgtgagatgttgggttaagtcccgc-aac
gagcgcaaccctcgccc-ttagttgccatca----------tt-------tagtt-gggc
actctaaggggactgccggtgataagccgaga----
>OTU_178
gtagtccacaccgtaaacgttgggcgctaggt-gtggggcctattc--------------
--------catgggttccgtgccgcagctaacgcattaag---------------cgccc
cgcctggggagtacggccgcaaggctaaaactcaaaggaattgacgggggcccgc-acaa
gcggcggagcatgcggattaattcgatgcaacgcgaagaaccttacctgggtttgacata
ca-ccg-gaaagctgc-agagatgt---ag--ccc--cttt-----ta--gtcg-gtgta
caggtggtgcatggctgtcgtcagctcgtgtcgtgagatgttgggttaagtcccgc-aac
gagcgcaaccctcgtcc-tatgttgccagcg--------ggtc-------atgcc-gggg
actcataggagactgccggggtcaactcgga-----
>OTU_179
gtagtccacgccgtaaacgatgataactagct-gtccgggcactt---------------
--------gg-tgcctgggtggcgcagctaacgcattaag---------------ttatc
cgcctggggagtacggccgcaaggttaaaactcaaaggaattgacgggggcctgc-acaa
gcggtggagcatgtggtttaattcgaagcaacgcgcagaaccttaccagcgtttgacatg
tc-cgg-acgatttcc-agagatgg---atttcttcccttc--gg-gg--actg-gaaca
caggtgctgcatggctgtcgtcagctcgtgtcgtgagatgttgggttaagtcccgc-aac
gagcgcaaccctcgtcc-ttagttgccatca----------tt-------cagtt-gggc
actctaaggaaaccgccggtgataagccgga-----
>OTU_180
gtagtccacgccctaaacgatgtgtgctcgct-atcggtacgttta--------------
-----------cgtattggtggccaagctaacgcgataag---------------cacac
cgcctggggattacgatcgcaagattaaaactcaaaggaattgacggggacccgc-acaa
gcggtggagcatgttgtttaattcgatgatacacgaggaaccttacctgcccttgacatg
ta-cat-tttactttctggaaacag---atcgtttcggttc--gg-cc--gggt-gtaca
caggtgttgcatggccgtcgtcagctcgtgtcgtgagatgttgggttaagtcccgc-aac
gagcgcaacccctattg-ttagttgccagca----------tt-------aagtt-gggc
actctaacgagactgccgatgataaatcgga-----
>OTU_181
gtagtccacgccgtaaacgatgggtactaggt-gttgcgggtatt---------------
--------gacccctgcagcgccgtcgctaacgcattaag---------------taccc
cgcctgggaagtacggccgcaaggctaaaactcaaaggaattgacgggggcccgc-acaa
gcggtggagcatgtggtttaattcgacgcaacgcgaagaaccttacctagacttgacatt
ga-agg-aacctgcta-gaaatag----cggggtgcccttc--gg-gg--ccct-gaaaa
caggtgctgcatggctgtcgtcagctcgtgtcgtgagatgttgggttaagtcccgc-aac
gagcgcaacccctgccg-ttagttgctacca--------ggta-------atgct-gggc
actttaacggaactgccggtgtcaaaccgga-----
>OTU_182
gtagtccacgccgtaaacgatggatacttggt-gttggaggtatt---------------
--------gaccccttcagtgccgaagctaacgcgttaag---------------tatcc
cgcctggggagtacggtcgcaagattaaaactcaaagaaattgacgggggcccgc-acaa
gcggtggagcatgtggtttaattcgatgcaacgcgaaaaaccttacctgggctcgaaatg
ta-gtg-gaagatatc-agaaatgg------tattgccttc-----gg--gccg-ctata
taggtgctgcatggctgtcgtcagctcgtgtcgtgagatgttgggttaagtcccgc-aac
gagcgcaacccctgcct-ttagttgccagca----------tt-------tagtt-gggc
actctagagggactgccggtgttaaaccgga-----
>OTU_183
gtagtccacgcagtaaacgatgagaactggct-gtgatgtgtagggag----caatc---
--------tctgcatgacgtagcgaagctaacgcgttaag---------------ttctc
cgcctggggagtacggccgcaaggttaaaactcaaaggaattgacgggggcccgc-acaa
gcggtggagcatgtggtttaattcgatgcaacccgaagaaccttacctacccttgacatc
ct-tgg-aagaaggca-gagatg-----cttttgtgccgaa--ag-ga--acca-agaga
caggtgctgcatggctgtcgtcagctcgtgtcgtgagatgttgggttaagtcccgt-aac
gagcgcaacccttatcc-tttattgccaaca--------ggta-------atgct-ggga
acttaagggagactgccggtgataaaccgga-----
>OTU_184
gtagtccacgctgtaaacgatgggtactaggt-ttggtgggtctt---------------
--------gacccccgccgaaccggcgctaacgcaataag---------------taccc
cgcctgggaagtacggtcgcaagactaaaactcaaaggaattgacgggggcccgc-acaa
gcggtggatcatgtggtttaattcgaagcaacgcgaagaaccttacctggatttgacatc
ct-ttg-acaatcgta-gagatacg---acttcggtagcaa--ta-cc--gcaa-agaga
caggtgctgcatggctgtcgtcagctcgtgtggtgacatgttgggttaagtcccgc-aac
gagcgcaacccttgtcc-ttagttgccagca----------tt-------aagtt-gggc
tctctaaggagactgccgtggttaacacgga-----
>OTU_185
gtagtccacgccctaaacgatgaacactcgct-gttggcgata-----------------
----------cacagtcagcggctaagcgaaagcgttaag---------------tgttc
cacctggggagtacggtcgcaagattgaaactcaaaggaattgacgggggcccgc-acaa
gcggaggagcatgtggtttaattcgatgatacgcgaggaaccttacccgggcttgaaagt
ta-gt--gaatcattt-agagata----aatgagtgagcaa-----tc--acac-gaaac
taggtgctgcatggctgtcgtcagctcgtgccgtgaggtgttgggttaagtcccgc-aac
gagcgcaacccctatgt-ttagttgccagca--------cgtt-------aaggt-gggg
actctaaacagactgcctgtgcaaacagaga-----
>OTU_186
gtagtccttgccgtaaacgatgtgtacttgat-gtattcggtctc---------------
--------aaccccgagtgtgtcgaagctaacgcgataag---------------tacac
cgcctggggagtacgcccgcaagggtgaaactcaaaagaattgacggggacccgc-acaa
gcagtggagcatgtggtttaattcgatgcaacgcgaagaaccttacccagacttgacatt
ta-gag-ggatagtct-agagatag------gctagtccgc--aa-gg--actt-ctaaa
caggtgctgcatggctgtcgtcagctcgtgccgtgaggtgttgggttaagtcccgc-aac
gagcgcaacccttatcg-tcagttgccaaca--------ggta-------gtgct-ggga
actctgacgagactgcccgggttaaccggga-----
>OTU_187
gtagtccacgccgtaaacggtgggaactaggt-gtgggggtccttc--------------
--------cacgacctctgtgccgcagctaacgcattaag---------------ttccc
cgcctggggagtacggccgcaaggctaaaactcaaaggaattgacgggggcccgc-acaa
gcggcggagcatgctgattaattcgatgcaacgcgaagaaccttaccaaggcttgacatg
ta-cag-gaaacttcc-agagatgg---tt-gccc--cgca-----ag--gtct-gtata
caggtggtgcatggttgtcgtcagctcgtgtcgtgagatgttgggttaagtcccgc-aac
gagcgcaaccctcgtcc-tatgttgccagca--------cgtg-------atggt-gggg
actcataggagactgccggggtcaactcgga-----
>OTU_188
gtagtccacgccctaaacgatgtcaactagct-gttggggtcttc---------------
--------g--gaccttagtagcgcagctaacgcgtgaag---------------ttgac
cgcctggggagtacggtcgcaagattaaaactcaaaggaattgacggggacccgc-acaa
gcggtggatgatgtggattaattcgatgcaacgcgaaaaaccttacctacccttgacatg
tc-tgg-aatcccgaa-gagatttg---ggagtgctcgcaa--ga-ga--accg-gagca
caggtgctgcatggctgtcgtcagctcgtgtcgtgagatgttgggttaagtcccgc-aac
gagcgcaacccttgtca-ttagttgctac----------------------gaaa-gggc
actctaatgagactgccggtgacaaaccgga-----
>OTU_189
gtagtcttggccctaaactatgttcactaggt-gtcggggggttt---------------
------------ccttcggtgccgcagctaacgcattaag---------------tgaac
cgcctggggactacggccgcaaggttgaaactcaaaggaattggcgggggcccgc-acaa
gcggtggagcatatggcttaattcgatgcaacgcgaagaaccttaccagggcttgacatg
ta-tct-gcaatcccc-cgaaacgg-------ggccgcttt--cg-aa--ggtg-ataca
caggtggtgcatggctgtcgtcagctcgtgttgtgaaatgttgggttaagtcccgc-aac
gagcgcaactctcatgt-tttgttaccagcg--------gata-------atgcc-gggg
actcgaaacaaactgcctctgtaaggagga------
>OTU_190
gtagtccacgctgtaaacgatgtatgctagat-gttaggcaacct---------------
--------ag-ttgtttagtgtcggagctaacgcgataag---------------catac
cgcctggggagtacggccgcaaggttgaaactcaaaggaattgacgggggcccgc-acaa
gcggtggagcatgtggtttaattcgaagcaacgcgcagaaccttaccaggtcttgacatg
ta-gac-gctgtattc-agagatga---atgcttccagcaa--tg-ga--cgtc-taaca
caggtgctgcatggctgtcgtcagctcgtgtcgtgagatgttgggttaagtcccgc-aac
gagcgcaacccttgcct-ttagttgccatca--------cgtt-------tgggt-gggc
actctagagggactgccggtgataagccgga-----
>OTU_191
gtagtccacgccctaaacgatgacaattagct-gttgggacacta---------------
--------ga-tgtcttagtagcgaagctaacgcgtgaaa---------------ttgtc
cgcctggggagtacggtcgcaagattaaaactcaaaggaattgacggggacccgc-acaa
gcggtggatgatgtggattaattcgatgcaacgcgaagaaccttacctggtcttgacatg
ta-cgg-aatctctta-gagata-----ggagagtgccttc--gg-ga--gccg-taaca
caggtgctgcatggctgtcgtcagctcgtgtcgtgagatgttgggttaagtcccgc-aac
gagcgcaacccttgtca-ttagttgccatca----------tt-------aagtt-gggc
actctaatgagactgccggtgacaaaccgga-----
>OTU_192
gtagtccacgccctaaacgatgtctactagtt-gtcgggtcttaa---------------
--------t--tgacttggtaacgcagctaacgcgtgaag---------------tagac
cgcctggggagtacggtcgcaagattaaaactcaaaggaattgacggggacccgc-acaa
gcggtggatgatgtggattaattcgatgcaacgcgaaaaaccttacctacccttgacatg
tc-agg-aagtccgga-gagatctg---gatgtgcccgaaa--gg-ga--gcct-gaaca
caggtgctgcatggctgtcgtcagctcgtgtcgtgagatgttgggttaagtcccgc-aac
gagcgcaacccttgtca-ttagttgctac----------------------gaaa-gggc
actctaatgagactgccggtgacaaaccgga-----
>OTU_194
gtagtccacgccctaaacgatgttgactaatc-attggtccggtg---------------
---------accggttcagtggtgtagctaacgcgataag---------------tcaac
cgcctggggagtacggccgcaaggttaaaactcaaaggaattgacggggacctgc-acaa
gcggtggatgatgtggattaattcgatgcaacacgaagaaccttacctacccttgacatg
at-cga-aattctact-gagaggtg---gaagtgctcgcaa--ga-ga--attg-gttaa
caggtgctgcatggctgtcgtcagctcgtgtcgtgagatgttgggttaagtcccgc-aac
gagcgcaacccttatct-ttaattgctactg----------at-------gttct-agtt
accttaaagagactgccagcgataagcggga-----
>OTU_195
gtagtccacgccctaaacgatgtcaactggtt-gttggacggctt---------------
--------g--ctgttcagtaacgaagctaacgcgtgaag---------------ttgac
cgcctggggagtacggccgcaaggttgaaactcaaaggaattgacggggacccgc-acaa
gcggtggatgatgtggtttaattcgatgcaacgcgaaaaaccttacctacccttgacatg
tc-tag-gatcctgaa-gagatttg---ggagtgctcgaaa--ga-ga--acta-gaaca
caggtgctgcatggccgtcgtcagctcgtgtcgtgagatgttgggttaagtcccgc-aac
gagcgcaacccttatca-ttagttgctac----------------------gcaa-gggc
actctaatgagactgccggtgacaaaccgga-----
>OTU_196
gtagtccacgctgtaaacggtgggtactaggt-gtggggtccattc--------------
--------cacgggttccgtgccgtagctaacgctttaag---------------taccc
cgcctggggagtacggccgcaaggctaaaactcaaaggaattgacggggccccgc-acaa
gcggcggagcatgcggattaattcgatgcaacgcgtagaaccttacctgggtttgacatg
ga-tcg-ggagtgctc-agagatgg---gt-gtgcctcttt--tg-gg--gtcg-gttca
caggtggtgcatggctgtcgtcagctcgtgtcgtgagatgttgggttaagtcccgc-aac
gagcgcaacccttgttc-actgttgccagca--------cgtt-------atggt-gggg
actcagtggagaccgccggggtcaactcgga-----
>OTU_197
gtagtccacgccgtaaacgatgagtactaggt-gtcgggggttacc--------------
-----------cccctcggtgccgcagctaacgcattaag---------------tactc
cgcctggggagtacgctcgcaagagtgaaactcaaaggaattgacggggacccgc-acaa
gtagcggagcatgtggtttaattcgaagcaacgcgaagaaccttacctaagcttgacatc
ct-ttt-gaccgatgc-ctaatcg----catttttcccttc--gggga--caga-agtga
caggtggtgcatggttgtcgtcagctcgtgtcgtgagatgttgggttaagtcccgc-aac
gagcgcaacccttgcct-ttagttgccagca----------tt-------aagtt-gggc
actctagagggactgccagggataacctgga-----
>OTU_198
gtagtccttactgtaaacgatgtatacttgat-gtaaccggactc---------------
--------aaccctggttgtgtcgaagctaacgcgataag---------------tatac
cgcctggggagtacgctcgcaagggtgaaactcaaaagaattgacggggacccgc-acaa
gcagtggagcatgtggtttaattcgatgcaacgcgaagaaccttacccagacttgacatg
ca-gtg-gacagtcct-agaaatag------gatcttcctt--cg-gg--accg-ctgca
caggtgctgcatggctgtcgtcagctcgtgccgtgaggtgtttggttaagtccagc-aac
gagcgcaacccttatca-ttagttgccagca--------cgta-------atggt-ggga
actctaatgagactgcctgggttaaccagga-----
>OTU_199
gtagtccacgccgtaaacgatggatactagct-gttcggatgca----------------
-----------agtctgagtggctaagcgaaagtgataag---------------tatcc
cacctggggagtacgggcgcaagcctgaaactcaaaggaattgacgggggcccgc-acaa
gcggtggagcatgtggtttaattcgatgatacgcgaggaaccttaccaaggcttaaatgt
ag-att-gacaggttt-ggaaaca----gacttttcttc-------gg--acaa-tttac
aaggtgctgcatggttgtcgtcagctcgtgccgtgaggtgtcaggttaagtcctat-aac
gagcgcaacccctgttg-ttagttgccagcg--------agtc-------aagtc-ggga
actctagcaagactgccggtgcaaaccgtga-----
>OTU_200
gtagtccacgccgtaaacgatgagtgctaggt-gttcggggtatc---------------
--------gaccccccgggtgccgccgctaacgcagtaag---------------cactc
cgcctggggagtacggccgcaaggttgaaactcaaaggaattgacgggggcccgc-acaa
gcggtggagcatgtggattaattcgtcactaaccgaagaaccttacccaggcttgacatc
gc-gtg-taactctgt-gaaagcag---agcccctccgcaa--gg-ag--gcac-aaaga
caggtgttgcatggctgtcgtcagctcgtgtcgtgagatgttgggttaagtcccgc-aac
gagcgcaaccctcaccg-tatgttggcagcg----------ta-------aagtc-ggca
actcttacggaactgcccgtgcaagcggga------
>OTU_201
gtagtccacaccctaaacgatgtacgttggct-taacgcaggatg---------------
------------ctgtgttgggcgaagctaacgcgataaa---------------cgtac
cgcctgggaagtacggccgcaaggttgaaactcaaaggaattgacgggggcccgc-acaa
gcggtggagcatgtggtttaattcgaagcaacgcgaagaaccttaccaggtcttgacatc
ca-tgg-aacttccga-gagatcgg---agggtgcccttcg--gg-ga--acca-tgaga
caggtgctgcatggctgtcgtcagctcgtgtcgtgagatgttgggttaagtcccgc-aac
gagcgcaacccctacct-ttagttgccagca----------tt-------cagtt-gggc
actctagagggactgcctatgaaagtagga------
>OTU_202
gtagtccacgccgtaaacgatgggtgctaggt-gtcgcgggcttt---------------
--------gactcccgcggtgccgtagctaacgcattaag---------------caccc
cgcctgggaagtacggccgcaaggctaaaactcaaaggaattgacgggggcccgc-acaa
gcggtggagcatgtggtttaattcgacgcaacgcgaagaaccttacctgggctagaaaat
gc-agg-aacctggga-gaagtctc---ggggtgctcttcg--ga-ga--gcct-gtagt
taggtgctgcatggctgtcgtcagctcgtgtcgtgagatgttgggttaagtcccgc-aac
gagcgcaacccctatca-ctagttaccagcg--------agtc-------atgtc-ggga
actctagtgagaccgccgatattcaaatcgga----
>OTU_203
gtagtccatgccgtaaacgatgattactggct-gtgtgtgttc-----------------
----------aagcatgcgtggctgagcgaaagcgttaag---------------taatc
cacctggggagtacgccggcaacggtgaaactcaaaggaattgacgggggtccgc-acaa
gcggtggagcatgtggtttaattcgatgatacgcgaggaaccttacctgggctagaatgt
gc-gt--gaagtattc-agaaatg----ggtacgtgtagca--at-ac--acac-aaaac
aaggtgctgcatggctgtcgtcagctcgtgccgtgaggtgttgggttaagtcccgc-aac
gagcgcaacccctgtat-ttagttgccagcg--------agta-------atgtc-ggga
actctaaatagactgcctgcgcaagcagaga-----
>OTU_205
gtagtccatgccgtaaacgttgggaactaggt-gtgggtctcattc--------------
--------cacgagatccgtgccgcagctaacgcattaag---------------ttccc
cgcctggggagtacggccgcaaggctaaaactcaaaggaattgacgggggcccgc-acaa
gcggcggagcatgcggattaattcgatgcaacgcgaagaaccttaccaaggcttgacata
tg-cga-gaacgcggc-agagatgt---cg-ttct--cttt-----ggacactc-gcata
caggtggtgcatggttgtcgtcagctcgtgtcgtgagatgttgggttaagtcccgc-aac
gagcgcaaccctcgttc-tatgttgccagcg--------cgta-------atggc-gggg
actcataggagactgccggggtcaactcgga-----
>OTU_206
gtagtccatgctgtaaacgatgtcgacttgga-ggttgttcccta---------------
--------ga-gggatgacttccgaagctaacgcgttaag---------------tcgac
cgcctggggagtacggccgcaaggctaaaactcaaatgaattgacgggggcccgc-acaa
gcggtggagcatgtggtttaattcgatgcaacgcgaagaaccttacctggtcttgacatc
ca-tag-aatttttta-gagata-----agaaagtgccttc--gg-ga--acta-tgaga
caggtgctgcatggctgtcgtcagctcgtgttgtgaaatgttgggttaagtcccgc-aac
gagcgcaacccttgtcc-tctgttgccagcg---------gtt-------cggcc-ggga
actcaggggaaaccgccggttataaaccgga-----
>OTU_207
gtagtccatgccgtaaacgttgggaactaggt-gtgggcctcattc--------------
--------cacgaggtccgtgccgcagctaacgcattaag---------------ttccc
cgcctggggagtacggccgcaaggctaaaactcaaaggaattgacgggggcccgc-acaa
gcggcggagcatgcggattaattcgatgcaacgcgaagaaccttaccaaggcttgacata
ca-ccg-gaaacacct-agagatag---gt-gccc--cgca-----ag--gtcg-gtgta
caggtggtgcatggttgtcgtcagctcgtgtcgtgagatgttgggttaagtcccgc-aac
gagcgcaaccctcgttc-tatgttgccagcg--------cgta-------atggc-gggg
actcatagaagactgccggggtcaactcgga-----
>OTU_208
gtagtccacgccgtaaacgatgtcgacttgga-ggttgttccctt---------------
--------ga-ggagtggcttccggagctaacgcgttaag---------------tcgac
cgcctggggagtacggccgcaaggttaaaactcaaatgaattgacgggggcccgc-acaa
gcggtggagcatgtggtttaattcgatgcaacgcgaagaaccttacctactcttgacatc
ca-gcg-aacttagca-gagatg-----ctttggtgccttc--gg-ga--acgc-tgaga
caggtgctgcatggctgtcgtcagctcgtgttgtgaaatgttgggttaagtcccgc-aac
gagcgcaacccttgtca-ttagttgcta----------------------cgaaa-gggc
actctaatgagactgccggtgacaaaccgga-----
>OTU_209
gtagtccacgctgtaaacgatgaatgttaaat-atgggaagtttt---------------
-----------actttctgtattacagctaacgcgttaaa---------------cattc
cgcctggggactacggtcgcaagattaaaactcaaaggaattgacggggacccgc-acaa
gcggtggagcatgtggtttaattcgatgcaacgcgaaaaaccttaccactccttgacatg
ga-aattatacctatt-cgaaggg----atagggtcggttc--ggccg--ggtt-tcaca
caggtgttgcatggctgtcgtcagctcgtgtcgtgagatgttgggttaagtcccgc-aac
gagcgcaaccctcatcc-ttagttaccatca--------ggta-------atgct-gggg
actttaaggaaactgccagtgataaactgga-----
>OTU_210
gtagtccacgccgtaaacgatgaatgctagcc-gttggtcagctt---------------
---------g-ctgatcagtggcgcagctaacgctttaag---------------cattc
cgcctggggagtacggtcgcaagattaaaactcaaaggaattgacgggggcccgc-acaa
gcggtggagcatgtggtttaattcgaagcaacgcgcagaaccttaccagctcttgacatc
ct-gtg-ccacccaga-gagatt-----tggggttcccttc--gg-gg--acgc-agaga
caggtgctgcatggctgtcgtcagctcgtgtcgtgagatgttgggttaagtcccgc-aac
gagcgcaaccctcgccc-ctagttgccatca----------tt-------tagtt-gggc
actctagggggactgccggtgataagccgaga----
>OTU_211
gtagtccacgccgtaaacggtgggcactaggt-gtgggggacattc--------------
--------cacgttctccgtgccgaagctaacgcattaag---------------tgccc
cgcctggggagtacggccgcaaggctaaaactcaaaggaattgacgggggcccgc-acaa
gcggcggagcatgcggattaattcgatgcaacgcgaagaaccttacctgggtttgacata
tg-ccg-gaaacatct-agagatag---gt-gccc--cgca-----ag--gtcg-gtata
caggtggtgcatggctgtcgtcagctcgtgtcgtgagatgttgggttaagtcccgc-aac
gagcgcaaccctcgttc-tatgttgccagca--------cgtt-------atggt-gggg
actcataggagactgccggggtcaactcgga-----
>OTU_212
gtagtccatgccgtaaacgatgatcactaact-attgggttttgtac-------------
-------gttgtaattcagtggtgaagcgaaagtgttaag---------------tgatc
cacctgaggagtacgaccgcaaggttgaaactcaaaggaattgacgggggcccgc-acaa
tcggtggagcatgtggtttaattcgatgatacacgaggaaccttaccaagacttaaatgt
ac-tac-gaataaatt-ggaaaca----atttagt----ca--ag-cg--acgg-agtac
aaggtgctgcatggttgtcgtcagctcgtgccgtgaggtgtaaggttaagtcctttaaac
gagcgcaacccttatta-ttagttgccatcg--------agta-------atgtcagggg
actctaataagactgccggcgcaagccgaga-----
>OTU_213
gtagtccacgccgtaaacgatgtgtgctggat-gttgggtgacct---------------
--------ag-tcactcagtgtcgtagctaacgcgataag---------------cacac
cgcctggggagtacggccgcaaggttgaaactcaaaggaattgacgggggcccgc-acaa
gcggtggagcatgtggtttaattcgaagcaacgcgcagaaccttaccagggcttgacatg
gg-cag-gacgtgccg-ggagaccg---gtattccccgcaa--gg-gg--cctg-ctgca
caggtgctgcatggctgtcgtcagctcgtgtcgtgagatgttgggttaagtcccgc-aac
gagcgcaaccctcgcct-ttagttgccagca--------cgtt-------tgggt-gggc
actctaaaggaactgccggtgacaagccgga-----
>OTU_214
gtagtccacgccgtaaacgatgcatactagtt-ttgtggggtatc---------------
--------gaccccctgcgaaacgaagctaacgcgataag---------------tatgc
cgcctgggaagtacggccgcaaggctaaaactcaaaggaattgacggggacccgc-acaa
gcggaggatgatgtggtttaatttgacgatacgcgaagaaccttaccgaggtttgacatc
ct-agg-aatcctgca-gaaacg-----cgggagtgccttc--gg-ga--acct-agtga
caggtgctgcatggccgtcgtcagctcgtgtcgtgagatgttgggttaagtcccgc-aac
gagcgcaacccttgtcg-tatgttgtatttt-----------------------------
--tcatgcgagactgcccgggccaaccggga-----
>OTU_215
gtagtccacgccgtaaacgatgaatgccagcc-gttggggggctt---------------
---------g-cctttcagtggcgcagctaacgctttgag---------------cattc
cgcctggggagtacggtcgcaagattaaaactcaaaggaattgacgggggcccgc-acaa
gcggtggagcatgtggtttaattcgaagcaacgcgcagaaccttaccatcctttgacatg
gc-gtg-ttacccaga-gagatt-----tggggtccacttc--gg-tg--gcgc-gcaca
caggtgctgcatggctgtcgtcagctcgtgtcgtgagatgttgggttaagtcccgc-aac
gagcgcaacccacgtcc-ttagttgccatca----------tt-------tagtt-gggc
actctagggagactgccggtgataagccgcga----
>OTU_216
gtagtccatgccgtaaacgatgattactgact-gcgtggtttt-----------------
----------cggattgcgtggttaagcgaaagcgttaag---------------taatc
cacctggggagtacgccggcaacggtgaaactcaaaggaattgacgggggtccgc-acaa
gcggtggagcatgtggtttaattcgatgatacgcgaggaaccttacctgggctagaatgc
gc-gt--gaagtgctc-agaaatg----ggtacgtgtagca--at-ac--acac-aaagc
aaggtgctgcatggctgtcgtcagctcgtgccgtgaggtgttgggttaagtcccgc-aac
gagcgcaacccctatgt-ttagttgccatca--------ggta-------atgct-ggga
actctaaacagactgcctgcgcaagcagaga-----
>OTU_217
gtagtccacgccgtaaacgatgaatgttagcc-gtcggcaagttg---------------
---------a-cttgtcggtggcgcagctaacgcattaaa---------------cattc
cgcctggggagtacggtcgcaagattaaaactcaaaggaattgacgggggcccgc-acaa
gcggtggagcatgtggtttaattcgaagcaacgcgcagaaccttaccagctcttgacatc
ct-gtg-accgctacg-gagacg-----tagttttcccttc--gg-gg--acac-agaga
caggtgctgcatggctgtcgtcagctcgtgtcgtgagatgttgggttaagtcccgc-aac
gagcgcaaccctcgccc-ttagttgccagca----------tt-------tagtt-gggc
actctaaggggactgccggtgataagccgaga----
>OTU_218
gtagtccacgctgtaaacgatgagtgctagat-gtcgggaattta---------------
------------ttctcggtttcgcagctaacgcattaag---------------cactc
cgcctggggactacgatcgcaagattaaaactcaaaggaattgacgggggctcgc-acaa
gtggtggagcatgcggtttaattcgatgttacgcgaaaaaccttaccaacccttgacatg
gt-ggtcgcgggaacc-agagatgg---atcccttcagttc--ggctg--gacc-acaca
caggtgttgcatggctgtcgtcagctcgtgtcgtgagatgttgggttaagtcccgc-aac
gagcgaaaccctcatcc-ttatttgccagcg---------gtt-------aggcc-ggga
actataaggaaactgccggtgataaaccgga-----
>OTU_219
gtagtccacgctgtaaacgatgagtgctagat-atcggggagttt---------------
---------a-ctcttcggtttcgtagttaacgcattaag---------------cactc
cgcctggggagtacggtcgcaagattaaaactcaaaggaattgacgggggctcgc-acaa
gtggtggagcatgcggtttaattcgatgttacgcgaaaaaccttaccaacccttgacatg
gt-ggtcgcggatcgc-agagatgc---tttccttcagttc--ggctg--gacc-acaca
caggtgttgcatggctgtcgtcagctcgtgtcgtgagatgttgggttaagtcccgc-aac
gagcgaaaccctcatcc-ttatttgccagcg--------ggta-------atgcc-ggga
actatacggaaactgccggtgataagccgga-----
>OTU_220
gtagtccatgccgtaaacgatgattactggct-gtgtgcgttc-----------------
----------taacgtgcgtggctgagcgaaagcgttaag---------------taatc
cacctggggagtacgctggcaacagtgaaactcaaaggaattgacgggggtccgc-acaa
gcggtggagcatgtggtttaattcgatgatacgcgaggaaccttacctgggctagaatgt
gc-gt--gaagggctc-agaaatg----ggtccgtgtagca--at-ac--acac-aaaac
aaggtgctgcatggctgtcgtcagctcgtgccgtgaggtgttgggttaagtcccgc-aac
gagcgcaacccctatgt-ttagttgccatcg--------ggta-------atgcc-ggga
actctaaacagactgcctgcgcaagcagaga-----
>OTU_221
gtagtccacgccgtaaacgatgaatgccagct-gttggggtgctt---------------
---------g-cacctcagtagcgcagctaacgcattaag---------------cattc
cgcctggggagtacggtcgcaagattaaaactcaaaggaattgacgggggcccgc-acaa
gcggtggagcatgtggtttaattcgaagcaacgcgcagaaccttaccatcctttgacatg
gc-atg-ttactggga-gagatt-----ccaggtcctcttc--gg-ag--gcgt-gcaca
caggtgctgcatggctgtcgtcagctcgtgtcgtgagatgttgggttaagtcccgc-aac
gagcgcaacccacgtcc-ttagttgccatca----------tt-------cagtt-gggc
actctagggagactgccagtgatatactgga-----
>OTU_222
gtagtccacgccgtaaacgatggatactcgct-gccagcgata-----------------
----------gaatgttggtggcttagcgaaagcgttaag---------------tatcc
cacctggggagtacgcccgcaagggtgaaactcaaaggaattgacgggggcccgc-acaa
gtggtggagcatgtggtttaattcgatgatacgcgaggaaccttacctaggctagaatgc
gc-gt--gaccggttc-ggagacg----aacctttccttcg-----gg--acac-aaagc
aaggtgctgcatggccgtcgtcagctcgtgccgtgaggtgttgggttaagtcccgc-aac
gagcgcaacccctacat-ttagttgccagcg--------gatc-------atgcc-gggg
actctagatggactgcctgcgcaagcagtga-----
>OTU_223
gtagtccacgccgtaaacgatgggcactaggt-gtgggaggtgtc---------------
--------gactcctcccgtgccgaagctaacgcattaag---------------tgccc
cgcctggggagtacggccgcaaggctaaaactcaaaggaattgacgggggcccgc-acaa
gcagcggagcatgtggtttaattcgacgcaacgcgaagaaccttacctgggcttgacatg
tg-cct-gaccggcct-ggaaacag------gtcttctctt--cg-ga--gcag-gttca
caggtggtgcatggctgtcgtcagctcgtgtcgtgagatgttgggttaagtcccgc-aac
gagcgcaacccccgtcg-tatgttgccagca----------tt-------aagtt-gggg
actcatacgagactgccggtgacaaaccgga-----
>OTU_224
gtagtccacgccgtaaacgatggatactagct-gttcggctgta----------------
-----------aggctgagtggctaagcgaaagtgataag---------------tatcc
cacctggggagtacgggcgcaagcctgaaactcaaaggaattgacgggggcccgc-acaa
gcggtggagcatgtggtttaattcgatgatacgcgaggaaccttaccagggcttaaatgt
ag-gtt-gacaggctt-ggaaaca----ggtttttcttc-------gg--acaa-cttac
aaggtgctgcatggttgtcgtcagctcgtgccgtgaggtgtcaggttaagtcctat-aac
gagcgcaacccctgtcg-ttagttgccagcg--------agtc-------atgtc-ggga
actctaacgagactgccagtgcaaactgaga-----
>OTU_225
gtagtccacgccctaaacgatggatactaggc-gtgagaggtatc---------------
--------gacccctctcgtgccgcagctaacgcactaag---------------tatcc
cgcctggggagtacggccgcaaggttgaaactcaaatgaattgacggggacccgc-acaa
gcggtggagcatgtggattaattcgatactaaccgaagaaccttacccagacttgacatc
ga-tcg-caagggcct-gaaagggc--tccctccctctcaa--gg-gg--acgt-gaaga
cacttgttgcatggctgtcgtcagctcgtgccgtgaggtgtacggttaagtccgcc-aac
gagcgcaaccctcgtcc-tgtgttaccagca----------tg------aaagat-gggg
actcacaggagaccgccggtgtaagccgga------
>OTU_226
gtagtccacgccgtaaacgatgagtgctaagt-gttggagggttt---------------
--------ccgcccttccgtgctgcagctaacgcattaag---------------cactc
cgcctggggagtacgaccgcaaggttgaaactcaaaggaattgacgggggcccgc-acaa
gcggtggagcatgtggtttaattcgatgcaacgcgaagaaccttaccaggtcttgacatc
tt-ttg-accacctaa-gagatt-----aggttttcccttc--gg-gg--acaa-aatga
caggtggtgcatggttgtcgtcagctcgtgtcgtgagatgttgggttaagtcccgc-aac
gagcgcaacccttatta-ctagttgccagca----------tt-------aagtt-gggc
actctagtgagactgccggtgacaaaccgga-----
>OTU_227
gtagtccacaccgtaaacgttgggcgctaggt-gtgggatccattc--------------
--------cacgggttccgtgccgcagctaacgcattaag---------------cgccc
cgcctggggagtacggccgcaaggctaaaactcaaaggaattgacgggggcccgc-acaa
gcggcggagcatgcggattaattcgatgcaacgcgaagaaccttacctgggtttgacatg
ca-ccg-gacgatcac-agagatgt---gg-tttc--tttt---------gtcg-gtgtg
caggtggtgcatggctgtcgtcagctcgtgtcgtgagatgttgggttaagtcccgc-aac
gagcgcaaccctcgtcg-catgttgccagca--------agcccttcggggtgtt-gggg
actcatgcgagactgccggggtcaactcgga-----
>OTU_228
gtagtccacgctgtaaacgatgagtgctagat-gttagaagggta---------------
---------a-ccttttagtgtcgcagctaacgcattaag---------------cactc
cgcctggggagtacggtcgcaagattaaaactcaaaggaattgacgggggcccgc-acaa
gcggtggagtatgtggtttaattcgaagcaacgcgaaaaaccttaccggctcttgacatg
gt-gattaaggagata-ggagactg---tctccgtcggttc--ggccg--gatc-ataca
caggtgctgcatggctgtcgtcagctcgtgtcgtgagatgttgggttaagtcccgc-aac
gagcgcaaccctcattg-ttagttgccatca--------ggtc-------aggct-gggc
actctaacaaaactgccgatgacaaatcgga-----
>OTU_229
gtagtccacgccctaaacgatgtcaattaact-gttagtttttta---------------
-----------tttactagtggtgtagctaacgcgataaa---------------ttgac
cgcctggggactacgatcgcaagattaaaactcaaaggaattgacggggaccagc-acaa
gcggtggatgatgtggattaattcgacaatacgcgaaaaaccttacctactcttgacatg
gt-tag-aattctact-gaaaagta---gaagtgcttgaaa--aa-ga--acta-acaca
caggtgctgcatggctgtcgtcagctcgtgtcgtgagatgttgggttaagtcccgt-aac
gagcgtaacccccactc-ttagttgctaatt-----------a-------------taga
actttaagagaactgctaatgataagtttaga----
>OTU_230
gtagtccacgccgtaaacgatgaatactaggt-gtaggggttgtc---------------
--------at-gacctctgtgccgccgcaaacgcattaag---------------tattc
cgcctggggagtacggtcgcaagattaaaactcaaaggaattgacgggggcccgc-acaa
gcagcggagcatgtggtttaattcgaagcaacgcgaagaaccttacctagacttgacatc
tc-ctg-cattactct-taatcg-----aggaagttccttc--gg-gg--acag-gatga
caggtggtgcatggttgtcgtcagctcgtgtcgtgagatgttgggttaagtcccgc-aac
gagcgcaacccctattg-ttagttgctacca----------tt-------aagtt-gagc
actctagcgagactgcccgggttaaccggga-----
>OTU_231
gtagtccacgccgtaaacgatgtcaatttgaa-ggttgtaaatgattaatagtaatg-tt
attactatacagatgtgactttcgtagctaacgcgttaaa---------------ttgac
cgcctggggattacgatcgcaagattaaaactcaaatgaattgacgggggtccgc-acaa
gcggtggagcatgtggtttaattcgatgcaacgcgaaaaaccttacctactcttgacatt
tt-aga-gaattagat-agaaata----tttaagtgccgta--ag-ga--gctc-tagaa
caggtgttgcatggctgtcgtcagctcgtgttgtgaaatgtagggttaagtcccat-aac
gagcgcaaccctcattt-tttgttaccagcg--------agta-------atgtc-ggga
actcaaaaaaaactgctaacgttaagttaga-----
>OTU_232
gtagtccacgccgtaaacgatgataactagct-gccggggcacat---------------
--------gg-tgtttcggtggcgcagctaacgcattaag---------------ttatc
cgcctggggagtacggtcgcaagattaaaactcaaaggaattgacgggggcctgc-acaa
gcggtggagcatgtggtttaattcgaagcaacgcgcagaaccttaccaacgtttgacatc
cc-tatcgcggatcgt-ggagacac---tttccttcagttc--ggctg--gata-ggtga
caggtgctgcatggctgtcgtcagctcgtgtcgtgagatgttgggttaagtcccgc-aac
gagcgcaaccctcgcct-ttagttgccatca----------tt-------tagtt-gggt
actctaaaggaaccgccggtgataagccgga-----
>OTU_233
gtagtccacgccgtaaacgatgagtgctaggt-gttagacccttt---------------
--------ccggggtttagtgccgtagctaacgcattaag---------------cactc
cgcctggggagtacgaccgcaaggttgaaactcaaaggaattgacgggggcccgc-acaa
gcggtggagcatgtggtttaattcgaagcaacgcgaagaaccttaccaggtcttgacatc
cc-tct-gaccgctct-agagat-----agagttttccttc--gg-ga--caga-ggtga
caggtggtgcatggttgtcgtcagctcgtgtcgtgagatgttgggttaagtcccgc-aac
gagcgcaacccctattg-ttagttgccatca----------tt-------tagtt-gggc
actctagcgagactgccggtaataaaccgga-----
>OTU_234
gtagtccacgccgtaaacgatggatactagct-gttgggagc------------------
-----------aatctcagtggctaagcgaaagtgataag---------------tatcc
cacctggggagtacgttcgcaagaatgaaactcaaaggaattgacgggggcccgc-acaa
gcggtggagcatgtggtttaattcgatgatacgcgaggaaccttaccaaggcttaaatgt
ag-att-gacaggtct-ggaaaca----gattttccttc-------gg--gcaa-tttac
aaggtgctgcatggttgtcgtcagctcgtgccgtgaggtgtcaggttaagtcctat-aac
gagcgcaacccctgttg-ttagttgccagcg--------agtc-------aagtc-ggga
actctaacaagactgccagtgcaaactgtga-----
>OTU_235
gtagtccacgccgtaaacgatgataactagct-gtcagggcacat---------------
--------gg-tgttctggtggcgcagctaacgcattaag---------------ttatc
cgcctggggagtacggtcgcaagattaaaactcaaaggaattgacgggggcctgc-acaa
gcggtggagcatgtggtttaattcgaagcaacgcgcagaaccttaccagcgtttgacatc
ct-catcgcgttttcc-agagatgg---attacttcagttc--ggctg--gatg-agtga
caggtgctgcatggctgtcgtcagctcgtgtcgtgagatgttgggttaagtcccgc-aac
gagcgcaaccctcgacc-ttagttgccagca----------tt-------tagtt-gggt
actctaaggtaaccgccggtgataagccgga-----
>OTU_236
gtagtccacgccgtaaacgatgtcaactagcc-gttggaatcctt---------------
--------ga-gattttagtggcgcagctaacgcattaag---------------ttgac
cgcctggggagtacggccgcaaggttaaaactcaaatgaattgacgggggcccgc-acaa
gcggtggagcatgtggtttaattcgatgcaacgcgaagaaccttacctactcttgacatc
ca-gcg-aactttcca-gagatg-----gattggtgccttc--gg-ga--acgc-tgaga
caggtgctgcatggctgtcgtcagctcgtgttgtgaaatgttgggttaagtcccgc-aac
gagcgcaacccttatcc-tttgttgccagcg---------att-------cggtc-ggga
actcaaaggagactgccggtgataaaccgga-----
>OTU_237
gtagtccacgccgtaaacgatgaatgccagcc-gttggcctgctt---------------
---------g-caggtcagtggcgccgctaacgcattaag---------------cattc
cgcctggggagtacggtcgcaagattaaaactcaaaggaattgacgggggcccgc-acaa
gcggtggagcatgtggtttaattcgaagcaacgcgcagaaccttaccatcccttgacatg
gc-gtg-ttacccagg-gagact-----tgggatcctcttc--gg-ag--gcgc-gcaca
caggtgctgcatggctgtcgtcagctcgtgtcgtgagatgttgggttaagtcccgc-aac
gagcgcaacccacgtcc-ttagttgccatca----------tt-------cagtt-gggc
actctagggagactgccggtgataagccgcga----
>OTU_238
gtagtccacgctgtaaacgatgggtactaggc-ttcgggggaatt---------------
--------gaccccttcggagccggagctaacgcgataag---------------taccc
cgcctgggaagtacggtcgcaagactaaaactcaaaggaattgacgggggcccgc-acaa
gcggtggatcatgtggtttaattcgaagcaacgcgcaaaaccttaccagggtttgacatc
ct-ctg-acatcggcg-gaaacgtc---gctttcgtagcaa--ta-cg--acag-agaga
caggtgctgcatggctgtcgtcagctcgtgtggtgacatgttgggttaagtcccgc-aac
gagcgcaacccttgcct-ttagttgccagca----------tt-------aagtt-gggc
actctagagggactgccgtggttaacacgga-----
>OTU_239
gtagtccacaccgtaaacgttgggcgctaggt-gtgggatccattc--------------
--------cacgggttccgtgccgtagctaacgcattaag---------------cgccc
cgcctggggagtacggccgcaaggctaaaactcaaaggaattgacgggggcccgc-acaa
gcggcggagcatgcggattaattcgatgcaacgcgaagaaccttacctgggtttgacata
ca-tcc-tgccgcctc-agagatgg---gg-cttc--tttt---------gggg-gtgta
caggtggtgcatggctgtcgtcagctcgtgtcgtgagatgttgggttaagtcccgc-aac
gagcgcaaccctcgttc-catgttgccagca--------gcaccttcgggtggct-gggg
actcatgggagactgccggggtcaactcgga-----
>OTU_240
gtagtccacgccgtaaactatggatactagct-gttggaggtatc---------------
--------gaccccttcagtagcgaagctaacgcgttaag---------------tatcc
cgcctgtggagtacggtcgcaagactaaaacataaaggaattgacggggatcagc-acaa
gcggtggatcgtgttctttaattcgatgctaaacgaagaaccttaccagggtttgacatc
cc-aag-aattttgtc-gaaaga-----cgagagtgcttta--tt-ga--attt-ggtga
caggtgttgcatggccgtcgtcagctcgtgtcgtgagatgtttggttaagtccatc-aac
gagcgcaacccttgtga-atagttgtatttt-----------------------------
--tctattcagactgctctagtaataggga------
>OTU_241
gtagtccatgccgtaaacgatgattactggct-gtgtgtgttt-----------------
----------aagcatgcgtggctgagcgaaagcgttaag---------------taatc
cacctggggagtacgctggcaacagtgaaactcaaaggaattgacgggggtccgc-acaa
gcggtggagcatgtggtttaattcgatgatacgcgaggaaccttacctgggctagaatgt
gc-gt--gaaggtctc-agaaatg----ggtccgtgtagca--at-ac--acac-aaaac
aaggtgctgcatggctgtcgtcagctcgtgccgtgaggtgttgggttaagtcccgc-aac
gagcgcaacccctgtag-ttagttgccatca--------ggtt-------aagct-gggc
actctagctagactgcctgcgcaagcagaga-----
>OTU_242
gtagtccacgccgtaaacgatggatgctagcc-gttggatcgctt---------------
---------g-cgattcagtggcgcagttaacgctttaag---------------catcc
cgcctggggagtacggtcgcaagattaaaactcaaaggaattgacgggggcccgc-acaa
gcggtggagcatgtggtttaattcgaagcaacgcgcagaaccttaccagcttttgacatg
tc-gcgtatgggtccc-agagatgg---ggtccttcagttc--ggctg--gcgc-gaaca
caggtgctgcatggctgtcgtcagctcgtgtcgtgagatgttgggttaagtcccgc-aac
gagcgcaacccacgtcc-ctagttgccatca----------tt-------cagtt-gggc
actccagggagactgccggtgataagccgaga----
>OTU_243
gtagtccacgccgtaaacgatggatactagct-gttcggtagca----------------
-----------atactgagtggctaagcgaaagtgataag---------------tatcc
cacctggggagtacgaacgcaagtttgaaactcaaaggaattgacgggggcccgc-acaa
gcggtggagcatgtggtttaattcgatgatacgcgaggaaccttaccagggcttaaatgt
ag-gtt-gacaggctt-ggaaaca----ggtttttcttc-------gg--acaa-cttac
aaggtgctgcatggttgtcgtcagctcgtgccgtgaggtgtcaggttaagtcctat-aac
gagcgcaacccctgttg-ttagttgccagcg--------agtc-------atgtc-ggga
actctaacaagactgccggtgcaaaccgtga-----
>OTU_244
gtagtccacgccgtaaacgatgattactagct-gtttgcgatatg---------------
-----------atagtaagtggctaagcgaaagcgataag---------------taatc
cacctggggagtacgccggcaacggtgaaactcaaaggaattgacgggggcccgc-acaa
gcggaggaacatgtggtttaattcgatgatacgcgaggaaccttacccgggcttgaaatg
ta-ctt-gaataattt-ggaaaca----gattagctagcaa-----ta--gcaa-gtatg
taggtgctgcatggttgtcgtcagctcgtgccgtgaggtgtcggcttaagtgccat-aac
gagcgcaacccacattg-ttagttactaaca--------ggtc-------aagct-gagg
actctaacaagactgccggcgtaagctgcga-----
>OTU_245
gtagtccacgccctaaacgatgtcaactagtt-gtcgggacttaa---------------
--------t--tgtcttggtaacgcagctaacgcgtgaag---------------ttgac
cgcctggggagtacggtcgcaagattaaaactcaaaggaattgacggggacccgc-acaa
gcggtggatgatgtggattaattcgatgcaacgcgaaaaaccttacctacccttgacatg
gt-ccg-gagtctgcg-gagacgcg---gatgtgctcgcaa--ga-ga--acgg-ataca
caggtgctgcatggctgtcgtcagctcgtgtcgtgagatgttgggttaagtcccgc-aac
gagcgcaacccttgtca-ttaattgccatca----------tt-------tggtt-gggc
actttaatgagactgccggtgacaaaccgga-----
>OTU_246
gtagtccacgccgtaaacgatgcatactcgct-gtcgggttcgct---------------
--------acagaactcggtggcttagctaacgcggtaag---------------tatgc
cgcctggggattacggccgcaaggttaaaactcaaaggaattgacggggacccgc-acaa
gtggtggagcatgtccattaattcgaagatacgcgaagaaccttacctagccttgacatc
cc-ggt-agatcttcc-ttgaaagg---ggaggagcattta--gt-tg--gacc-ggtga
caggtgttgcatggctgtcgtcagctcgtgtcgtgagatgttgggttaagtcccgc-aac
gagcgcaaccctcgacc-ttaattgccatca----------tt-------cagtt-gggc
actttaaggtaaccgccgcggataacgcgga-----
>OTU_247
gtagtccacgccgtaaacgatgagtgctaagt-gttagagggttt---------------
--------ccgccctttagtgctgaagttaacgcattaag---------------cactc
cgcctggggagtacggccgcaaggctgaaactcaaaggaattgacgggggcccgc-acaa
gcggtggagcatgtggtttaattcgaagcaacgcgaagaaccttaccaggtcttgacatc
ct-ctg-aaaacccta-gagata-----gggcttctccttc--gg-ga--gcag-agtga
caggtggtgcatggttgtcgtcagctcgtgtcgtgagatgttgggttaagtcccgc-aac
gagcgcaacccttgatc-ttagttgccatca----------tt-------aagtt-gggc
actctaaggtgactgccggtgacaaaccgga-----
>OTU_248
gtagtccacgccgtaaacgatgaatgttagcc-gtcggcatgcat---------------
---------g-catgtcggtggcgcagctaacgcattaaa---------------cattc
cgcctggggagtacggtcgcaagattaaaactcaaaggaattgacgggggcccgc-acaa
gcggtggagcatgtggtttaattcgaagcaacgcgcagaaccttaccagcccttgacatg
tc-tatgaccggttcc-agagatg----gaactttcccttc--gg-gg--cata-gagca
caggtgctgcatggctgtcgtcagctcgtgtcgtgagatgttgggttaagtcccgc-aac
gagcgcaaccctcgcct-ctagttgccatca----------tt-------cagtt-gggc
actctagagggactgccggtgataagccgaga----
>OTU_249
gtagtccacgccctaaacgatgtatgctcgct-gttggacggttta--------------
-----------ccgttcagtggctaaactaacgcgataag---------------catac
cgcctggggaatacggtcgcaagattaaaactcaaaggaattgacggggacccgc-acaa
gcggtggagcatgttgtttaattcgatgatacgcgaggaaccttaccagcctttgacatg
ta-cat-tatactttcaggaaactg---atcgtttcggttc--gg-cc--gggt-gtaca
caggtgttgcatggccgtcgtcagctcgtgtcgtgagatgttgggttaagtcccgc-aac
gagcgcaacccctattg-ttagttgctacca----------tt-------cagtt-gagc
actctaacgagactgccgatgataaatcgga-----
>OTU_250
gtagtccacgccgtaaacgatgagtgctagat-atcggggatata---------------
-----------gtcttcggtttcgaagctaacgtattaag---------------cactc
cgcctggggagtacggtcgcaagattaaaactcaaaggaattgacgggggcccgc-acaa
gcggtggagcatgcggtttaattcgatgttacgcgaaaaaccttaccaacccttgacatg
gt-ggtcgcggatcgc-agagatgc---tttccttcagttc--ggctg--gacc-acaca
caggtgttgcatggctgtcgtcagctcgtgtcgtgagatgttgggttaagtcccgc-aac
gagcgcaaccctcattc-ttatttgccagcg--------ggta-------atgcc-ggga
actataaggaaactgccggtgcaaaccgga------
>OTU_251
gtagtccacgccgtaaacgatgctaactcgtt-tttgggtcttta---------------
-----------agattcagagactaagcgaaagtgataag---------------ttagc
cacctggggagtacgttcgcaagaatgaaactcaaaggaattgacgggggcccgc-acaa
gcggtggagcatgtggtttaattcgatgatacgcgaggaaccttaccaagacttaaatgg
ga-aat-gacaggttt-agaaata----gatccttcttc-------gg--acat-ttttc
aaggtgctgcatggttgtcgtcagctcgtgccgtgaggtgttaggttaagtcctgc-aac
gagcgcaacccctgtca-ctagttgctaaca----------tt-------cagtt-gagg
actctagtgagactgcctacgcaagtagaga-----
>OTU_252
gtagtccacgccgtaaacgatgaatgccagcc-gttagtgggttt---------------
---------a-ctcactagtggcgcagctaacgctttaag---------------cattc
cgcctggggagtacggtcgcaagattaaaactcaaaggaattgacgggggcccgc-acaa
gcggtggagcatgtggtttaattcgacgcaacgcgcagaaccttaccagcccttgacatg
tc-tatgaccggcacc-agagatg----gagccttcccttc--gg-gg--cata-gagca
caggtgctgcatggctgtcgtcagctcgtgtcgtgagatgttgggttaagtcccgc-aac
gagcgcaacccccgtct-ttagttgctacca----------tt-------tagtt-gagc
actctaaagagactgccggtgataagccgcga----
>OTU_253
gtagtccacgccgtaaacgatgtgtgctagac-gtcgggtcgttt---------------
--------ca-cgactcggtgtcgccgctaacgcattaag---------------cacac
cgcctggggagtacggtcgcaagattaaaactcaaaggaattgacgggggcccgc-acaa
gcggtggagtatgtggtttaattcgacgcaacgcgcagaaccttaccagggcttgtatgt
ct-ttc-gcggatccc-agaaacgg---gatctttcagttc--ggctg--gaga-gaaca
caggtgctgcatggctgtcgtcagctcgtgtcgtgagatgttgggttaagtcccgc-aac
gagcgcaacccctatct-ttagttgccatca---------gtt-------cggct-gggc
actctaaagagactgccggtgacaagccgga-----
>OTU_254
gtagtccacgccgtaaactatgagtgctagac-gttgggggttta---------------
------------ccttcagtgtcgcagctaacgcattaag---------------cactc
cgcctggggagtacggtcgcaagattaaaactcaaaggaattgacgggggcccgc-acaa
gcggtggagcatgtggtttaattcgaagcaacgcgcagaaccttaccaacctttgacatg
gg-gattatggagacg-agagattg---tttccttcagttc--ggctg--ggtc-ccaca
caggtgctgcatggctgtcgtcagctcgtgtcgtgagatgttgggttaagtcccgc-aac
gagcgcaaccctcgttc-ttagttgccagca--------ggtt-------tggct-gggc
actttaagaagactgccggtgataagccgga-----
>OTU_255
gtagtccacgccgtaaacgatggatactagct-gttcggggc------------------
-----------aacctgagtggctaagcgaaagtgataag---------------tatcc
cacctggggagtacgttcgcaagaatgaaactcaaaggaattgacgggggcccgc-acaa
gcggtggagcatgtggtttaattcgatgatacgcgaggaaccttaccaaggcttaaatgt
ag-tct-gacaggacc-ggaaacg----gttttttcttc-------gg--acag-attac
aaggtgctgcatggttgtcgtcagctcgtgccgtgaggtgtcaggttaagtcctat-aac
gagcgcaacccctgtcg-ttagttgccagcg--------agtc-------atgtc-ggga
actctaacgagactgccagtgcaaactgaga-----
>OTU_256
gtagtccacgctgtaaacgatgagtgctagat-atcaggatataa---------------
------------atcttggtgtcgaagctaacgcattaag---------------cactc
cgcctggggagtacggccgcaaggctaaaactcaaaggaattgacgggggcccgc-acaa
gcggtggagcatgcggtttaattcgatgctacgcgaaaaaccttaccaacccttgacatg
gt-ggtcgcgagaatc-agagatga---ttttcttcagttc--ggctg--gacc-acaca
caggtgttgcatggctgtcgtcagctcgtgtcgtgagatgttgggttaagtcccgc-aac
gagcgcaaccctcatcc-ttagttgccaaca--------ggta-------atgct-ggga
actctaaggaaactgccggtgataagccgga-----
>OTU_257
gtagtccacgccctaaacgatgtcaactggtt-gttgggtcttaa---------------
--------c--tgactcagtaacgaagctaacgcgtgaag---------------ttgac
cgcctggggagtacggccgcaaggttgaaactcaaaggaattgacggggacccgc-acaa
gcggtggatgatgtggtttaattcgatgcaacgcgaaaaaccttacccacctttgacatg
gc-agg-aacttacca-gagatggt---ttggtgctcgaaa--ga-ga--acct-gcaca
caggtgctgcatggctgtcgtcagctcgtgtcgtgagatgttgggttaagtcccgc-aac
gagcgcaacccttgcca-ttagttgctac-a----------tt-------cagtt-gagc
actctaatgggactgccggtgacaaaccgga-----
>OTU_258
gtagtccacgccgtaaacgatggatactcgct-gctggttaaa-----------------
----------gattatcagtggcttagcgaaagcgataag---------------tatcc
cacctggggagtacgccggcaacggtgaaactcaaaggaattgacgggggcccgc-acaa
gtggtggagcatgtggtttaattcgatgatacgcgaggaaccttacctaggctagaatgc
gc-gt--gaccggtcc-agagatg----gacttttccttcg-----gg--acac-aaagc
aaggtgctgcatggccgtcgtcagctcgtgccgtgaggtgttgggttaagtcccgc-aac
gagcgcaacccctatgt-ttagttgccagcg--------gata-------atgcc-gggg
actctagacagactgcctgcgcaagcagtga-----
>OTU_259
gtagtccacgccctaaacgatgtcaactagtt-gtcggggattta---------------
--------t--ttccttggtaacgcagctaacgcgtgaag---------------ttgac
cgcctggggagtacggtcgcaagattaaaactcaaaggaattgacggggacccgc-acaa
gcggtggatgatgtggattaattcgatgcaacgcgaaaaaccttacctacccttgacatg
tc-tgg-aatcttgat-gaaagttg---agagtgctcgaaa--ga-ga--gcca-gaaca
caggtgctgcatggctgtcgtcagctcgtgtcgtgagatgttgggttaagtcccgc-aac
gagcgcaacccttgtca-ttagttgctac-a----------tt-------tagtt-gagc
actctaatgagactgccggtgacaaaccgga-----
>OTU_260
gtagtccacgctgtaaacgatgaatgctagat-gttgggggggca---------------
---------a-cccttcagtgtcgtagttaacacgataag---------------cattc
cgcctggggagtacggtcgcaagattaaaacttaaaggaattgacggggacccgc-acaa
gcggtggattatgtggtttaattcgaagcaacgcgcagaaccttaccagcttttgacatg
gg-acgtatagggaca-agagattg---tttctttcagtta--ggctg--gcgt-ccaca
caggtgctgcatggctgtcgtcagctcgtgtcgtgagatgttgggttaagtcccgc-aac
gagcgcaacccttgccg-ttagttgccagca--------ggtt-------aagct-gggc
actttaacgggactgccggtgataagccgga-----
>OTU_261
gtagtccacgccgtaaactatgagagctagcc-gttgggagattt---------------
---------a-tctctcagtggcgcagctaacgcattaag---------------ctctc
cgcctggggagtacggtcgcaagattaaaactcaaaggaattgacgggggcccgc-acaa
gcggtggagcatgtggtttaattcgaagcaacgcgaagaaccttaccagcccttgacatg
cc-agg-acgacttcc-agagatgg---atttctctccttc--gg-ga--gcct-ggaca
caggtgctgcatggctgtcgtcagctcgtgtcgtgagatgttgggttaagtcccgc-aac
gagcgcaaccctcgttc-ctagttgccatca----------tt-------tagtt-gggc
actctagggagactgccggtgataagccgga-----
>OTU_262
gtagtccacgccgtaaacggtgggcgctaggt-gtgggggccattc--------------
--------cacggtctctgtgccgcagctaacgcattaag---------------cgccc
cgcctggggagtacggccgcaaggctaaaactcaaaggaattgacgggggcccgc-acaa
gcggcggagcatgtggattaattcgatgcaacgcgaagaaccttacctgggtttgacatg
ca-cca-gacgcacgc-agagatgt---gtgttcc--cttg-----tg--gttg-gtgtg
caggtggtgcatggctgtcgtcagctcgtgtcgtgagatgttgggttaagtcccgc-aac
gagcgcaaccctcgttc-catgttgccagcg--------cgtg-------atggc-gggg
actcatgggagactgccggggtcaactcgga-----
>OTU_263
gtagtccacgccgtaaacgatgtcgacttgga-ggctgtacccgt---------------
--------ga-ggtgtggcttccggagctaacgcgttaag---------------tcgac
cgcctggggagtacggccgcaaggttaaaactcaaatgaattgacgggggcccgc-acaa
gcggtggagcatgtggtttaattcgatgcaacgcgaagaaccttacctggccttgacatc
ca-cgg-aatttgaca-gagatg-----ttttagtgccttc--gg-ga--accg-tgaga
caggtgctgcatggctgtcgtcagctcgtgttgtgaaatgttgggttaagtcccgc-aac
gagcgcaacccttgtct-tttgttgccagcg---------att-------cggtc-ggga
actcaaaagagactgccggtgataaaccgga-----
>OTU_264
gtagtccacgccgtaaacgatggatactagct-gttggaggtatc---------------
--------gaccccttcagtagcgaagctaacgcgttaag---------------tatcc
cgcctgtggagtacggtcgcaagactaaaacataaaggaattgacggggacccgc-acaa
gcggtggagcgtgttctttaattcgatgctaaacgaagaaccttaccagggcttgacatc
cc-gag-aattttgtc-gaaaga-----cgagagtgcttta--tt-ga--actc-ggtga
cagatgatgcatggccgtcgtcagctcgtgtcgtgagatgtttggttaagtccatc-aac
gagcgcaacccttgtga-ttagttgtatttt-----------------------------
--tctaatcatactgccccggtaacgggga------
>OTU_265
gtagtccacgccctaaacgatgtctacttgct-gttggggggtaag--------------
-----------atcctaagtagcgaagctaacgcgagaag---------------tagac
cgcctggggagtacggtcgcaagattaaaactcaaaggaattgacggggacccgc-acaa
gcggtggatgatgtggattaattcgatgcaacgcgaagaaccttacctgctcttgacatg
ct-agg-aatgcctaa-gagatt-----aggcagtgccttc--gg-ga--acct-agaca
caggtgctgcatggctgtcgtcagctcgtgtcgtgagatgttgtcttaagtgacgc-aac
gagcgcaacccttacta-ctagttgccctta----------tt-------aagtt-aggc
actctagtgggactgccggagctaatccgga-----
>OTU_266
gtagtccacaccgtaaacgttgggcgctaggt-gtgggatccattc--------------
--------cacgggttccgtgccgcagctaacgcattaag---------------cgccc
cgcctggggagtacggccgcaaggctaaaactcaaaggaattgacgggggcccgc-acaa
gcggcggagcatgcggattaattcgatgcaacgcgaagaaccttacctgggtttgacatg
ca-ccg-ggatgtgcc-agagatgg---tg-cagc--tttt---------gctg-gtgtg
caggtggtgcatggctgtcgtcagctcgtgtcgtgagatgttgggttaagtcccgc-aac
gagcgcaaccctcgtcg-catgttgccagca--------gcaccttcgggtggct-gggg
actcatgcgagactgccggggtcaactcgga-----
>OTU_267
gtagtccacgccgtaaacgatgagtgctaggt-gttcggggtttc---------------
--------gataccctgggtgccgaagttaacgcattaag---------------cactc
cgcctggggagtacggtcgcaagactgaaactcaaaggaattgacggggacccgc-acaa
gcagtggagtatgtggtttaattcgaagcaacgcgaagaaccttaccaggtcttgacatc
cc-tct-gaccggtgt-agagat-----acactttcccttc--gg-gg--caga-ggtga
caggtggtgcatggttgtcgtcagctcgtgtcgtgagatgttgggttaagtcccgc-aac
gagcgcaacccttgatc-ttagttgccagca--------ggtt-------aagct-gggc
actctaaggtgactgccggtgacaaaccgga-----
>OTU_268
gtagtccatgccgtaaacgatgattactgact-gtgtgccctt-----------------
----------cggggtgcgtggttaagcgaaagcgttaag---------------taatc
cacctggggagtacgccggcaacggtgaaactcaaaggaattgacgggggtccgc-acaa
gcggtggagcatgtggtttaattcgatgatacgcgaggaaccttacccggattagaatgc
gc-gt--gaagatatc-agagatg----gtatcgtctagca--at-ag--acac-aaagc
aaggtgctgcatggctgtcgtcagctcgtgccgtgaggtgttgggttaagtcccgc-aac
gagcgcaacccctggaa-ttagttgccagca--------cgta-------atggt-gggg
actctagttcgactgcctgcgcaagcagaga-----
>OTU_270
gtagtccacgccctaaacgatgtgtgctcgct-atcggtacgttta--------------
-----------cgtattggtggccaagctaacgcgataag---------------cacac
cgcctggggattacgatcgcaagattaaaactcaaaggaattgacggggacccgc-acaa
gcggtggagcatgttgtttaattcgatgatacacgaggaaccttacctgcccttgacata
ta-tat-tgtgatttctggaaacag---atttcttcggttc--gg-cc--gggt-atata
caggtgttgcatggccgtcgtcagctcgtgtcgtgagatgttgggttaagtcccgc-aac
gagcgcaacccctattg-ttagttgctacca----------tt-------tagtt-gagc
actctaacgagactgccgatgataaatcgga-----
>OTU_271
gtagtccacgccgtaaacgatgattactaggt-gttgcgggtatt---------------
--------gacccctgcagtgccgtagctaacgcattaag---------------taatc
cgcctgggaagtacggccgcaaggctaaaactcaaaggaattgacgggggcccgc-acaa
gcggtggagcatgtggtttaattcgacgcaacgcgaagaaccttacccagacttgacatt
ga-tgg-aatcctcta-gaaacag----aggagtgcccttc--gg-gg--ccct-gaaaa
caggtgctgcatggctgtcgtcagctcgtgtcgtgagatgttgggttaagtcccgc-aac
gagcgcaacccttgccg-ttagttgccatca--------ggtt-------atgct-gggc
actctagcggaactgccggtgtcaaaccgga-----
>OTU_272
gtagtccacgctgtaaacgatgtcgatttgga-gtttgttgccta---------------
--------ga-gtgatgggctccgaagctaacgcgataaa---------------tcgac
cgcctggggagtacggccgcaaggttaaaactcaaatgaattgacgggggcccgc-acaa
gcggtggagcatgtggtttaattcgatgcaacgcgaagaaccttacctggtcttgacatc
ca-tag-aattctgca-gagatg-----tggaagtgccttc--gg-ga--gcta-tgaga
caggtgctgcatggctgtcgtcagctcgtgttgtgaaatgttgggttaagtcccgc-aac
gagcgcaacccttatcc-tttgttgccagca--------cgta-------atggt-ggga
actcaaaggagactgccgttgataaagcgga-----
>OTU_273
gtagtccacgccgtaaacgatgggtgctagat-gtcacgggattt---------------
--------gacccctgtggcgtcgtagctaacgcgttaag---------------caccc
cgcctgggaagtacggtcgcaagactaaaactcaaaggaattgacgggggcccgc-acaa
gcggtggagcatgtggtttaattcgacgcaacgcgaagaaccttacctgggctagaaaac
gc-gag-aagcctgcc-gaaaggcg---ggggtgctcttcg--ga-ga--actc-gtggt
taggtgctgcatggctgtcgtcagctcgtgtcgtgagatgttgggttaagtcccgc-aac
gagcgcaacccctatcg-tcagttgctacca----------tt-------cagtt-gggc
actctggcgagactgccgatcacaaatcgga-----
>OTU_274
gtagtccatgccgtaaacgatgataactagct-gtccggggactt---------------
--------gg-tctttgggtggcgcagctaacgcattaag---------------ttatc
cgcctggggagtacggccgcaaggttaaaactcaaatgaattgacgggggcctgc-acaa
gcggtggagcatgtggtttaattcgaagcaacgcgcagaaccttaccagcgtttgacatg
gc-agg-acgacttct-ggagacag---atttcttcccttc--gg-gg--acct-gcaca
caggtgctgcatggctgtcgtcagctcgtgtcgtgagatgttgggttaagtcccgc-aac
gagcgcaaccctcgacc-ttagttgccatca----------tt-------tagtt-gggc
actttaaggtaaccgccggtgataagccgga-----
>OTU_275
gtagtccacgccgtaaacgatgaatgccagcc-gttgggtgattt---------------
---------a-tcactgagtggcgcagctaacgctttgag---------------cattc
cgcctggggagtacggtcgcaagattaaaactcaaaggaattgacgggggcccgc-acaa
gcggtggagcatgtggtttaattcgaagcaacgcgcagaaccttaccagcctttgacatg
gc-agg-acgcgtagg-ggagacct---tacgtttcacttc--gg-tg--acct-gcaca
caggtgctgcatggctgtcgtcagctcgtgtcgtgagatgttgggttaagtcccgc-aac
gagcgcaacccacgtcc-tcagttgccatca----------tt-------cagtt-gggc
actctggggagactgccggtgataagccgcga----
>OTU_276
gtagtccacgctgtaaacgatgtgcgctggat-gttgggcggcct---------------
--------ag-ctgctcagtgtcgtagctaacgcggtaag---------------cgcac
cgcctggggagtacggccgcaaggttgaaactcaaaggaattgacgggggcccgc-acaa
gcggtggagcatgtggtttaattcgaagcaacgcgcagaaccttaccaggtcttgacatg
gg-cac-gctgcactc-ggagacgg---gtgttccc--gca--ag-gg--cgtg-ctgca
caggtgctgcatggctgtcgtcagctcgtgtcgtgagatgttgggttaagtcccgc-aac
gagcgcaaccctcgcct-ttagttgccatca--------tgtt-------tgggt-gggc
actctaaaggaactgccggtgacaagccgga-----
>OTU_277
gtagtccacgccgtaaacgatgaatgttagcc-gtcggcaagttt---------------
---------a-cttgtcggtggcgcagctaacgcattaaa---------------cattc
cgcctggggagtacggtcgcaagattaaaactcaaaggaattgacgggggcccgc-acaa
gcggtggagcatgtggtttaattcgaagcaacgcgcagaaccttaccagcccttgacatc
cc-aag-accggcaca-gagatg-----tgtcttccacttc--gg-tg--gctt-ggtga
caggtgctgcatggctgtcgtcagctcgtgtcgtgagatgttgggttaagtcccgc-aac
gagcgcaaccctcgccc-ttagttgccagca----------tt-------tggtt-gggc
actctaaggggactgccggtgataagccgaga----
>OTU_279
gtagtccacgccgtaaacgatgagtgctaagt-gttagggggttt---------------
--------ccgccccttagtgctgcagctaacgcattaag---------------cactc
cgcctggggagtacggtcgcaagactgaaactcaaaggaattgacgggggcccgc-acaa
gcggtggagcatgtggtttaattcgaagcaacgcgaagaaccttaccaggtcttgacatc
ccattg-accactgta-gagata-----cagttttcccttc--gg-gg--acaacggtga
caggtggtgcatggttgtcgtcagctcgtgtcgtgagatgttgggttaagtcccgc-aac
gagcgcaacccttgatc-ttagttgccatca----------tt-------tagtt-gggc
actctaaggtgactgccggtgacaaaccgga-----
>OTU_280
gtagtccacgccgtaaacgatggacacttgtt-gttggaggtatt---------------
--------gaccccttcagtgacgaagctaacgcgttaag---------------tgtcc
cgcctggggagtacggccgcaaggttaaaactcaaagaaattgacgggggcccgc-acaa
gcggtggagcatgtggtttaattcgatgcaacgcgcagaaccttacctagatttgacata
aa-atg-gaagactagcagaaatgt------tgtcgcccgc--aa-gg--gccg-tttta
caggtgctgcatggctgtcgtcagctcgtgtcgtgagatgttgggttaagtcccgc-aac
gagcgcaacccctatgt-ttagttgccagca----------tt-------cagtt-gggc
actctagacagactgccggtgttaaaccgga-----
>OTU_281
gtagtccacgccgtaaacgatggatactagct-gtttggttttc----------------
-----------ggactgagtggctaagcgaaagtgataag---------------tatcc
cacctggggagtacgggcgcaagcctgaaactcaaaggaattgacgggggcccgc-acaa
gcggtggagcatgtggtttaattcgatgatacgcgaggaaccttaccagggcttaaatgt
ag-att-gacaggttt-ggaaaca----gatttttcttc-------gg--acaa-tttac
aaggtgctgcatggttgtcgtcagctcgtgccgtgaggtgtcaggttaagtcctat-aac
gagcgcaacccctgtcg-ttagttgccagcg--------agtc-------atgtc-ggga
actctaacgagactgccggtgcaaaccgaga-----
>OTU_282
gtagtccacgccgtaaacgatgtcaactagcc-gttggaatcctt---------------
--------ga-gattttagtggcgcagctaacgcattaag---------------ttgac
cgcctggggagtacggccgcaaggttaaaactcaaatgaattgacgggggcccgc-acaa
gcggtggagcatgtggtttaattcgaagcaacgcgaagaaccttaccaggccttgacatg
ca-gag-aactttcta-gagata-----gattggtgccttc--gg-ga--actc-tgaca
caggtgctgcatggctgtcgtcagctcgtgtcgtgagatgttgggttaagtcccgt-aac
gagcgcaacccttgtcc-ttagttaccagca--------cgta-------atggt-gggc
actctaaggagactgccggtgacaaaccgga-----
>OTU_283
gtagtccacgccgtaaactatggatactagct-gttggaggtatc---------------
--------gaccccttcagtagcgaagctaacgcgttaag---------------tatcc
cgcctgtggagtacggtcgcaagactaaaacataaaggaattgacggggatcagc-acaa
gcggtggattatgttctttaattcgatgataaccgatgaaccttaccagggtttgacatc
ct-tgg-aattactgt-gaaagc-----agtgagtgcttta--tt-ga--gcca-agtga
caggtgttgcatggccgtcgtcagctcgtgtcgtgagatgtttggttaagtccatc-aac
gagcgcaacccttgtga-atagttgtatttt-----------------------------
--tctattcagactgccctagtaataggga------
>OTU_284
gtagtccacgccgtaaacgatgacaactagac-gttgggcagcat---------------
--------cg-ctgcttagtgtcgtagctaacgcgttaag---------------ttgtc
cgcctggggagtacggtcgcaagattaaaactcaaaggaattgacgggggcccgc-acaa
gcggtggagtatgtggtttaattcgatgcaacgcgaagaaccttacctactcttgacatc
ct-agg-aattctgcc-taatag-----cggaagtgccttc--gg-ga--acct-agaga
caggtgctgcatggctgtcgtcagctcgtgtcgtgagatgttgggttaagtcccgt-aac
gagcgcaacccttatcc-ttagttactaaca---------gtt-------cggct-gaga
actctaaggagactgccggtgataaaccgga-----
>OTU_285
gtagtccacgccctaaacgatgtcaactggtt-gttgggtcttaa---------------
--------c--tgactcagtaacgaagctaacgcgtgaag---------------ttgac
cgcctggggagtacggccgcaaggttgaaactcaaaggaattgacggggacccgc-acaa
gcggtggatgatgtggtttaattcgatgcaacgcgaaaaaccttacccacctttgacatg
ta-tgg-aatccttta-gagatgaa---ggagtgctcgaaa--ga-ga--gcca-taaca
caggtgctgcatggctgtcgtcagctcgtgtcgtgagatgttgggttaagtcccgc-aac
gagcgcaacccttgcca-ttagttgctac----------------------gaaa-gggc
actctaatgggactgccggtgataaaccgga-----
>OTU_286
gtagtccacgccctaaacgatgtttacttgct-gttgggggc------------------
-----------aaccttagtagcgaagctaacgcgagaag---------------taaac
cgcctggggagtacggtcgcaagattaaaactcaaaggaattgacggggacccgc-acaa
gcggtggatgatgtggattaattcgatgcaacgcgaaaaaccttacctgctcttgacatg
ct-agg-aaggcctaa-gagatt-----aggctgtgccttc--gg-ga--acct-agaca
caggtgctgcatggctgtcgtcagctcgtgtcgtgagatgttgtcttaagtgacgc-aac
gagcgcaacccttgtca-ctagttgccatca----------tt-------aagtt-gggc
actttagtgagactgccggagctaatccgga-----
>OTU_287
gtagtccacgccgtaaacgatgataactagct-gtcagggcactt---------------
--------ag-tgctttggtggcgcagctaacgcattaag---------------ttatc
cgcctggggagtacggccgcaaggttaaaactcaaatgaattgacgggggcctgc-acaa
gcggtggagcatgtggtttaattcgaagcaacgcgcagaaccttaccagcgtttgacatg
gt-agg-acggcttcc-agagatgg---attccttcccttc--gg-gg--acct-acaca
caggtgctgcatggctgtcgtcagctcgtgtcgtgagatgttgggttaagtcccgc-aac
gagcgcaaccctcgcct-ttagttaccatca----------tt-------tagtt-ggga
actctaaaggaaccgccggtgataagccgga-----
>OTU_288
gtagtccttgccgtaaacgatgtatacttggt-gtagctggtctc---------------
--------aaccccagctgtatcggagctaacgcgttaag---------------tatac
cgcctggggagtacgctcgcaagagtgaaactcaaaagaattgacggggacccgc-acaa
gcagtggagcatgtggtttaattcgatgcaacgcgaagaaccttacccagacttgacatg
ca-gtg-gaatgaggt-ggagacat------ctcagcccgc--aa-gg--gccg-ctgca
caggtgctgcatggctgtcgtcagctcgtgccgtgaggtgttgggttaagtcccgc-aac
gagcgcaacccttatca-ttagttgccaaca--------ggta-------aagct-ggga
actctaatgagactgcctgggttaaccagga-----
>OTU_289
gtagtccacgccgtaaacgatgaagactagct-gtccgggcactt---------------
--------gg-tgcctgggtggcgcagctaacgcattaag---------------tcttc
cgcctggggagtacggccgcaaggttaaaactcaaagaaattgacgggggcctgc-acaa
gcggtggagcatgtggtttaattcgaagcaacgcgcagaaccttaccagcgtttgacatg
tc-tagtatggttagt-ggagacac---tttccttcagttc--ggctg--gcta-gaaca
caggtgctgcatggctgtcgtcagctcgtgtcgtgagatgttgggttaagtcccgc-aac
gagcgcaaccctcgtcc-ttagttgccatca----------tt-------cagtt-gggc
actctaaggaaaccgccggtgataagccgga-----
>OTU_290
gtagtccacgctgtaaacgttgggaactaggt-gtgggcgacattc--------------
--------cacgttgtctgcgccgcagctaacgcattaag---------------ttccc
cgcctggggagtacggccgcaaggctaaaactcaaaggaattgacgggggcccgc-acaa
gcggcggagcatgtggcttaattcgatgcaacgcgaagaaccttaccaaggcttgacatg
cg-cag-gaagtcatc-agagatgg---tg-atgc--cttc-----gg--gtct-gcgtg
caggtggtgcatggttgtcgtcagctcgtgtcgtgagatgttgggttaagtcccgc-aac
gagcgcaaccctcgttc-tgtgttgccagcg--------cgtt-------atggc-gggg
actcacaggagactgccggggtcaactcgga-----
>OTU_291
gtagtccacgccctaaacgatgtcaactggtt-gttgggagggtt---------------
--------t--cttctcagtaacgtagctaacgcgtgaag---------------ttgac
cgcctggggagtacggccgcaaggttgaaactcaaaggaattgacggggacccgc-acaa
gcggtggatgatgtggtttaattcgatgcaacgcgaaaaaccttacctacccttgacatg
tc-agg-gatcttgca-gagatgtg---agagtgctcgaaa--ga-ga--acct-gaaca
caggtgctgcatggccgtcgtcagctcgtgtcgtgagatgttgggttaagtcccgc-aac
gagcgcaacccttgtca-ttagttgctac----------------------gaaa-gggc
actctaatgagactgccggtgacaaaccgga-----
>OTU_292
gtagtccacgccgtaaactatgagagctagtc-gtcgggcggcatg--------------
-----------ccgttcggtgacgcagttaacgcattaag---------------ctctc
cgcctggggagtacggccgcaaggttaaaactcaaaggaattgacgggggcccgc-acaa
gcggtggagcatgtggtttaattcgaagcaacgcgcagaaccttaccatcccttgacttg
ga-tat-cgcggcctc-agagatg----aggctttcagttc--ggctg--gata-tcaca
caggtgctgcatggctgtcgtcagctcgtgtcgtgagatgttgggttaagtcccgc-aac
gagcgcaaccctcgcct-ttagttgccagca----------tt-------cagtt-gggc
actctagaggaaccgccggtgataagccgga-----
>OTU_293
gtagtccacgccgtaaacgatgagtgctaggt-gttaggggtttc---------------
--------gatacccttggtgccgaagttaacacattaag---------------cactc
cgcctggggagtacggtcgcaagactgaaactcaaaggaattgacggggacccgc-acaa
gcagtggagtatgtggtttaattcgaagcaacgcgaagaaccttaccaggtcttgacatc
cc-tct-gatcgatgc-agagat-----gtatctttccttc--gg-ga--caga-ggaga
caggtggtgcatggttgtcgtcagctcgtgtcgtgagatgttgggttaagtcccgc-aac
gagcgcaacccttatat-ttagttgccagca--------cttc--------gggt-gggc
actctagatagactgccggtgacaaaccgga-----
>OTU_294
gtagtccacgccgtaaacgatgagtgctagac-gttgggaggaaa---------------
------------ctttcagtgtcgcagctaacgcattaag---------------cactc
cgcctggggagtacggtcgcaagattaaaactcaaaggaattgacgggggcccgc-acaa
gcggtggagcatgtggtttaattcgaagcaacgcgcagaaccttaccagcccttgacatg
gg-gattaaagacata-agagatt----atgttgtcggttc--ggccg--gatc-ccgca
caggtgctgcatggctgtcgtcagctcgtgtcgtgagatgttgggttaagtcccgc-aac
gagcgcaaccctcatct-ttagttgccacca--------ggta-------aagct-ggga
actctagagagactgccggtgacaagccgga-----
>OTU_295
gtagtccacgccgtaaacgatgcttgcttgct-ggtggcgaagtc---------------
--------act--------agcgatagctaacgcgttaag---------------caagc
cgcctgaggagtatgctcgcaagagtgaaacttaaaggaattgacggggacccgc-acaa
gcggtggagcatgtggtttaattcgaagttacgcgtagaaccttacccacttttgacatt
at-tag-caaaacttatggagaca----tgagaat-----------ga--tact-aataa
caggtggtgcatggttgtcgtcagctcgtgccgtgaggtgtagggttaagtccctg-aac
gagcgcaaccctgattt-ttagttactaaca-------gaatt-------aagct-gaga
actttagaaagactgcccgagtaatcggga------
>OTU_296
gtagtccacgccctaaacgatgtttacttgct-gttgggggc------------------
-----------aaccttagtagcgtagctaacgcgagaag---------------taaac
cgcctggggagtacggtcgcaagattaaaactcaaaggaattgacggggacccgc-acaa
gcggtggatgatgtggattaattcgatgcaacgcgaaaaaccttacctgctcttgacatg
ta-tgg-aagtctgca-gagatg-----cggatgtgccttc--gg-ga--acca-taaca
caggtgctgcatggctgtcgtcagctcgtgtcgtgagatgttgtcttaagtgacgc-aac
gagcgcaacccttgcca-ctagttgctacca----------tt-------cagtt-gagc
actttagtgggactgccggagctaatccgga-----
>OTU_297
gtagtccacaccctaaacgatgtacgttggct-aggcgcaggatg---------------
------------ctgtggttggcgaagcaaacgcgataaa---------------cgtac
cgcctgggaagtacggccgcaaggttgaaactcaaaggaattgacgggggcccgc-acaa
gcggtggagcatgtggtttaattcgaagcaacgcgaagaaccttaccaggtcttgacatg
tc-ccg-aacttacta-gaaatagt---ttggtgcccttcg--gg-ga--acgg-gaaca
caggtgctgcatggctgtcgtcagctcgtgtcgtgagatgttgggttaagtcccgc-aac
gagcgcaacccttacct-tttgttgctaacg---------gtt-------cggcc-gaga
actcaagaggaactgcctatgaaagtagga------
>OTU_298
gtagtccaagctgtaaacgatgagtgctggat-atcggattat-----------------
------------ttttcggtgtcgaagctaacgtgttaag---------------cactc
cgcctgggtagtaagctcgcaagagtgaaacttaaaagaatagacgggggctcgc-acaa
gcggtggagcatgtggtttaattcgaaggcacgcgcaaaaccttaccaagttttgacatg
ca-tat-ctatacgga-ggggaaaactttccggtcagtttg--gc-tg--gggt-atgta
caggtggtacataatcgtcgtcagttcgtgctgtgaagtgttaggttaagtccttt-aac
gaacgaaacccttatcc-tcatttactaaca--------ggta-------atgct-gaga
actatgaggagactgccaacgataagttgga-----
>OTU_299
gtagtccgcaccataaacgatggatacttgtt-gttggaggtatt---------------
--------gaccccttcagtgacggagctaacgcgttaag---------------tatcc
cgcctggggagtacggtcgcaagattaaaactcaaagaaattgacgggggcccgc-acaa
gcggtggagtatgtggtttaattcgatgcaacgcgaaaaaccttacctaggcttgacatg
ta-ctg-gaagactggcggaaacgt------cgtcgctcgc--aa-ga--gtcg-gtaca
caggtgctgcatggctgtcgtcagctcgtgtcgtgagatgttgggttaagtcccgc-aac
gagcgcaacccctgcct-ttagttgccagca----------tt-------tagtt-gggc
actctagagggactgccggtgttaaaccgga-----
>OTU_301
gtagtccacgccgtaaacgatgagtattaggt-attgcgggtatt---------------
--------gacccctgcagtgccgtcgctaacgcattaaa---------------tactc
cgcctgggaagtacggccgcaaggctaaaactcaaaggaattgacgggggcccgc-acaa
gcggtggagcatgtggtttaattcgacgcaacgcgaagaaccttacccagacttgacatt
ga-tag-aacctgcta-gaaatag----cggggtgcctttc--gg-gg--cctt-gaaaa
caggtgctgcatggctgtcgtcagctcgtgtcgtgagatgttgggttaagtcccgc-aac
gagcgcaacccctacca-ttagttgccatca--------ggta-------aagct-gagc
actttaatgggactgccggtgtcaaaccgga-----
>OTU_302
gtagtccacgccctaaacgatggatactcgac-atacgcgatat----------------
-----------acagtgtgtgtctgagcgaaagcattaag---------------tatcc
cacctgggaagtacgaccgcaaggttgaaactcaaaggaattgacgggggtccgc-acaa
gcggtggagcatgtggtttaattcgatgatacgcgaggaaccttacctgggctagaatgc
ag-tct-gaccgcggg-tgaaagc----tcgttttgtagca--at-ac--acag-attgt
aaggtgctgcatggctgtcgtcagctcgtgccgtgaggtgttgggttaagtcccgc-aac
gagcgcaacccctatca-ttagttgccatca--------ggtt-------aagct-ggga
actctaatgaaactgccgtcgcaagacgcga-----
>OTU_303
gtagtccacgccgtaaacgatgagtgctagac-gttggatggctt---------------
---------g-ccattcagtgtcgcagctaacgcattaag---------------cactc
cgcctggggagtacggtcgcaagattaaaactcaaaggaattgacgggggcccgc-acaa
gcggtggagcatgtggtttaattcgaagcaacgcgcagaaccttaccaacctttgacatg
gg-gattttggatgga-agagattt---cgtccttcagttc--ggctg--gatc-ccaca
caggtgctgcatggctgtcgtcagctcgtgtcgtgagatgttgggttaagtcccgc-aac
gagcgcaaccctcgtcc-ttagttgccagca--------ggta-------aagct-gggc
actttaaggagactgccagtgacaagctgga-----
>OTU_304
gtagtccacgccgtaaactatgagaactagat-gttagggagctt---------------
--------gt-cttcttagtattgcagctaacgcgttaag---------------ttctc
cgcctggggagtacggccgcaaggttaaaactcaaaggaattgacgggggcccgc-acaa
gcggtggagcatgtggtttaattcgatgcaacgcgaaaaaccttacctacctttga-atc
ca-cga-aatcctcta-gagata-----gaggagtgccttc--gg-ga--atcg-tgaga
cagatgctgcatggctgtcgtcagctcgtgttgtgagatgttgggttaagtcccgt-aac
gagcgcaacccttatcc-ttagttaccagcg--------agtt-------atgtc-gggc
actttagggagactgccggtgataaaccgga-----
>OTU_305
gtagtccacgccgtaaacgatgataactagtt-gtcgggggtctt---------------
--------ag-accttcggtgacgcagctaacgcattaag---------------ttatc
cgcctggggagtacggtcgcaagattaaaactcaaaggaattgacgggggcctgc-acaa
gcggtggagcatgtggtttaattcgaagcaacgcgcagaaccttaccaacgtttgacatg
gt-agg-acggcttcc-agagatgg---attccttcccttc--gg-gg--acct-acaca
caggtgctgcatggctgtcgtcagctcgtgtcgtgagatgttgggttaagtcccgc-aac
gagcgcaaccctcgtcc-ttagttgccatca----------tt-------tagtt-gggc
actctaaggaaaccgccggtgataagccgga-----
>OTU_306
gtagtccacgctgtaaacgatgtcgatttgga-ggttatgccctt---------------
--------ga-ggcgtggcttccggagctaacgcgttaaa---------------tcgac
cgcctggggagtacggccgcaaggttaaaactcaaatgaattgacgggggcccgc-acaa
gcggtggagcatgtggtttaattcgatgcaacgcgaagaaccttacctactcttgacatc
ca-gag-aactttgta-gagata-----cgaaggtgccttc--gg-ga--actc-tgaga
caggtgctgcatggctgtcgtcagctcgtgttgtgaaatgttgggttaagtcccgc-aac
gagcgcaacccttatcc-tttgttgccagcg---------att-------cggtc-ggga
actcaaaggagactgccagtgataaactgga-----
>OTU_307
gtagtccacgccgtaaacgatgaagactagct-gtccgggcactt---------------
--------gg-tgcctgggtggcgcagctaacgcattaag---------------tcttc
cgcctggggagtacggccgcaaggttaaaactcaaagaaattgacgggggcctgc-acaa
gcggtggagcatgtggtttaattcgaagcaacgcgcagaaccttaccaacgtttgacatg
tc-cgg-acgatttcc-agagatgg---atctcttcccttc--gg-gg--actg-gaaca
caggtgctgcatggctgtcgtcagctcgtgtcgtgagatgttgggttaagtcccgc-aac
gagcgcaaccctcgcct-ttagttgcgacca----------tt-------tagtt-gggc
actctaaaggaactgccggtgataagccgga-----
>OTU_308
gtagtccatgccgtaaacgttgggaactagat-gtgggggccattc--------------
--------cacggtctccgtgtcgcagctaacgcattaag---------------ttccc
cgcctggggagtacggccgcaaggctaaaactcaaaggaattgacgggggcccgc-acaa
gcggcggagcatgcggattaattcgatgcaacgcgaagaaccttaccaaggcttgacata
ta-cga-gaacgggcc-agaaatgg---tc-acct--cttt-----ggacactc-gtaaa
caggtggtgcatggctgtcgtcagctcgtgtcgtgagatgttgggttaagtcccgc-aac
gagcgcaaccctcgttc-tatgttgccagca--------cgtt-------atggt-ggga
actcataggagactgccggggtcaactcgga-----
>OTU_310
gtagtccacgccgtaaactatgagaactagat-gttagggggctt---------------
--------gt-cctcttagtattgcagctaacgcgttaag---------------ttctc
cgcctggggagtacggccgcaaggttaaaactcaaaggaattgacgggggcccgc-acaa
gcggtggagcatgtggtttaattcgatgcaacgcgaaaaaccttacctacctttga-atc
ca-cag-aatcttcta-gagata-----gaggagtgccttc--gg-ga--actg-tgaga
cagatgctgcatggctgtcgtcagctcgtgttgtgagatgttgggttaagtcccgt-aac
gagcgcaacccttgtct-ttagttaccagcg--------agtt-------atgtc-gggg
actttaaagagactgccggtgataaaccgga-----
>OTU_311
gtagtccacaccctaaacgatgcatacttggt-gtcggcccgttg---------------
------------gggtcggtgccggagttaacgcgttaag---------------tatgc
cgcctgggaagtacggccgcaaggttgaaactcaaaggaattgacggggacccgc-acaa
gcggtggagcatgtggtttaattcgaagcaacgcgaagaaccttaccaggtcttgacatg
ct-agg-aacctctaa-gagattag---agggtgcccttcg--gg-ga--atct-agaca
caggtgctgcatggctgtcgtcagctcgtgtcgtgagatgttgggttaagtcccgc-aac
gagcgcaaccctcgcta-ttagttaccagca---------ctt-------cgggt-ggga
actctaataggactgcctgtgaaagcagga------
>OTU_313
gtagtccacgccgtaaacgttgggaactagat-gtggggacctttc--------------
--------cacggtctccgtgtcgcagctaacgcattaag---------------ttccc
cgcctggggagtacggccgcaaggctaaaactcaaaggaattgacgggggcccgc-acaa
gcggcggagcatgcggattaattcgatgcaacgcgaagaaccttaccaaggcttgacata
ta-ccg-gaaacttcc-agaaatgg---tt-gccc--cgca-----ag--gtcg-gtata
caggtggtgcatggttgtcgtcagctcgtgtcgtgagatgttgggttaagtcccgc-aac
gagcgcaaccctcgttc-tatgttgccagca--------cgtc-------atggt-ggga
actcataggagactgccggtgacaaaccgga-----
>OTU_317
gtagtccacgccgtaaacgatgtcaactagcc-gttggggacctt---------------
--------ga-gtctttagtggcgcagctaacgcattaag---------------ttgac
cgcctggggagtacggccgcaaggttaaaactcaaatgaattgacgggggcccgc-acaa
gcggtggagcatgtggtttaattcgaagcaacgcgaagaaccttaccaggccttgacatc
ca-atg-aaccttcca-gagatg-----gaggggtgccttc--gg-ga--gcat-tgaga
caggtgctgcatggctgtcgtcagctcgtgtcgtgagatgttgggttaagtcccgt-aac
gagcgcaacccttgtcc-ttagttaccagca--------cata-------atggt-gggc
actctaaggagactgctggtgacaaaccgga-----
>OTU_318
gtagtccacgctgtaaacgttgggcgctaggt-gtgggggacctct--------------
--------ccggttctctgtgccgcagctaacgcattaag---------------cgccc
cgcctggggagtacggccgcaaggctaaaactcaaaggaattgacgggggcccgc-acaa
gcggcggagcatgcggattaattcgatgcaacgcgaagaaccttacctgggtttgacatc
ac-tcg-aaaactcgc-agagatgc---gg-ggtc--cttc-----gg--ggcg-ggtga
caggtggtgcatggctgtcgtcagctcgtgtcgtgagatgttgggttaagtcccgc-aac
gagcgcaaccctcgttc-gatgttgccagcg--------cgtt-------atggc-gggg
actcatcgaagactgccggggtcaactcgga-----
>OTU_319
gtagtccacgccgtaaacgatgaatgttagcc-gtcgggcagttt---------------
---------a-ctgttcggtggcgcagctaacgcattaaa---------------cattc
cgcctggggagtacggtcgcaagattaaaactcaaaggaattgacgggggcccgc-acaa
gcggtggagcatgtggtttaattcgaagcaacgcgcagaaccttaccagcccttgacatg
tc-cgg-ctagccgca-gagatg-----cggtgttcccttc--gg-gg--accg-gagca
caggtgctgcatggctgtcgtcagctcgtgtcgtgagatgttgggttaagtcccgc-aac
gagcgcaaccctcgccc-ttagttgccagca----------tt-------cagtt-gggc
actctaaggggactgccagtgatatactgga-----
>OTU_320
gtagtccacgccctaaacgatgcgaactggat-gttgggttcaac---------------
--------ttggaacccagtatcgaagctaacgcgttaag---------------ttcgc
cgcctggggagtacggtcgcaagactgaaactcaaaggaattgacgggggcccgc-acaa
gcggtggagtatgtggtttaattcgatgcaacgcgaagaaccttacctggtcttgacatc
ca-cgg-aactttcta-gagata-----gatgggtgccttc--gg-ga--accg-tgaga
caggtgctgcatggctgtcgtcagctcgtgtcgtgagatgttgggttaagtcccgc-aac
gagcgcaacccttgtcc-ttagttgccagca--------cgta-------atggt-ggga
actctaaggagaccgccggtgacaaaccgga-----
>OTU_321
gtagtccgcgccgtaaacgatggacgctcgat-gttgcaccgctt---------------
----------caggtgcagtgtctaagctaacgcgttaag---------------cgtcc
cacctggggagtacgatcgcaaggttgaaactcaaaggaattgacgggggcccgc-acaa
gcggtggagcatgtggattaattcgatgcaacgcgaagaaccttacccaggctcgaacgc
gg-ccg-gacagcctc-tgaaagg----aggtctccttc-------gg--gctg-gtcgc
gaggtgctgcatggctgtcgtcagttcgtgtcgtgagatgttgggttaagtcccgc-aac
gaacgcaacccctatcg-ctagttaccagcg--------ggtt-------atgcc-gggg
actctagcgagactgcctgcgcaagcagtga-----
>OTU_322
gtagtccatgccgtaaacgttgggaactaggt-gtgggtctcattc--------------
--------cacgagatccgtgccgcagctaacgcattaag---------------ttccc
cgcctggggagtacggccgcaaggctaaaactcaaaggaattgacgggggcccgc-acaa
gcggcggagcatgcggattaattcgatgcaacgcgaagaaccttaccaaggcttgacata
ca-ccg-gaatcactc-agagatgg---gt-gcgt--cttc-----gg--actg-gtgta
caggtggtgcatggttgtcgtcagctcgtgtcgtgagatgttgggttaagtcccgc-aac
gagcgcaaccctcgttc-catgttgccagcaacacc-ttcggg-------tggtt-gggg
actcatgggagactgccggggtcaactcgga-----
>OTU_326
gtagtccacgctgtaaacgatgaacactaggt-attggaggattt---------------
--------gaccccttcagtgccgtagctaacgcgttaag---------------tgttc
cgcctgggaagtacggtcgcaagactaaaactcaaaggaattgacgggggcccgc-acaa
gcggtggattatgtggtttaattcgaagcaacgcgcagaaccttaccaaggcttgaaatc
cc-atg-aatcccttt-taaacgag---ggagtgctcttcg--ga-ga--atat-ggtga
caggcgctgcatggctgtcgtcagctcgtgtcgtgagatgttgggttaagtctcgc-aac
gagcgcaacccccatcc-ttagttgccagca----------tt-------aagtt-gggc
actctagggagactgcctgggctaaccagga-----
>OTU_329
gtagtccacgccgtaaacgatgataactagct-gtcagggcactt---------------
--------gg-tgctttggtggcgcagctaacgcattaag---------------ttatc
cgcctggggagtacggtcgcaagattaaaactcaaaggaattgacgggggcctgc-acaa
gcggtggagcatgtggtttaattcgaagcaacgcgcagaaccttaccagcgtttgacatg
tc-cgg-acgatttcc-agagatgg---atctcttcccttc--gg-gg--actg-gaaca
caggtgctgcatggctgtcgtcagctcgtgtcgtgagatgttgggttaagtcccgc-aac
gagcgcaaccctcgcct-ttagttgccatca----------tt-------tagtt-gggc
actttaaaggaaccgccggtgataagccgga-----
>OTU_331
gtagtccacgccctaaacgatgattactcgac-attggcgatatg---------------
----------actgatcagtgtctgagcgaaagcattaag---------------taatc
cacctgggaagtacgtccgcaaggatgaaactcaaaggaattgacgggggtccgc-acaa
gcggtggagcatgtggtttaattcgatgatacgcgaggaaccttacctgggctagaatgc
tg-ttt-gaccgtggg-tgaaagc----tcattttgtagca--at-ac--acag-acagt
aaggtgctgcatggccgtcgtcagctcgtgccgtgaggtgttgggttaagtcccgc-aac
gagcgcaacccctatct-tcagttgccaaca--------ggta-------atgct-ggga
actctggagaaactgccgccgtaaggcgtga-----
>OTU_332
gtagtccacgccgtaaacggtgggtactaggt-gtgggtttccttc--------------
--------cttgggatccgtgccgtagctaacgcattaag---------------taccc
cgcctggggagtacggccgcaaggctaaaactcaaaggaattgacgggggcccgc-acaa
gcggcggagcatgtggattaattcgatgcaacgcgaagaaccttacctgggtttgacatg
ca-cag-gacgtactc-agagatgg---gtattcc--cttg-----tg--gcct-gtgtg
caggtggtgcatggctgtcgtcagctcgtgtcgtgagatgttgggttaagtcccgc-aac
gagcgcaacccctatcg-tatgttgccagcg--------cgtc-------atggc-gggg
actcgtaagagactgccggggtcaactcgga-----
>OTU_335
gtagtccatgccgtaaacgttgggcgctaggt-gtggggctctttc--------------
--------cacgagttctgtgccgcagcaaacgcattaag---------------cgccc
cgcctggggagtacggccgcaaggctaaaactcaaaggaattgacgggggcccgc-acaa
gcggcggagcatgcggattaattcgatgcaacgcgaagaaccttaccaaggcttgacatg
gg-gtg-aaaaccagc-agaaatgt---tg-ggtc--cgca-----ag--ggcg-cctca
caggtggtgcatggttgtcgtcagctcgtgtcgtgagatgttgggttaagtcccgc-aac
gagcgcaaccctcgttc-tatgttgccagca--------cgtt-------atggt-gggg
actcataggagactgccggggtcaactcgga-----
>OTU_336
gtagtccacgccgtaaactatggatgctagct-gttggaggtatc---------------
--------gaccccttcagtagcgaagctaacgcgttaag---------------catcc
cgcctgtggagtacggtcgcaagactaaaacataaaggaattgacggggatcagc-acaa
gcggtggattatgctctttaattcgatgctaaccgataaaccttaccagggtttgacatc
ta-ggg-aagcactgc-gaaagt-----agagtgtgccttt--tg-ga--accc-taaga
caggtgttgcatggccgtcgtcagctcgtgtcgtgagatgtttggttaagtccatc-aac
gagcgcaacccttgtga-atagttgtatttt-----------------------------
--tctattcagactgccttagtaataggga------
>OTU_337
gtagtccatgccgtaaacgttgggcactaggt-gtgggggacattc--------------
--------cacgttttccgcgccgtagctaacgcattaag---------------tgccc
cgcctggggagtacggccgcaaggctaaaactcaaaggaattgacgggggcccgc-acaa
gcggcggagcatgcggattaattcgatgcaacgcgaagaaccttaccaaggcttgacatg
aa-ccg-gaaacacct-ggaaacag---gt-gccccgcttg-----cg--gtcg-gttta
caggtggtgcatggttgtcgtcagctcgtgtcgtgagatgttgggttaagtcccgc-aac
gagcgcaaccctcgttc-tatgttgccagcg--------cgtt-------atggc-gggg
actcataggagactgccggggtcaactcgga-----
>OTU_340
gtagtccacgccgtaaacgatgaatactaggt-gtaggggttgtc---------------
--------at-gacctctgtgccgccgctaacgcattaag---------------tattc
cgcctggggagtacggtcgcaagattaaaactcaaaggaattgacgggggcccgc-acaa
gtagcggagcatgtggtttaattcgaagcaacgcgaagaaccttacctagacttgacatc
tc-ctg-aattaccatgtaatgt-----gggaagtcccttc--gg-gg--acag-gaaga
caggtggtgcatggttgtcgtcagctcgtgtcgtgagatgttgggttaagtcccgc-aac
gagcgcaacccttattg-ttagttgctacca----------tt-------tagtt-gagc
actctagcgagactgcccgggttaaccggga-----
>OTU_342
gtagtccacgccgtaaacgatgatgactagct-gtcggggctcat---------------
--------gg-agcttcggtggcgcagctaacgcgttaag---------------tcatc
cgcctggggagtacggtcgcaagattaaaactcaaagaaattgacgggggcctgc-acaa
gcggtggagcatgtggtttaattcgaagcaacgcgcagaaccttaccagcgtttgacatg
gt-agg-acgatttct-ggagacag---atctcttccctta--cg-gg--acct-acaca
caggtgctgcatggctgtcgtcagctcgtgtcgtgagatgttgggttaagtcccgc-aac
gagcgcaaccctcgcct-ttagttgctacca----------tt-------tagtt-gagc
actctagaggaactgccggtgataagccgga-----
>OTU_344
gtagtccacaccctaaacgatgtacgttggct-tagcgcaggatg---------------
------------ctgtgctaggcgaagctaacgcgataaa---------------cgtac
cgcctgggaagtacggccgcaaggttgaaactcaaaggaattgacgggggcccgc-acaa
gcggtggagcatgtggtttaattcgaagcaacgcgaagaaccttaccaggtcttgacatc
ct-aga-aacctttga-gagatcag---agggtgcccttcg--gg-ga--atct-agaga
caggtgctgcatggctgtcgtcagctcgtgtcgtgagatgttgggttaagtcccgc-aac
gagcgcaacccctactt-ttagttgccagca----------tt-------cagtt-gggc
actctagagggactgcctgtgaaagcagga------
>OTU_346
gtagtccacgccgtaaacgatgtcaactagcc-gttggaagcctt---------------
--------ga-gcttttagtggcgcagctaacgcattaag---------------ttgac
cgcctggggagtacggccgcaaggttaaaactcaaatgaattgacgggggcccgc-acaa
gcggtggagcatgtggtttaattcgaagcaacgcgaagaaccttaccaggccttgacatc
ca-gtg-aatctgcca-gagatg-----gcggagtgccttc--gg-ga--acac-tgaga
caggtgctgcatggctgtcgtcagctcgtgtcgtgagatgttgggttaagtcccgt-aac
gagcgcaacccttgtcc-ttagttaccagca--------cgtt-------aaggt-gggc
actctaaggagactgccggtgacaaaccgga-----
>OTU_348
gtagtccatgccgtaaacgatgtcgacttgga-ggttgtttccaa---------------
--------ga-gaagtgacttccgaagctaacgcgttaag---------------tcgac
cgcctggggagtacggccgcaaggctaaaactcaaatgaattgacgggggcccgc-acaa
gcggtggagcatgtggtttaattcgatgcaacgcgaaaaaccttacctggtcttgacatc
ca-cag-aatttttta-gaaata-----aaaaagtgccttc--gg-ga--actg-tgaga
caggtgctgcatggctgtcgtcagctcgtgttgtgaaatgttgggttaagtcccgc-aac
gagcgcaacccttatcc-cctgttgccagcg---------gtg-------cgtgc--cgc
actcacgagggactgccagtgagatactgga-----
>OTU_350
gtagtccatgccgtaaacgatgagtgttcgcc-cttggtctacgt---------------
------------ggatcaggggcccagctaacgcgtgaaa---------------cactc
cgcctggggagtacggtcgcaagaccgaaactcaaaggaattgacgggggcccgc-acaa
gcggcggagcatgtggattaattcgatgcaacgcgaagaaccttacctgggtttgacata
ca-ccg-gaaaaccgt-agagatac---ggtcccc--cttg-----tg--gtcg-gtgta
caggtggtgcatggctgtcgtcagctcgtgtcgtgagatgttgggttaagtcccgc-aac
gagcgcaacccttgtct-tatgttgccagca--------cgtg-------atggt-gggg
actcgtaagagactgccggggtcaactcgga-----
>OTU_351
gtagtccacgccctaaacgatgagggctaaac-gttgggtttt-----------------
------------ttcccagtgttgcagctaacgcgataag---------------ccctc
cgcctggggagtatagccgcaaggccgaaactcaaaggaattgacggggacccgc-acaa
gcggtggaacatgtggtttaattcgatggtacgcgaaaaaccttaccaacccttgacagt
tt-gtg-taaaaatctaggaaacta---ggttgtcagttcg--gc-tg--gcac-aaata
caggtgctgcatggccgtcgtcagctcgtgtcgtgagatgtttggttaagtccata-aac
gagcgcaacccttatct-ttagttgctaaca--------ggta-------atgct-gagt
tctttaaagaaactgatggtgataaaaagccata--
>OTU_353
gtagtccacgccgtaaacgatgctaactcgtt-tttggggcttc----------------
-----------ggcttcagagactaagcgaaagtgataag---------------ttagc
cacctggggagtacgaacgcaagtttgaaactcaaaggaattgacgggggcccgc-acaa
gcggtggattatgtggtttaattcgatgatacgcgaggaaccttaccaaggcttaaatgg
ga-att-gaccggttt-agaaata----gaccttccttc-------gg--gcaa-ttttc
aaggtgctgcatggttgtcgtcagctcgtgccgtgaggtgttaggttaagtcctgc-aac
gagcgcaacccctgtca-ctagttgctaaca----------tt-------cagtt-gagg
actctagtgagactgcctacgcaaggagaga-----
>OTU_358
gtagtccacgccgtaaacgatgataactagct-gtccgggtactt---------------
--------gg-tatttgggtggcgcagctaacgcattaag---------------ttatc
cgcctggggagtacggtcgcaagattaaaactcaaaggaattgacgggggcctgc-acaa
gcggtggagcatgtggtttaattcgaagcaacgcgcagaaccttaccagcgtttgacatc
ct-catcgcggattag-agagatct---tttccttcagttc--ggctg--gatg-agtga
caggtgctgcatggctgtcgtcagctcgtgtcgtgagatgttgggttaagtcccgc-aac
gagcgcaaccctcggcc-ttagttgccatca----------tt-------tagtt-gggc
actctaaggaaactgccggtgataagccgga-----
>OTU_359
gtagtccgcgctgtaaacgatgggtactaggt-ttggtgggtctt---------------
--------gacccccgccgaaccggcgctaacgcaataag---------------taccc
cgcctgggaagtacggtcgcaagactaaaactcaaaggaattgacgggggcccgc-acaa
gcggtggatcatgtggtttaattcgaagcaacgcgaagaaccttacctgggtttgacatc
ct-tgg-acaactcga-gagatcga---gctttcgtagcaa--ta-cg--acca-agtga
caggtgctgcatggctgtcgtcagctcgtgtggtgacatgttgggttaagtcccgc-aac
gagcgcaacccttgtct-ttagttgccagca----------tt-------aagtt-gggc
tctctaaagagactgccgtggttaacacgga-----
>OTU_363
gtagtccacgctgtaaacgatgggtactaggt-ttggtgggtctt---------------
--------gacccccgccgaaccggcgctaacgcaataag---------------taccc
cgcctgggaagtacggtcgcaagactaaaactcaaaggaattgacgggggcccgc-acaa
gcggtggatcatgtggtttaattcgaagcaacgcgaagaaccttacctggatttgacatc
tc-ctg-acaatcgta-gagatacg---acttctgtagcaa--ta-ca--gcag-gatga
caggtgctgcatggctgtcgtcagctcgtgtggtgacatgttgggttaagtcccgc-aac
gagcgcaacccttgtct-ttagttgccagca----------tt-------cagtt-gggc
actctaaagagactgccgtggttaacacgga-----
>OTU_365
gtagtccacgcggtaaacgatgagtgctagat-gttggggagtta---------------
-----------ctcttcagtgtcgcagctaacgcattaag---------------cactc
cgcctggggagtacggtcgcaagattaaaactcaaaggaattgacgggggcccgc-acaa
gcggtggagcatgtggtttaattcgaagcaacgcgcagaaccttaccagctcttgacatg
gg-aattttggagaga-agagattt---tctccttcagctc--ggctg--gatt-ccaca
caggtgctgcatggctgtcgtcagctcgtgtcgtgagatgttgggttaagtcccgc-aac
gagcgcaacccctatct-ttagttgccatca--------ggta-------gggct-gggc
actttaaagaaactgctggtgataaaccgga-----
>OTU_367
gtagtccacgctgtaaacgatgagtgctaggt-gttcggggtttc---------------
--------gataccctgggtgccgaagttaacgcattaag---------------cactc
cgcctggggagtacggtcgcaagactgaaactcaaaggaattgacggggacccgc-acaa
gcagtggagtatgtggtttaattcgaagcaacgcgaagaaccttaccaggtcttgacatc
gg-cat-gaccggctt-agagat-----aagcctttccttc--gg-ga--catg-ccaga
caggtggtgcatggttgtcgtcagctcgtgtcgtgagatgttgggttaagtcccgc-aac
gagcgcaacccttgact-ttagttgccagca--------tttt-------aagat-gggc
actctagagtgactgccggtgacaaaccgga-----
>OTU_368
gtagtccacgctgtaaacgatgtgcgctggat-gttgggcggcct---------------
--------ag-ccgttcagtgtcgtagctaacgcggtaag---------------cgcac
cgcctggggagtacggccgcaaggttgaaactcaaaggaattgacgggggcccgc-acaa
gcggtggagcatgtggtttaattcgaagcaacgcgcagaaccttaccagggcttgacatg
gg-cag-aaccggttc-ggagacgg---acctttcccgcaa--gg-ga--tctg-ctgca
caggtgctgcatggctgtcgtcagctcgtgtcgtgagatgttgggttaagtcccgc-aac
gagcgcaaccctcgcct-ttagttgccagca--------tgtt-------tgggt-gggc
actctaaaggaactgccggtgacaagccgga-----
>OTU_369
gtagtccacgccctaaacgatgattactcgac-attggcgatatt---------------
-----------actgtcagtgtctaagcgaaagcattaag---------------taatc
cacctgggaagtacgttcgcaagaatgaaactcaaaggaattgacgggggtccgc-acaa
gcggtggagcatgtggtttaattcgatgatacgcgaggaaccttacctgggctagaatgc
ta-ttt-gaccgttgg-tgaaagc----caatttttcgc----aa-ga--acag-atagt
aaggtgctgcatggctgtcgtcagctcgtgccgtgaggtgttgggttaagtcccgc-aac
gagcgcaacccccatct-ttagttgccaacg--------ggta-------atgcc-ggga
actctgaagaaactgccgccgtaaggcgtga-----
>OTU_372
gtagtccacgctgtaaacgatgagtgctagat-gtcagaatttt----------------
------------attttggtgtcgaagctaacgtattaag---------------cactc
cgcctggggagtacggtcgcaagattaaaacctaaaggaattgacgggggcccgc-acaa
gcggtggagcatgcggtttaattcgatgcaacgcgaaaaaccttaccaacccttgacatg
gt-ggtcgcggatatc-agagatga---aatccttcagtta--ggctg--gacc-acaca
caggtgttgcatggctgtcgtcagctcgtgtcgtgagatgttgggttaagtcccgc-aac
gagcgaaaccctcatcc-ttatttgccagcg--------agta-------atgtc-ggga
actctaaggaaactgccggtgataagccgga-----
>OTU_375
gtagtccacgctgtaaactatgagtgctagtc-gtcggatccttg---------------
-----------tgattcggtgacgtagctaacgcaataag---------------cactc
cgcctggggagtacggtcgcaagattaaaactcaaaggaattgacgggggcccgc-acaa
gcggtggagcatgtggtttaattcgaagcaacgcgcagaaccttaccagctcttgacatg
at-gattaagtgtagc-agaaatg----cttacgtcggttc--ggccg--gatc-ataca
caggtgctgcatggctgtcgtcagctcgtgtcgtgagatgttgggttaagtcccgc-aac
gagcgcaaccctcgctg-ttagttaccaaca--------ggtt-------tggct-gggt
actctagcaggaccgccagtgataagctgga-----
>OTU_378
gtagtccacaccgtaaacgttgggcgctaggt-gtgggactcattc--------------
--------cacgagttccgtgccgcagctaacgcattaag---------------cgccc
cgcctggggagtacggccgcaaggctaaaactcaaaggaattgacgggggcccgc-acaa
gcggcggagcatgcggattaattcgatgcaacgcgaagaaccttacctaggtttgacata
ta-ccg-gaaagccgt-agagatac---gg--ccc--cttt-----ta--gtcg-gtata
caggtggtgcatggctgtcgtcagctcgtgtcgtgagatgttgggttaagtcccgc-aac
gagcgcaaccctcgtct-tatgttgccagca--------cgta-------atggt-gggg
actcataagagactgccggggtcaactcgga-----
>OTU_380
gtagtccacgccctaaacgatgtcaactggtt-gttgggaattca---------------
--------c--tttctcagtaacgaagctaacgcgtgaag---------------ttgac
cgcctggggagtacggccgcaaggttgaaactcaaaggaattgacggggacccgc-acaa
gcggtggatgatgtggtttaattcgatgcaacgcgaaaaaccttacccacctttgacatg
gt-cgg-aacttgcca-gagatggc---ttggtgctcgaaa--ga-ga--gccg-ataca
caggtgctgcatggctgtcgtcagctcgtgtcgtgagatgttgggttaagtcccgc-aac
gagcgcaacccttgtca-ttagttgctac-a----------tt-------cagtt-gggc
actctaatgagactgccggtgacaaaccgga-----
>OTU_381
gtagtccacgccgtaaacgatgataactagct-gtcgggccgctt---------------
--------ag-cgggtcggtggcgcagctaacgcattaag---------------ttatc
cgcctggggagtacggccgcaaggttaaaactcaaatgaattgacgggggcctgc-acaa
gcggtggagcatgtggtttaattcgaagcaacgcgcagaaccttaccagcgtttgacatg
tc-cgg-acgatttcg-ggagaccg---atctcttcccttc--gg-gg--actg-gaaca
caggtgctgcatggctgtcgtcagctcgtgtcgtgagatgttgggttaagtcccgc-aac
gagcgcaaccctcgcct-ttagttaccatca----------tt-------tagtt-gggg
actctaaaggaaccgccggtgataagccgga-----
>OTU_383
gtagtccacgccgtaaacgatggatactcgct-gcgggctaaa-----------------
----------gattgtccgtggcttagtgaaaacgataag---------------tatcc
cacctggggagtacgccggcaacggtgaaactcaaaggaattgacgggggcccgc-acaa
gtggtggagcatgtggtttaattcgatgatacgcgaggaaccttacctaggctagaatgc
gc-gt--gaccggctc-agagatg----agcctttccttcg-----gg--acac-aaagc
aaggtgctgcatggccgtcgtcagctcgtgccgtgaggtgttgggttaagtcccgc-aac
gagcgcaacccctatag-ttagttgccagca--------cgta-------aaggt-gggg
actctagctagactgcctgcgcaagcagtga-----
>OTU_385
gtagtccatgccgtaaacgatgtcgacttgga-ggctgcatccat---------------
--------ga-gatgtggcttccgaagctaacgcgttaag---------------tcgac
cgcctggggagtacgaccgcaaggttaaaactcaaatgaattgacgggggcccgc-acaa
gcggtggagcatgtggtttaattcgatgcaacgcgaagaaccttacctggccttgacatc
ca-cgg-aattcgaca-gagatg-----tcttagtgccctc--gg-ga--atcg-tgaga
caggtgctgcatggctgtcgtcagctcgtgttgtgaaatgttgggttaagtcccgc-aac
gagcgcaacccttatct-tttgttgccagcg---------att-------cggtc-ggga
actcaaaagagactgccggtgataaaccgga-----
>OTU_387
gtagtccacgccctaaacgatggatactcgac-atacgcgatac----------------
-----------actgtgtgtgtccgagcgaaagcattaag---------------tatcc
cacctgggaagtacgaccgcaaggttgaaactcaaaggaattgacgggggtccgc-acaa
gcggtggagcatgtggtttaattcgatgatacgcgaggaaccttacctgggctagaatgc
gt-act-gcccgtcct-tgaaagg----ggattttgcagca--at-gc--acag-tacgt
aaggtgctgcatggctgtcgtcagctcgtgccgtgaggtgttgggttaagtcccgc-aac
gagcgcaacccctatca-ttagttgccatcg--------ggta-------atgcc-ggga
actctaatgaaactgccatcgtaagatgcga-----
>OTU_388
gtagtccacgccgtaaacgatgataactagct-gccggggcacat---------------
--------gg-tgcttcggtggcgcagctaacgcattaag---------------ttatc
cgcctggggagtacggtcgcaagattaaaactcaaaggaattgacgggggcctgc-acaa
gcggtggagcatgtggtttaattcgaagcaacgcgcagaaccttaccagcgtttgacatc
ct-catcgcggatttc-agagatga---tttccttcagttc--ggctg--gatg-agtga
caggtgctgcatggctgtcgtcagctcgtgtcgtgagatgttgggttaagtcccgc-aac
gagcgcaaccctcgcct-ttagttgccatca----------tt-------aagtt-gggt
actctaaaggaaccgccggtgataagccgga-----
>OTU_389
gtagtccacgccgtaaacgatggatactcgct-gcgggcgata-----------------
----------gatagtccgtggcttagcgaaagcgttaag---------------tatcc
cacctggggagtacgcccgcaagggtgaaactcaaaggaattgacgggggcccgc-acaa
gtggtggagcatgtggtttaattcgatgatacgcgaggaaccttacctaggctagaatgc
gc-gt--gaccgactc-agagatg----agtctttccttcg-----gg--acac-aaagc
aaggtgctgcatggccgtcgtcagctcgtgccgtgaggtgttgggttaagtcccgc-aac
gagcgcaacccctatgg-ttagttgccagca--------cgta-------atggt-gggg
actctagccagactgcctgcgcaagcagtga-----
>OTU_395
gtagtccacgccgtaaacggtgggcactaggt-gtgggactcattc--------------
--------cacgagttccgtgccgtagctaacgcattaag---------------tgccc
cgcctggggagtacggccgcaaggctaaaactcaaaggaattgacgggggcccgc-acaa
gcggcggagcatgcggattaattcgatgcaacgcgaagaaccttacctaggtttgacata
ta-ccg-gaaagctgc-agagatgt---ag-cccc--cgca-----ag--gtcg-gtata
caggtggtgcatggctgtcgtcagctcgtgtcgtgagatgttgggttaagtcccgc-aac
gagcgcaaccctcgtcc-tatgttgccagcg--------gata-------atgcc-gggg
actcataggagactgccggggtcaactcgga-----
>OTU_405
gtagtccacaccgtaaacgttgggcgctaggt-gtggggtccattc--------------
--------cacggattccgtgccgcagctaacgcattaag---------------cgccc
cgcctggggagtacggccgcaaggctaaaactcaaaggaattgacgggggcccgc-acaa
gcggcggagcatgcggattaattcgatgcaacgcgaagaaccttacctgggtttgacata
ca-ccg-gaaagcctc-agagatga---gg-cccc--tttt---------gtcg-gtgta
caggtggtgcatggctgtcgtcagctcgtgtcgtgagatgttgggttaagtcccgc-aac
gagcgcaaccctcgtcc-tatgttgccagca--------cgtc-------atggt-gggg
actcataggagactgccggggtcaactcgga-----
>OTU_414
gtagtccacgccgtaaacggtgggtactaggt-gtgggtttccttc--------------
--------cttgggatccgtgccgtagctaacgcattaag---------------taccc
cgcctggggagtacggccgcaaggctaaaactcaaagaaattgacgggggcccgc-acaa
gcggcggagcatgtggattaattcgatgcaacgcgaagaaccttacctgggtttgacatg
ca-cag-gaaagccgt-agagatac---ggccccc--cttg-----tg--gtct-gtgtg
caggtggtgcatggctgtcgtcagctcgtgtcgtgagatgttgggttaagtcccgc-aac
gagcgcaacccctatct-tatgttgccagcg--------cgtc-------atggc-gggg
actcgtaagagactgccggggtcaactcgga-----
>OTU_416
gtagtccacgctgtaaacgatgtgtgctggat-gttgggtgacct---------------
--------ag-tcactcagtgtcgtagctaacgcggtaag---------------cacac
cgcctggggagtacggccgcaaggttgaaactcaaaggaattgacgggggcccgc-acaa
gcggtggagcatgtggtttaattcgaagcaacgcgcagaaccttaccagggcttgacatg
gg-gag-gctgtgtcc-agagatgg---gcatttcccgcaa--gg-ga--cctc-ctgca
caggtgctgcatggctgtcgtcagctcgtgtcgtgagatgttgggttaagtcccgc-aac
gagcgcaaccctcgcct-ttagttgccagca--------cgtt-------tgggt-gggc
actctaaaggaactgccggtgacaagccgga-----
>OTU_422
gtagtccacgccctaaacgatgtcaactggtt-gttgggtcttca---------------
--------t--tgactcagtaacgaagctaacgcgtgaag---------------ttgac
cgcctggggagtacggccgcaaggttgaaactcaaaggaattgacggggacccgc-acaa
gcggtggatgatgtggtttaattcgatgcaacgcgaaaaaccttacccacctttgacatg
ta-cgg-aattttcca-gagatgga---tcagtgctcgaaa--ga-ga--gccg-taaca
caggtgctgcatggctgtcgtcagctcgtgtcgtgagatgttgggttaagtcccgc-aac
gagcgcaacccttgtca-ttagttgctac----------------------gaaa-gagc
actctaatgagactgccggtgacaaaccgga-----
>OTU_429
gtagtccacgccctaaacgatgtctactagtt-gtcgggttttaa---------------
--------t--taacttggtaacgcagctaacgcgtgaag---------------tagac
cgcctggggagtacggtcgcaagattaaaactcaaaggaattgacggggacccgc-acaa
gcggtggatgatgtggattaattcgatgcaacgcgaaaaaccttacctacccttgacatg
tc-agg-aatccttga-gagatcga---ggagtgcccgaaa--gg-ga--gcct-gaaca
caggtgctgcatggctgtcgtcagctcgtgtcgtgagatgttgggttaagtcccgc-aac
gagcgcaacccttgtca-ttagttgctac-a----------tt-------aagtt-gggc
actctaatgagactgccggtgacaaaccgga-----
>OTU_432
gtagtccatgccgtaaacgatgagtgttcgcc-cttggtctacgt---------------
------------ggatcaggggcccagctaacgcgtgaaa---------------cactc
cgcctggggagtacggtcgcaagattaaaactcaaaggaattgacgggggcccgc-acaa
gcggtggagcatgtggtttaattcgaagcaacgcgcagaaccttaccagcccttgacatg
tc-cgg-ctagctcca-gagatg-----gagtgttcccttc--gg-gg--accg-gagca
caggtgctgcatggctgtcgtcagctcgtgtcgtgagatgttgggttaagtcccgc-aac
gagcgcaaccctcgccc-ttagttgccagca----------tt-------cagtt-gggc
actctaaggggactgccggtgataagccgaga----
>OTU_433
gtagtccacgccgtaaacgatggatactcgct-ggcagcgata-----------------
----------cactgttgctggcttagcgaaagcggtaag---------------tatcc
cacctggggagtacgctcgcaagagtgaaactcaaaggaattgacgggggcccgc-acaa
gtggtggagcatgtggtttaattcgatgatacgcgaggaaccttacctaggctagaatgc
gc-gt--gaccggttc-agagatg----agcctttccttcg-----gg--acac-aaagc
aaggtgctgcatggccgtcgtcagctcgtgccgtgaggtgttgggttaagtcccgc-aac
gagcgcaacccctatgt-ttagttgccagcg--------gatc-------atgcc-gggg
actctagacagactgcctgcgcaagcagtga-----
>OTU_439
gtagtccacgccctaaacgatgtcaactggtt-gtcgggccttca---------------
--------t--tggcttggtaacgtagctaacgcgtgaag---------------ttgac
cgcctggggagtacggtcgcaagattaaaactcaaaggaattgacggggacccgc-acaa
gcggtggatgatgtggattaattcgatgcaacgcgaaaaaccttacctacccttgacatg
ga-cgg-aagctggcc-gagaggcc---ggggtgcccgaaa--gg-ga--gccg-tcaca
caggtgctgcatggctgtcgtcagctcgtgtcgtgagatgttgggttaagtcccgc-aac
gagcgcaacccttgtcc-ctagttgctac----------------------gcaa-gagc
actcaagggagactgccggtgacaaaccgga-----
>OTU_447
gtagtccacgccctaaacgatgaatactcgct-gttagcgata-----------------
----------cacagttagcggctaagcgaaagcgttaag---------------tattc
cacctggggagtacgcccgcaagggtgaaactcaaaggaattgacgggggcccgc-acaa
gcggaggagcatgtggtttaattcgatgatacgcgaggaaccttacccgggcttgaaagt
ta-gt--gaatggttt-agagata----gaccagtccgcaa-----gg--acac-gaaac
taggtgctgcatggctgtcgtcagctcgtgccgtgaggtgttgggttaagtcccgc-aac
gagcgcaacccctatgt-ttagttgccagca--------cgtt-------aaggt-gggg
actctaaacagactgcctgtgcaaacagaga-----
>OTU_451
gtagtccatgccgtaaacgttgggcgctagct-gtggggaccattc--------------
--------cacggtttccgtgtcgtagctaacgcattaag---------------cgccc
cgcctggggagtacggccgcaaggctaaaactcaaaggaattgacgggggcccgc-acaa
gcggcggagcatgcggattaattcgatgcaacgcgaagaaccttaccaaggcttgacata
ta-ccg-gaaacgttc-agaaatgt---tc-gccc--cgca-----ag--gtcg-gtata
caggtggtgcatggttgtcgtcagctcgtgtcgtgagatgttgggttaagtcccgc-aac
gagcgcaaccctcgtcg-tatgttgccagca--------cgta-------atggt-ggga
actcatatgagactgccggggtcaactcgga-----
>OTU_452
gtagtccacgctgtaaacgatgagtgctagat-gttggagagttt---------------
-----------ctcttcagtgtcgcagctaacgcattaag---------------cactc
cgcctggggagtacggtcgcaagattaaaactcaaaggaattgacgggggcccgc-acaa
gcggtggagcatgtggtttaattcgaagcaacgcgcagaaccttaccagctcttgacatg
gg-aattaggaagagg-agagattt---tcttcgtcagttc--ggctg--gatt-ccaca
caggtgctgcatggctgtcgtcagctcgtgtcgtgagatgttgggttaagtcccgc-aac
gagcgcaacccctatct-ttagttgccatca--------ggtt-------gggct-gggc
actctaaagaaactgccggtgataaaccgga-----
>OTU_457
gtagtccacgccgtaaacgttgggaactaggt-gtgggtctcattc--------------
--------cacgagatccgtgccgcagctaacgcattaag---------------ttccc
cgcctggggagtacggccgcaaggctaaaactcaaaggaattgacgggggcccgc-acaa
gcggcggagcatgtggattaattcgatgcaacgcgaagaaccttaccaaggcttgacata
ca-ccg-gaaacatcc-agagatgg---gt-gccc--cgca-----ag--gtcg-gtgta
caggtggtgcatggttgtcgtcagctcgtgtcgtgagatgttgggttaagtcccgc-aac
gagcgcaaccctcgttc-catgttgccagca--------gcacttc--ggtggct-gggg
actcatgggagactgccggggtcaactcgga-----
>OTU_467
gtagtccacaccgtaaacgttgggcgctaggt-gtggggcctattc--------------
--------catgggttccgtgccgcagctaacgcattaag---------------cgccc
cgcctggggagtacggccgcaaggctaaaactcaaaggaattgacgggggcccgc-acaa
gcggcggagcatgcggattaattcgatgcaacgcgaagaaccttacctgggtttgacata
tg-ccg-gaaagcctt-agagataa---gg--ccc--cttt-----tt--gtcg-gtata
caggtggtgcatggctgtcgtcagctcgtgtcgtgagatgttgggttaagtcccgc-aac
gagcgcaaccctcgtcc-tatgtggccagca--------agcctttt-aggtgtt-gggg
actcataggagactgccggggtcaactcgga-----
>OTU_473
gtagtccacgccgtaaacgatgagtgctaggt-gttggatccttt---------------
--------ccgggattcagtgccgcagctaacgcattaag---------------cactc
cgcctggggagtacgaccgcaaggttgaaactcaaaggaattgacgggggcccgc-acaa
gcggtggagcatgtggtttaattcgaagcaacgcgaagaaccttaccaggtcttgacatc
cc-gat-gctatttct-agagat-----agaaagttacttc--gg-ta--catc-ggtga
caggtggtgcatggttgtcgtcagctcgtgtcgtgagatgttgggttaagtcccgc-aac
gagcgcaacccctagtg-ttagttgccatca----------tt-------cagtt-gggc
actctagcgagactgccggtaataaaccgga-----
>OTU_484
gtagtccatgccgtaaacgatgataactagct-gtcggggctctt---------------
--------ag-agcttcggtggcgcagctaacgcattaag---------------ttatc
cgcctggggagtacggccgcaaggttaaaactcaaatgaattgacgggggcctgc-acaa
gcggtggagcatgtggtttaattcgaagcaacgcgcagaaccttaccagcgtttgacatg
tc-cgg-acgatttcg-ggagaccg---atctcttcccttc--gg-gg--actg-gaaca
caggtgctgcatggctgtcgtcagctcgtgtcgtgagatgttgggttaagtcccgc-aac
gagcgcaaccctcgtcc-ttagttgccatca----------tt-------tagtt-gggc
actctaaggaaaccgccggtgataagccgga-----
>OTU_488
gtagtccacgccgtaaacgatgtcgacttgga-ggctgtgagcat---------------
--------ga-ctcgtggcttccggagctaacgcgttaag---------------tcgac
cgcctggggagtacggccgcaaggttaaaactcaaatgaattgacgggggcccgc-acaa
gcggtggagcatgtggtttaattcgatgcaacgcgaagaaccttacctgctcttgacatc
ca-cgg-aattcggca-gagatg-----ccttagtgccttc--gg-ga--accg-tgaga
caggtgctgcatggctgtcgtcagctcgtgttgtgaaatgttgggttaagtcccgc-aac
gagcgcaacccttatcc-tttgttgccagcg--------agta-------atgtc-ggga
actcaaaggagactgccggtgacaaaccgga-----
>OTU_491
gtagtccacaccgtaaacgttgggcgctaggt-gtggggcctattc--------------
--------catgggttccgtgccgcagctaacgcattaag---------------cgccc
cgcctggggagtacggccgcaaggctaaaactcaaaggaattgacgggggcccgc-acaa
gcggcggagcatgcggattaattcgatgcaacgcgaagaaccttacctgggtttgacata
ta-ccc-tgccgcttc-agagatga---gg-cttc--tttt---------gggg-gtata
caggtggtgcatggctgtcgtcagctcgtgtcgtgagatgttgggttaagtcccgc-aac
gagcgcaaccctcgtcc-tatgttgccagca--------tgccttc--gggtgat-gggg
actcataggagactgccggggtcaactcgga-----
>OTU_496
gtagtccacgccgtaaacgatggaagctagcc-gtcggggggttt---------------
---------a-cctttcggtggcgcagcaaacgcattaag---------------cttcc
cgcctggggagtacggtcgcaagattaaaactcaaaggaattgacgggggcccgc-acaa
gcggtggagcatgtggtttaattcgaagcaacgcgcagaaccttaccatcctttgacatg
gc-atg-ttactggga-gagatc-----tcaggtcctcttc--gg-ag--gcgt-gcaca
caggtgctgcatggctgtcgtcagctcgtgtcgtgagatgttgggttaagtcccgc-aac
gagcgcaacccacgtcc-ttagttgccatca----------tt-------cagtt-gggc
actctagggagactgccggtgataagccgcga----
>OTU_499
gtagtccaccccgtaaacgttgggcgctaggt-gtggggcctattc--------------
--------catgggttccgtgccgcagctaacgcattaag---------------cgccc
cgcctggggagtacggccgcaaggctaaaactcaaaggaattgacgggggcccgc-acaa
gcggcggagcatgcggattaattcgatgcaacgcgaagaaccttacctgggtttgacata
ca-ccg-gaaagcctc-agagatga---gg--ccc--cttt-----t---gtcg-gtgta
caggtggtgcatggctgtcgtcagctcgtgtcgtgagatgttgggttaagtcccgc-aac
gagcgcaaccctcgtcc-tatgttgccagca--------tggtcttcggactggt-gggg
actcataggagactgccggggtcaactcgga-----
>OTU_500
gtagtccacgccgtaaacggtgggcgctaggt-gtgggttcc-ttc--------------
--------cacgggatctgtgccgtagctaacgcattaag---------------cgccc
cgcctggggagtacggccgcaaggctaaaactcaaaggaattgacgggggcccgc-acaa
gcggcggagcatgtggattaattcgatgcaacgcgaagaaccttacctgggtttgacata
ca-ccg-gaaaaccgt-agagatac---ggtcccc--cttg-----tg--gtcg-gtgta
caggtggtgcatggctgtcgtcagctcgtgtcgtgagatgttgggttaagtcccgc-aac
gagcgcaacccttgtct-tatgttgccagca--------cgta-------atggt-gggg
actcgtaagagactgccagtgatatactgga-----
>OTU_505
gtagtccacgccgtaaacgatgtcaactagcc-gttggaagcctt---------------
--------ga-gcttttagtggcgcagctaacgcattaag---------------ttgac
cgcctggggagtacggccgcaaggttaaaactcaaatgaattgacgggggcccgc-acaa
gcggtggagcatgtggtttaattcgaagcaacgcgaagaaccttaccaggccttgacatc
ca-atg-aactttcca-gagatg-----gattggtgccttc--gg-ga--acat-tgaga
caggtgctgcatggctgtcgtcagctcgtgtcgtgagatgttgggttaagtcccgt-aac
gagcgcaacccttgtcc-ttagttaccagca--------catt-------atggt-gggc
actcacgagggactgccagtgatatactgga-----
>OTU_509
gtagtccacaccctaaacgatgtacgttggat-gacagcaggatg---------------
------------ctgttgttgtcgaagttaacgcgataaa---------------cgtac
cgcctgggaagtacggccgcaaggttgaaactcaaaggaattgacgggggcccgc-acaa
gcggtggagcatgtggtttaattcgaagcaacgcgaagaaccttaccaggtcttgacatc
ta-cag-aacgcttga-gagatcag---gtggtgcctttcg--gg-ga--actg-taaga
caggtgctgcatggctgtcgtcagctcgtgtcgtgagatgttgggttaagtcccgc-aac
gagcgcaacccctattt-ttagttgccagca---------ctt-------cgggt-gggc
actctagagagactgcccgtgaaagcggga------
>OTU_520
gtagtccacgccgtaaacgatgaatactaggt-gttgtgggtatt---------------
--------gacccctaccgtgccgtcgctaacgcattaag---------------tattc
cgcctgggaagtacggccgcaaggctaaaactcaaaggaattgacgggggcccgc-acaa
gcggtggagcatgtggtttaattcgacgcaacgcgaagaaccttacccagacttgacatt
ga-tag-aatccgccc-gaaaagg----tggagtgcccttc--gg-gg--cctt-gaaaa
caggtgctgcatggctgtcgtcagctcgtgtcgtgagatgttgggttaagtcccgc-aac
gagcgcaacccttgccg-ttagttgccatca--------ggta-------atgct-gggc
actttagcgggactgccggtgataaaccgga-----
>OTU_523
gtagtccaccccgtaaacgttgggcgctagat-gtggggaccattc--------------
--------cacggtttccgtgtcgtagctaacgcattaag---------------cgccc
cgcctggggagtacggccgcaaggctaaaactcaaaggaattgacgggggcccgc-acaa
gcggcggagcatgcggattaattcgatgcaacgcgaagaaccttaccaaggcttgacata
ta-cga-gaacgggcc-agaaatgg---tc-aact--cttt-----ggacactc-gtaaa
caggtggtgcatggttgtcgtcagctcgtgtcgtgagatgttgggttaagtcccgc-aac
gagcgcaaccctcgttc-tatgttgccagca--------cgta-------atggt-ggga
actcatgggatactgccggtgacaaaccgga-----
>OTU_524
gtagtccacgccgtaaacgatgagtgctagat-ctcgggagaaat---------------
-----------tctttcggtttcgtagctaacgcattaag---------------cactc
cgcctggggagtacggtcgcaagattaaaactcaaaggaattgacgggggctcgc-acaa
gcggtggagcatgcggtttaattcgatgttacgcgaaaaaccttaccaacccttgacatg
gt-ggtcgcgggaagc-agagatgc---attccttcagttc--ggctg--aacc-acaca
caggtgttgcatggctgtcgtcagctcgtgtcgtgagatgttgggttaagtcccgc-aac
gagcgcaaccctcattc-ttatttgccagcg--------ggta-------atgcc-ggga
actataaggaaactgccggtgataagccgga-----
>OTU_532
gtagtccacgccctaaacgatgaatactcgat-gttggcgata-----------------
----------tacggtcagcgtctaagcgaaagcgttaag---------------tattc
cacctggggagtacgcccgcaagggtgaaactcaaaggaattgacgggggcccgc-acaa
gcggaggagcatgtggtttaattcgatgatacgcgaggaaccttacccgggcttgaaagt
ta-gt--gaatgatac-agagacg----tatcagtccttcg-----gg--acac-gaaac
taggtgctgcatggctgtcgtcagctcgtgccgtgaggtgttgggttaagtcccgc-aac
gagcgcaacccctatgt-ttagttgccagca--------tgta-------atgat-gggg
actctaaacagactgcctatgcaaatagaga-----
>OTU_539
gtagtccacgccgtaaacgatgataactagct-gctggggctcat---------------
--------gg-agcttcggtggcgcagctaacgcattaag---------------ttatc
cgcctggggagtacggtcgcaagattaaaactcaaaggaattgacgggggcctgc-acaa
gcggtggagcatgtggtttaattcgaagcaacgcgcagaaccttaccagcgtttgacatc
ct-catcgcgttttcc-agagatgg---attacttcagttc--ggctg--gatg-agtga
caggtgctgcatggctgtcgtcagctcgtgtcgtgagatgttgggttaagtcccgc-aac
gagcgcaaccctcgcct-ttagttaccatca----------tt-------tagtt-ggga
actctaagggaaccgccggtgataagccgga-----
>OTU_547
gtagtccacgccgtaaacgatgaatgccagct-gttggggtgcttg--------------
--------cac---ctcagtagcgcagctaacgcattaag---------------cattc
cgcctggggagtacggtcgcaagattaaaactcaaaggaattgacgggggcccgc-acaa
gcggcggagcatgtggattaattcgatgcaacgcgaagaaccttacctgggtttgacata
ca-ccg-gaaacactc-agagatgg---gt-gccc--cgca-----ag--gtcg-gtgta
caggtggtgcatggctgtcgtcagctcgtgtcgtgagatgttgggttaagtcccgc-aac
gagcgcaacccctgtcc-tgtgttgccagca--------cgtc-------atggt-gggg
actcgcaggagactgccggggtcaactcgga-----
>OTU_557
gtagtccacgccgtaaacgatgagtgctaagt-gttggagggttt---------------
--------ccgcccttccgtgctgcagctaacgcattaag---------------cactc
cgcctggggagtacgaccgcaaggttgaaactcaaaggaattgacgggggcccgc-acaa
gcggtggagcatgtggtttaattcgaagcaacgcgaagaaccttaccaggtcttgacatc
ct-ttg-accactcta-gagata-----gagcttccccttc--gg-gg--gcaa-agtga
caggtggtgcatggttgtcgtcagctcgtgtcgtgagatgttgggttaagtcccgc-aac
gagcgcaacccttagtg-ttagttgccatca----------tt-------cagtt-gggc
actctagcaagactgccggtgacaaaccgga-----
>OTU_563
gtagtccacgccctaaacgatgcgaactggat-gttgggtgcaat---------------
--------ttggcacgcagtatcgaagctaacgcgttaag---------------ttcgc
cgcctggggagtacggtcgcaagactgaaactcaaaggaattgacgggggcccgc-acaa
gcggtggagtatgtggtttaattcgatgcaacgcgaagaaccttacctggtcttgacatc
ca-cgg-aactttcca-gagatg-----gattggtgccttc--gg-ga--accg-tgaga
caggtgctgcatggctgtcgtcagctcgtgtcgtgagatgttgggttaagtcccgc-aac
gagcgcaacccttgtcc-ttagttaccagca--------catt-------atggt-gggc
actctaaggagactgccagtgatatactgga-----
>OTU_566
gtagtccacgccctaaacgatgtctactagtt-gtcgggtcttaa---------------
--------t--tgacttggtaacgcagctaacgcgtgaag---------------tagac
cgcctggggagtacggtcgcaagattaaaactcaaaggaattgacggggacccgc-acaa
gcggtggatgatgtggattaattcgatgcaacgcgaaaaaccttacctacccttgacatg
ta-cgg-aagcctgga-gagattcg---ggcgtgctcgaaa--ga-ga--gccg-taaca
caggtgctgcatggctgtcgtcagctcgtgtcgtgagatgttgggttaagtcccgc-aac
gagcgcaacccttgtca-ttagttgctac-a----------tt-------cagtt-gagc
gctctaatgagactgccggtgacaaaccgga-----
>OTU_582
gtagtccacaccgtaaacgttgggcgctaggt-gtggggcctattc--------------
--------catgggttccgtgccgcagctaacgcattaag---------------cgccc
cgcctggggagtacggccgcaaggctaaaactcaaaggaattgacgggggcccgc-acaa
gcggcggagcatgcggattaattcgatgcaacgcgaagaaccttacctgggtttgacata
tg-ccg-gaaagcgcc-agagatgg---tg--ccc--cttt-----tt--gtcg-gtata
caggtggtgcatggctgtcgtcagctcgtgtcgtgagatgttgggttaagtcccgc-aac
gagcgcaaccctcgtct-tatgttgccagca--------cgtt-------atggt-gggg
actcataagagactgccggggtcaactcgga-----
>OTU_585
gtagtccacgccgtaaacgatgtcaactagcc-gttggaatcctt---------------
--------ga-gattttagtggcgcagctaacgcattaag---------------ttgac
cgcctggggagtacggccgcaaggttaaaactcaaatgaattgacgggggcccgc-acaa
gcggtggagcatgtggtttaattcgaagcaacgcgaagaaccttaccaggccttgacatc
ca-gtg-aacttacca-gagatg-----gtttggtgccttc--gg-ga--acac-tgaga
caggtgctgcatggctgtcgtcagctcgtgtcgtgagatgttgggttaagtcccgt-aac
gagcgcaacccttgtcc-ttagttaccagca--------cgtt-------aaggt-gggc
actctaaggagactgccggggtcaactcgga-----
>OTU_587
gtagtccacgccctaaacgatgtctactagtt-gtcgggtcttaa---------------
--------t--tgacttggtaacgcagctaacgcgtgaag---------------tagac
cgcctggggagtacggtcgcaagattaaaactcaaaggaattgacggggacccgc-acaa
gcggtggatgatgtggattaattcgatgcaacgcgaaaaaccttacctacccttgacatg
ga-cag-aatgccgga-gagatctg---gcggtgctcgaaa--ga-ga--gctg-tcaca
caggtgctgcatggctgtcgtcagctcgtgtcgtgagatgttgggttaagtcccgc-aac
gagcgcaacccttgtca-ttagttgctac-a----------tt-------tggtt-gagc
actctaatgagactgccggtgacaaaccgga-----
>OTU_598
gtagtccacgccgtaaacgatgataactagct-gtccggacactt---------------
--------gg-tgtttgggtggcgcagctaacgcattaag---------------ttatc
cgcctggggagtacggtcgcaagattaaaactcaaaggaattgacgggggcctgc-acaa
gcggtggagcatgtggtttaattcgaagcaacgcgcagaaccttaccagcgtttgacatg
tc-cgg-acgatttcc-agagatgg---atctcttcccttc--gg-gg--actg-gaaca
caggtgctgcatggctgtcgtcagctcgtgtcgtgagatgttgggttaagtcccgc-aac
gagcgcaaccctcgatc-ttagttaccatca----------tt-------tagtt-gggg
actctaagataaccgccggtgataagccgga-----
>OTU_608
gtagtccacgccgtaaacgatgagtgctagat-atcggaggaatt---------------
-----------tctttcggtttcgtagctaacgcattaag---------------cactc
cgcctggggagtacggtcgcaagattaaaactcaaaggaattgacgggggctcgc-acaa
gcggtggagcatgcggtttaattcgatgttacgcgaaaaaccttaccaacccttgacatg
gt-ggtcgcggatcgc-agagatgc---tttccttcagttc--ggctg--gacc-acaca
caggtgttgcatggctgtcgtcagctcgtgtcgtgagatgttgggttaagtcccgc-aac
gagcgcaaccctcattc-ttatttgccagcg--------gtaa-------cggcc-ggga
actataagaaaactgccggtgacaaaccgga-----
>OTU_612
gtagtccacgccgtaaacgatggtcactagcc-gttcgaagcatt---------------
--------aaccctttgagtggcaaagctaacgcattaag---------------tgacc
cgcctgggaagtacggtcgcaagactaaaactcaaaggaattgacgggggcccgc-acaa
gcggtggagtatgtggtttaattcgacgcaacgcgcagaaccttacctggtcttgacatt
gt-gag-acctccgca-gagatg-----tggatttaccttc--gg-gt--actc-ataaa
caggtgctgcatggctgtcgtcagctcgtgttgtgaaatgttcggttaagtccggc-aac
gagcgcaacccctgtcc-ttagttaccatca----------tt-------aagtt-gggg
actctagggagactgccggtgttaaaccgga-----
>OTU_622
gtagtccacgccgtaaactcttctccctctct-ttccttcccctt---------------
--------gg-tgtttgggtggcgcagctaacgcattaag---------------ttatc
cgcctggggagtacggccgcaaggttaaaactcaaatgaattgacgggggcctgc-acaa
gcggtggagcatgtggtttaattcgaagcaacgcgcagaaccttaccagcgtttgacatg
gc-agg-acgacttcc-agagatgg---atttcttcccttc--gg-gg--acct-gcaca
caggtgctgcatggctgtcgtcagctcgtgtcgtgagatgttgggttaagtcccgc-aac
gagcgcaaccctcgcct-ttagttgccatca----------tt-------tagtt-gggc
actttaaaggaaccgccggtgataagccgga-----
>OTU_623
gtagtccacgccgtaaacgttgggcgctaggt-ttgggtctcattc--------------
--------cacgaggtctgtgccgcagctaacgcattaag---------------cgccc
cgcctggggagtacggccgcaaggctaaaactcaaaggaattgacggggccccgc-acaa
gcggcggagcatgcggattaattcgatgcaacgcgaagaaccttaccaaggcttgacatt
ca-agg-taatctcct-ggaaacag---ga-ggtc--cgca-----agg-gatc-ttgaa
caggtggtgcatggttgtcgtcagctcgtgtcgtgagatgttgggttaagtcccgc-aac
gagcgcaaccctcgtcc-tatgttgctagcg--------cgtg-------atggc-gggg
actcataggagactgccggggtcaactcgga-----
>OTU_626
gtggtccacgccgtaaacgatgtcaactagcc-gttgggagtctt---------------
--------ga-actcttagtggcgcagctaacgcattaag---------------ttgac
cgcctggggagtacggccgcaaggttaaaactcaaatgaattgacgggggcccgc-acaa
gcggtggagcatgtggtttaattcgaagcaacgcgaagaaccttaccaggccttgacatc
ca-gtg-aacttacca-gagatg-----gtttggtgccttc--gg-ga--acac-tgaga
caggtgctgcatggctgtcgtcagctcgtgtcgtgagatgttgggttaagtcccgt-aac
gagcgcagcccttgtcc-ttagttgccagca--------cgta-------atggt-ggga
actctaaggagaccgccggtgacaaaccgga-----
>OTU_628
gtagtccacgccgtagacgttgggaactaggt-gtgggcgg-aatc--------------
--------aacgccgtccgtgccgtagctaacgcattaag---------------ttccc
cgcctggggagtacggtcgcaagactaaaactcaaaggaattgacgggggcccgc-acaa
gcggcggagcatgttgcttaattcgatgcaacgcgaagaacctcacctaggtttgacatg
ta-cgg-aaaagccac-agagatgc---gg-tgtc--cttc-----gg--ggtc-gtaca
caggtggtgcatggctgtcgtcagctcgtgtcgtgagatgttgggttaagtcccgc-aac
gagcgcaacccttgtcc-tgtgttgccagca--------cgta-------atggt-gggg
actcacaggagactgccggggtcaactcgga-----
>OTU_629
gtagtccacgccgtaaacgatggaagctagcc-gttggccagcat---------------
---------g-ctggtcagtggcgcagctaacgctttaag---------------cttcc
cgcctggggagtacggtcgcaagattaaaactcaaaggaattgacgggggcccgc-acaa
gcggtggagcatgtggtttaattcgaagcaacgcgcagaaccttaccagctcttgacatc
ct-gtg-ttacccagg-gagact-----tgggatcctcttc--gg-ag--gcgc-agaga
caggtgctgcatggctgtcgtcagctcgtgtcgtgagatgttgggttaagtcccgc-aac
gagcgcaaccttcgccc-ctagttgccatca----------tt-------cagtt-gggc
actctagggggactgccggtgataagccgga-----
>OTU_631
gtagtccacgccgtaaacgatgtcgacttgga-ggttgttccctt---------------
--------ga-ggagtggcttccggagctaacgcgttaag---------------tcgac
cgcctggggagtacggccgcaaggttaaaactcaaatgaattgacgggggcccgc-acaa
gcggtggagcatgtggtttaattcgatgcaacgcgaagaaccttacctactcttgacatc
ca-gcg-aatccttta-gagata-----gaggagtgccttc--gg-ga--gcat-tgaga
caggtgctgcatggctgtcgtcagctcgtgtcgtgagatgttgggttaagtcccgt-aac
gagcgcaacccttgtcc-ttagttaccagca--------cgtt-------atggt-gggc
actctaaggagactgccggtgacaaaccgga-----
>OTU_632
gtagtccatgccgtaaacgatgattactggct-gtatgcgtta-----------------
----------caacgtgtgtggctgagcgaaagcgttaag---------------tagtc
cacctggggagtacgctggcaacagtgaaactcaaaggaattgacgggggtccgc-acaa
gcggtggagcatgtggtttaattcgatgatacgcgaggaaccttacctgggctagaatgt
gc-gt--gaagatatc-agaaatg----gtaccgtgtagcg--at-ac--acac-aaaac
aaggtgctgcatggctgtcgtcagctcgtgccgtgaggtgttgggttaagtcccgc-aac
gagcgcaacccctatgg-ttagttgccagcg--------ggta-------atgcc-ggga
actctaaacagactgcctgcgcaagcagaga-----
>OTU_644
gtagtccacgccgtaaacgatgataactagct-gtccggacactt---------------
--------gg-tgtttgggtggcgcagctaacgcattaag---------------ttatc
cgcctggggagtacggccgcaaggttaaaactcaaatgaattgacgggggcctgc-acaa
gcggtggagcatgtggtttaattcgaagcaacgcgcagaaccttaccagctcttgacatt
cg-gggtttgggcagt-ggagacat---tgtccttcagtta--ggctg--gccc-cagaa
caggtgctgcatggctgtcgtcagctcgtgtcgtgagatgttgggttaagtcccgc-aac
gagcgcaaccctcgccc-ttagttgccagca----------tt-------tggtt-gggc
actctaaggggactgccggtgataagccgaga----
>OTU_653
gtagtccacaccgtaaacgttgggcgctaggt-gtgggatccattc--------------
--------cacgggttccgtgccgcagctaacgcattaag---------------cgccc
cgcctggggagtacggccgcaaggctaaaactcaaaggaattgacgggggcccgc-acaa
gcggcggagcatgcggattaattcgatgcaacgcgaagaaccttacctgggtttgacata
tg-ccg-gaaagcgcc-agagatgg---tg--ccc--cttt-----tt--gtcg-gtata
caggtggtgcatggctgtcgtcagctcgtgtcgtgagatgttgggttaagtcccgc-aac
gagcgcaaccctcgtcc-tatgttgccagca--------cgtccttcggggtggt-gggg
actcataggagactgccggggtcaactcgga-----
>OTU_654
gtagtccacgccgtaaacgatgagtgctaagt-gttggagggttt---------------
--------ccgcccttcagtgctgcagctaacgcattaag---------------cactc
cgcctggggagtacgaccgcaaggttgaaactcaaaggaattgacgggggcccgc-acaa
gcggtggagcatgtggtttaattcgaagcaacgcgaagaaccttaccaggtcttgacatc
ct-ttg-accgcttga-gagatc-----aagtcttcccttc--gg-gg--acaa-agtga
caggtggtgcatggttgtcgtcagctcgtgtcgtgagatgttgggttaagtcccgc-aac
gagcgcaacccttattg-ttagttgccatca----------tt-------cagtt-gggc
actctagcgagactgccggtgacaaaccgga-----
>OTU_656
gtagtccacgctgtaaacgatgtcaatttgaa-ggttgtaaatgattaatgatactgttt
attatcatacagatgtgactttcgtagctaacgcgttaaa---------------ttgac
cgcctggggattacgatcgcaagattaaaactcaaatgaattgacgggggtccgc-acaa
gcggtggagcatgtggtttaattcgatgcaacgcgaaaaaccttacctactcttgacatt
tt-agg-gaattaaat-agaaata----tttaagtgccgta--ag-ga--actc-tagaa
caggtgttgcatggctgtcgtcagctcgtgttgtgaaatgtagggttaagtcccat-aac
gagcgcaaccctcattt-tttgttaccagcg--------agta-------aagtc-ggga
actcaaaaaaaactgctaatgttaagtgaga-----
>OTU_658
gtagtccacgccgtaaacgatgataactagct-gtcgcggcactt---------------
--------gg-tgctgcggtggcgcagctaacgcattaag---------------ttatc
cgcctggggagtacggccgcaaggttaaaactcaaatgaattgacgggggcctgc-acaa
gcggtggagcatgtggtttaattcgaagcaacgcgcagaaccttaccagcgtttgacatg
tc-cgg-acgatttcc-agagatgg---atctcttcccttc--gg-gg--actg-gaaca
caggtgctgcatggctgtcgtcagctcgtgtcgtgagatgttgggttaagtcccgc-aac
gagcgcaaccctcgcct-ttagttgccatca----------tt-------aggtt-gggc
actctaaagggactgccggtgataagccgaga----
>OTU_669
gtagtccacgccctaaacgatgtcaactggtt-gttggacggctt---------------
--------g--ctgttcagtaacgaagctaacgcgtgaag---------------ttgac
cgcctggggagtacggccgcaaggttgaaactcaaaggaattgacggggacccgc-acaa
gcggtggatgatgtggtttaattcgatgcaacgcgaaaaaccttacctacccttgacatg
cc-agg-aacttgcca-gagatggc---ttggtgcccgaaa--gg-ga--gcct-ggaca
caggtgctgcatggccgtcgtcagctcgtgtcgtgagatgttgggttaagtcccgc-aac
gagcgcaacccttatcg-atagttgctac----------------------gcaa-gggc
actctatcgagactgccggtgacaaaccgga-----
>OTU_672
gtagtccatgctgtaaacgatgtcgatttgga-ggttgtgccctt---------------
--------ga-ggtgtggcttccggagctaacgcgttaag---------------tcgac
cgcctggggagtacggccgcaaggttaaaactcaaatgaattgacgggggcccgc-acaa
gcggtggagcatgtggtttaattcgatgcaacgcgaagaaccttacctactcttgacatc
ca-gcg-aacttggca-gagatg-----ccttggtgccttc--gg-ga--acgc-tgaga
caggtgctgcatggctgtcgtcagctcgtgttgtgaaatgttgggttaagtcccgc-aac
gagcgcaacccctgtcc-tttgttgccagcg---------att-------tggtc-ggga
actcaaaggaaactgctggtgataaaccgga-----
>OTU_676
gtagtccacgccgtaaacgatgctaactcgtt-tttgggttttc----------------
-----------ggattcagagactaagcgaaagtgataag---------------ttagc
cacctggggagtacggacgcaagtctgaaactcaaaggaattgacgggggcccgc-acaa
gcggtggattatgtggtttaattcgatgatacgcgaggaaccttaccaaggcttaaatgg
ga-aat-gacaggttt-agaaata----gacttttcttc-------gg--acat-ttttc
aaggtgctgcatggttgtcgtcagctcgtgccgtgaggtgttaggttaagtcctgc-aac
gagcgcaacccctgtca-ctagttgccatca----------tt-------cagtt-gggg
actctagtgagactgcctacgcaagtagaga-----
>OTU_685
gtagtccacgccgtaaacgatgtcaactagcc-gttgggagtctt---------------
--------ga-actcttagtggcgcagctaacgcattaag---------------ttgac
cgcctggggagtacggccgcaaggttaaaactcaaatgaattgacgggggcccgc-acaa
gcggtggagcatgtggtttaattcgaagcaacgcgcagaaccttaccaacgtttgacatc
ca-cgg-aatttggca-gagatg-----gattggtgccttc--gg-ga--acgc-tgaga
caggtgctgcatggctgtcgtcagctcgtgttgtgaaatgttgggttaagtcccgc-aac
gagcgcaacccttatcc-tttgttgccagcg---------att-------cggtc-ggga
actcaaaggagactgctggtgataaaccgga-----
>OTU_686
gtagtccacgccctaaacgatgtcaactggtt-gttgggaaggtt---------------
--------c--cttctcagtaacgtagctaacgcgtgaag---------------ttgac
cgcctggggagtacggccgcaaggttgaaactcaaaggaattgacggggacccgc-acaa
gcggtggatgatgtggtttaattcgatgcaacgcgaaaaaccttacctacccttgacatg
cc-tgg-aatcctgca-gagatgtg---ggagtgcccgaaa--gg-ga--gcca-ggaca
caggtgctgcatggccgtcgtcagctcgtgtcgtgagatgttgggttaagtcccgc-aac
gagcgcaacccttgtca-ttagttgctac----------------------gaaa-gggc
actctaatgagactgccggtgacaaaccgga-----
>OTU_688
gtagtccacgccgtaaacgatgataactagct-gtccgggcactt---------------
--------gg-tgcctgggtggcgcagctaacgcattaag---------------ttatc
cgcctggggagtacggccgcaaggttaaaactcaaatgaattgacgggggcctgc-acaa
gcggtggagcatgtggtttgattcgaagcaacgcgcagaaccttaccagcgtttgacatg
gc-agg-acggcttcc-agagatgg---attccttcccttc--gg-gg--acct-gcaca
caggtgctgcacggctgtcgtcagctcgtgtcgtgagatgttgggttaagtcccgc-aac
gagcgcaaccctcgacc-ttagttgccatct----------tt-------tagtt-gggc
actttaaggtaaccgccggtgataagccgga-----
>OTU_694
gtagtccacgccgtaaacggtgggcgctaggt-gtgggttcc-ttc--------------
--------cacggaatccgtgccgtagctaacgcattaag---------------cgccc
cgcctggggagtacggccgcaaggctaaaactcaaaggaattgacgggggcccgc-acaa
gcggcggagcatgtggattaattcgatgcaacgcgaagaaccttacctgggtttgacata
ta-ccg-gaaagctgc-agagatgt---ggccccc--cttg-----tg--gtcg-gtata
caggtggtgcatggctgtcgtcagctcgtgtcgtgagatgttgggttaagtcccgc-aac
gagcgcaacccctatct-tatgttgccagca--------cgtt-------atggt-gggg
actcgtaagagactgccggggtcaactcgga-----
>OTU_701
gtagtccatgccgtaaacgatgagtgctaggt-gtcggagggttt---------------
--------ccgcccttcagtgccggagctaacgcattaag---------------cactc
cgcctggggagtacgaccgcaaggttgaaactcaaaggaattgacgggggcccgc-acaa
gcggtggagcatgtggtttaattcgaagctacgcgaagaaccttaccaggtcttgacatc
ct-ttg-accactcta-gagata-----gagctttcccttc--gg-gg--acaa-agtga
caggtggtgcatggttgtcgtcagctcgtgtcgtgagatgttgggttaagtcccgc-aac
gagcgcaacccttattg-ttagttgccatca----------tt-------tagtt-gggc
actctagcgagactgccggtgacaaaccgga-----
>OTU_705
gtagtccatgccgtaaacgatgaatgttagcc-gtcgggcagtct---------------
---------a-ctgttcggtggcgcagctaacgcattaaa---------------cattc
cgcctggggagtacggtcgcaagattaaaactcaaaggaattgacgggggcccgc-acaa
gcggtggagcatgtggtttaattcgaagcaaagcgcagaaccctaccagctcttgacatt
cg-gggtatggtcatt-ggagacga---tgaccttcagttc--ggctg--gccc-tagaa
caggtgctgcatggctgtcgtcagctcgtgtcgtgagatgttgggttaagtcccgc-aac
gagcgcaaccctcgccc-ttagttgccagca----------tt-------tagtt-gggc
actctaaggggactgccggtgataagccgaga----
>OTU_706
gtagtccacgccgtaaactatgagagctagcc-gttggatggttt---------------
---------a-ccattcagtggcgcagctaacgcattaag---------------ctctc
cgcctggggagtacggtcgcaagattaaaactcaaaggaattgacgggggcccgc-acaa
gcggtggagcatgtggtttaattcgaagcaacgcgaagaaccttaccagcccttgacatg
cc-aag-acgacttcc-agagatgg---acttcttcccttc--gg-gg--actt-ggaca
caggtgctgcatggctgtcgtcagctcgtgtcgtgagatgttgggttaagtcccgc-aac
gagcgcaaccctcgttc-ttagttgccatca----------tt-------tagtt-gggc
actctagggagactgccggtgataagccgga-----
>OTU_713
gtagtccacgccctaaacgatgtcgactggtt-gttgggtcttca---------------
--------c--tgactcagtaacgaagctaacgcgtgaag---------------ttgac
cgcctggggagtacggccgcaaggttgaaactcaaaggaattgacggggacccgc-acaa
gcggtggatgatgtggtttaattcgatgcaacgcgaaaaaccttacccacctttgacatg
ta-cgg-aatccttta-gagataga---ggagtgctcgaaa--ga-ga--accg-taaca
caggtgctgcatggctgtcgtcagctcgtgtcgtgagatgttgggttaagtcccgc-aac
gagcgcaacccttgaca-ttagttgctac-a----------tt-------tagtt-gggc
actctaatgggactgctggtgacaaaccgga-----
>OTU_721
gtagtccacgccgtaaacgatgtcaactagcc-gttgggagcctt---------------
--------ga-gctctgagtggcgcagctaacgcattaag---------------ttgac
cgcctggggagtacggccgcaaggttaaaactcaaatgaattgacgggggcccgc-acaa
gcggtggagcatgtggtttaattcgatacaacgcgcaaaaccttaccagcccttgacata
tg-aac-aataaaacc-tgtccttaacgggatggt--------ac-tg--actt-tcata
caggtgctgcatggctgtcgtcagctcgtgtcgtgagatgttgggttaagtcccgt-aac
gagcgcaacccttgtcc-ttagttaccagca--------cgta-------atggt-gggc
actctaaggagactgccggtgacaaaccgga-----
>OTU_722
gtagtccacgccgtaaacggtgggtgctaggt-gttggggtgctt---------------
---------g-cacctcagtagcgcagctaacgctttaag---------------cattc
cgcctggggagtacggtcgcaagattaaaactcaaaggaattgacgggggcctgc-acaa
gcggtggagcatgtggtttaattcgaagcaacgcgcagaaccttaccatcccttgacatg
tc-gtg-ccatccgga-gagatc-----cggggttcccttc--gg-gg--acgc-gaaca
caggtgctgcatggctgtcgtcagctcgtgtcgtgagatgttgggttaagtcccgc-aac
gagcgcaacccacgtcc-ttagttgccatca----------tt-------cagtt-gggc
actctaatgagactgccggtgacaaaccgga-----
>OTU_728
gtagtccacgccctaaacgatgattactcgac-ctcagcgatacg---------------
-----------actgttggtgtctgagcgaaagcattaag---------------taatc
cacctgggaagtacgaccgcaaggttgaaactcaaaggaattgacgggggtccgc-acaa
gcggtggagcatgtggtttaattcgatgatacgcgagggaccttacctgggctagaatgc
gg-ttt-gatcgtggg-tgaaagc----tcattttgtagca--at-ac--acag-atcgt
aaggtgctgcatggccgtcgtcagctcgtgccgtgaggtgttgggttaagtcccgc-aac
gagcgcaacccctatca-ttagttgccaaca--------ggtt-------aagct-ggga
actctaatgaaactgccgccgtaaggcgtga-----
>OTU_729
gtagtccatgccgtaaacgttgggaactagat-gtaggggccattc--------------
--------cacggtttctgtgtcgcagctaacgcattaag---------------ttccc
cgcctggggagtacggccgcaaggctaaaactcaaaggaattgacgggggcccgc-acaa
gcggcggagcatgcggattaattcggtgcaacgcgaagaaccttaccaaggcttgacata
ca-cca-gaaacctgc-agagatgt---ag-gccc--cgca-----ag--gttg-gtgta
caggtggtgcatggttgtcgtcagctcgtgtcgtgagatgttgggttaagtcccgc-aac
gagcgcaacccttgttc-tgtgttgccagca--------cgtt-------atggt-ggga
actcataggagactgccggggtcaactcgga-----
>OTU_737
gtagtccatgccgtaaacgttgggaactagat-gtaggggccattc--------------
--------cacggtttctgtgtcgcagctaacgcattaag---------------ttccc
cgcctggggagtacggccgcaaggctaaaactcaaaggaattgacgggggcccgc-acaa
gcggcggagcatgcggattaattcgatgcaacgcgaagaaccttaccaagacttgacata
ta-cga-gaacgggct-agaaatag---tc-aact--cttt-----ggacactc-gt-aa
cagatggtgcatggttgtcgtcagctcgtgtcgtgagatgttgggttaagtcccgc-aac
gagcgcaaccctcgttc-tatgttgccagca--------cgtc-------atggt-ggga
actcataggagactgccggggtcaactcggg-----
>OTU_738
gtagtccacgccgtaaacgatgctaactcgtt-tttgggcttta----------------
-----------gggttcagagactaagcgaaagtgataag---------------ttagc
cacctggggagtacgttcgcaagaatgaaactcaaaggaattgacgggggcccgc-acaa
gcggtggattatgtggtttagttcgatgatacgcgaggaaccttaccaaagcttaaatgg
ga-att-gacaggttt-agaaata----gacttttcttc-------ag--acaa-ttttc
aaggtgctgcatggttgtcgtcagctcgtgccgtgaggtgttaggttaagtcctgc-aac
gagcgcaacccctgtta-ctagttgctacca----------tt-------aagtt-gagg
actctagtaagactgcttacgcaagtagaga-----
>OTU_739
gtagtccacgccgtaaacgatggaagctagcc-gtcgggtgattt---------------
---------a-tcactcggtggcgcagccaacgcattaag---------------cttcc
cgcctggggagtacggtcgcaagattaaaactcaaaggaattgacgggggcccgc-acaa
gcggtggagcatgtggtttaattcgaagcaacgcgcagaaccttaccagctcttgacatg
cc-acg-acggtgacc-ggagacgg---tttccttccttcg-----gg--acgt-ggaca
caggtgctgcatggctgtcgtcagctcgtgtcgtgagatgttgggttaagtcccgc-aac
gagcgcaacccttgccc-ttagttgccagca----------tt-------gagtt-gggc
actctaagggggctgctggggtcaactcgga-----
>OTU_747
gtagtccacgccctaaacgatgtcaactggtt-gttgggagggtt---------------
--------t--cttctcagtaacgaagctaacgcgtgaag---------------ttgac
cgcctggggagtacggccgcaaggttgaaactcaaaggaattgacggggacccgc-acaa
gcggtggatgatgtggtttaattcgatgcaacgcgaaaaaccttacctacccttgacatg
tc-tgg-aatcctgaa-gagatttg---ggagtgctcgaaa--ga-ga--gcca-gaaca
caggtgctgcatggccgtcgtcagctcgtgtcgtgagatgttgggttaagtcccgc-aac
gagcgcaacccttatca-ttagttgctac----------------------gcaa-gggc
actctagggagactgccggtggtaagccgcga----
>OTU_760
gtagtccacgccgtaaacggtgaatgccagcc-gttggaaagctt---------------
---------g-cttttcagtggcgcagctaacgctttgag---------------cattc
cgcctggggagtacggtcgcaagattaaaactcaaaggaattgacgggggcccgc-acaa
gcggtggagcatgtggtttaattcgaagcaacgcgcagaaccttaccatcccttgacatg
gc-atg-ttacccaga-gagatc-----tgggatcctcttc--gg-ag--gcgt-gcaca
caggtgctgcatggctgtcgtcagctcgtgtcgtgagatgttgggttaagtcccgc-aac
gagcgcaacccacgtcc-ttagttgccatca----------tt-------cagtt-gggc
actctaaagggactgccggtgataagccgaga----
>OTU_764
gtagtccacgccctaaacgatgtctactagtt-gtcgggttttaa---------------
--------t--taacttggtaacgcagctaacgcgtgaag---------------tagac
cgcctggggagtacggtcgcaagattaaaactcaaaggaattgacggggacccgc-acaa
gcggtggatgatgtggattaattcgatgcaacgcgaaaaaccttacctacccttgacatg
ga-cag-gaccttaga-gagatctg---agggtgctcgaaa--ga-ga--actg-tcaca
caggtgctgcatggctgtcgtcagctcgtgtcgtgagatgttgggttaagtcccgc-aac
gagcgcaacccttgtca-ttagttgctac----------------------gaaa-gggc
actctaatgagactgccggtgacaaaccgga-----
>OTU_771
ctagtccatgctgtaaacgatgtcgatttgaa-ggttgttccctt---------------
--------ga-ggagtggctttcggagctaacgcgttaaa---------------tcgac
cgcctggggagtacggccgcaaggttaaaactcaaatgaattgacgggggcccgc-acaa
gcggtggagcatgtggtttaattcgatgcaacgcgaagaaccttacctactcttgacatc
ca-gag-aatttagca-gagatg-----ctttagtgccttc--gg-ga--actc-tgaga
caggtgctgcatggctgtcgtcagctcgtgttgtgaaatgttgggttaagtcccgc-aac
gagcgcaacccttatcc-tttgttgccagca--------cgta-------atggt-ggga
actcaaaggagactgccggtgataaaccgga-----
>OTU_773
gtagtccacgccgtaaacgatgattgctagtt-gttgggatgttt---------------
---------a-catctcggtgacgcagctaacgcattaag---------------caatc
cgcctggggagtacggtcgcaagattaaaactcaaaggaattgacgggggcccgc-acaa
gcggtggagcatgtggtttaattcgaagcaacgcgcagaaccctaccaccttttgacatg
cc-cgg-accgccaca-gagatg-----tggctttctcttc--gg-ag--actg-ggaca
caggtgctgcatggctgtcgtcagctcgtgtcgtgagatgttgggttaagtcccgc-aac
gagcgcaaccctcgcca-ttagttgccatca----------tt-------tagtt-ggga
actctaatgggactgccggtgataagccgaga----
>OTU_774
gtagtccacgccgtaaacgatgataactagct-gtctggacactt---------------
--------gg-tgtttaggtggcgcagctaacgcattaag---------------ttatc
cgcctggggagtacggccgcaaggttaaaactcaaagaaattgacgggggcctgc-acga
gcggtggagcatgtggtttaattcgaagcaacgcgcagaaccttaccagcgtttgacatg
tc-cgg-acgatttcc-agagatgg---atctcttcccttc--gg-gg--actg-gaaca
caggtgctgcatggctgtcgtcagctcgtgtcgtgagatgttgggttaagtcccgc-aac
gagcgcaaccctcgacc-ttagttgccatca----------tt-------tagtt-gggc
actttaaggtaaccgccggtgataagccgga-----
>OTU_778
gtagtccatgccgtaaacgatgagtgttcgcc-cttggtctacgt---------------
------------ggatcaggggctcagctaacgcgtgaaa---------------cactc
cgcctggggagtacggtcgcaagaccgaaactcaaaggaattgacggggacccgc-acaa
gcggtggatgatgtggattaattcgatgcaacgcacagaaccttaccagcgtttgacatg
gc-agg-acgacttcc-agagatgg---atttcttcccttc--gg-gg--acct-gcaca
caggtgctgcatggctgtcgtcagctcgtgtcgtgagatgttgggttaagtcccgc-aac
gagcgcaaccctcgacc-ttagttgccatca----------tt-------tagtt-gggc
accttaaggtaaccgccggtgataagccgga-----
>OTU_783
gtagtccatgccgtaaacgatgagtgttcgcc-cttggtctacgt---------------
------------ggatcaggggcccagctaacgcgtgaaa---------------cactc
cgcctggggagtacggccgcaaggttaaaactcaaatgaattgacgggggcccgc-acaa
gcggtggagcatgtggtttaattcgaagcaacgcgaagaaccttaccaggccttgacatc
ca-atg-aactttcta-gagata-----gattggtgccttc--gg-ga--acat-tgaga
caggtgctgcatggctgtcgtcagctcgtgtcgtgagatgttgggttaagtcccgt-aac
gagcgcaacccttgtcc-ttagttaccagca--------cgta-------atggt-gggc
actctaaggagactgccggtgataagccgcga----
>OTU_795
gtagtccatgccgtaaacgatgagtgttcgcc-cttggtctacgt---------------
------------ggatcaggggcccagctaacgcgtgaaa---------------cactc
cgcctggggagtacggtcgcaagattaaaactcaaaggaattgacgggggcccgc-acaa
gcggtggagcatgtggtttaattcgaagcaacgcgcagaaccttaccagttcttgacatg
cc-acg-acggttacc-ggagacgg---tttccttccttc----g-gg--acgt-ggaca
caggtgctgcatggctgtcgtcagctcgtgtcgtgagatgtt-ggttaagtcccgc-aac
gagcgcaacccacgtcc-ttagtt-ccatca----------tt-------tagtt-gggc
actctagggagactgccggtgataagccgcga----
>OTU_797
gtagtccacgccgtaaacgatgataactagct-gtccgggcactt---------------
--------gg-tgcttgggtggcgcagctaacgcattaag---------------ttatc
cgcctggggagtacggccgcaaggttaaaactcaaatgaattgacgggagcctgc-acaa
gcggtggagcatgtggtttaattcgaagcaacgcgcagaaccttaccagcgtttgacatg
tc-cgg-acgattccc-agagatgg---gtctctttccttc--gg-ga--actg-gaaca
caggtgctgcatggctgtcgtcagcttgtgtcgtgagatgtt-ggttaagtcccgc-aac
gagcgcaaccctcgcct-ttagttaccatca----------tc-------tagtt-gggg
actctaaaggaaccgccggtgataagccggt-----
>OTU_805
gtagtccacgccgtaaacaatgaatgccagcc-gttggaaagctt---------------
---------g-cttttcagtggcgcagctaacgctttgag---------------cattc
cgcctggggagtacggtcgcaagattaaaactcaaaggaattgacgggggcccgc-acaa
gcggtggagcatgtggtttaattcgaagcaacgcgcagaaccttaccatcccttgacatg
gc-atg-tcacctcgg-gagacc-----ggggatcctcttc--gg-ag--gcgt-gcaca
caggtgctgcatggctgtcgtcagctcgtgtcgtgagatgttgggttaagtcccgc-aac
gagcgcaacccacgtcc-ttagttgccatca----------tt-------cagtt-gggc
accctagggagactgccggtgataagccgcga----
>OTU_809
ttagtccacgccgtaaacgacgataactagct-gtccggacactt---------------
--------gg-tgtctgggtggcgcagctaacgcattaag---------------ttatc
cgcctggggagtacggccgcaaggttaaaactcaaagatattgacgggggcctgc-acaa
gcggtggagcatgtggtttaattcgaagcaacgcgcagaaccttaccaacgtttgacatc
ct-catcgcgattacc-agagatgg---ttttcttcagttc--ggctg--gatg-agtga
caggtgctgcatggctgtcgtcagctcgtgtcgtgagatgttgggttaagtcccgc-aac
gagcgtaaccctcgcct-ttagttgccatca----------tt-------tagtt-gggc
actctaaaggaaccgccggtgataagccgga-----
>OTU_812
gtagtccacgccgtaaacgatgtcaactagcc-gttggaagcctt---------------
--------ga-gcttttagtggcgcagctaacgcattgag---------------tcgac
cgcctggggagtacggccgcaaggttaaaactcaattgaattgacgggggcccgc-acaa
gcggtggagcatgtggtttaattcgatgcaacgcgaagaaccttacctactcttgacatc
ca-gag-aattcgcta-gagata-----gcttagtgccttc--gg-ga--actc-tgaga
caggtgctgcatggctgtcgtcagctcgtgttgtgaaatgttgggttaagtcccgc-aac
gagcgcaacccttatcc-tttgttgccagcg--------agta-------atgtc-ggga
actcaaaggagactgccggtgataaaccgga-----
>OTU_814
gtagtccatgccgtaaacgatgagtgttcgcc-cttggtctacgt---------------
------------ggatcaggggcccagctaacgcgtgaaa---------------cactc
cgcctggggggtacggtcgcaagaccgaaactcaaaggaattgacgggggcctgc-acaa
gcggtggagcatgtggtttaattcgaagcaacgcgaagaaccttaccaggccttgacatc
ca-atg-aatccttta-gagata-----gaggagtgccttc--gg-ga--gcat-tgaga
caggtgctgcatggctgtcgtcagctcgtgtcgtgagatgttgggttaagtcccgt-aac
gagcgcaacccttgtcc-ttagttaccagca--------cgtt-------atggt-gggc
actctaaggagactgccggtgacaaaccgga-----
>OTU_819
gtagtccacgccgtaaacgatggaagctagcc-gtcggacgattt---------------
---------a-tcgttcggtggcgcagccaacgcattaag---------------cttcc
cgcctggggagtacggtcgcaagattaaaactcaaaggaattgacgggggcccgc-acaa
gcggtggagcatgtggtttaattcgaagcaacgcgcagaaccttaccagctcttgacatg
cc-tcg-acgccattc-ggagacgg---atggcttccttcg-----gg--acga-gtgca
caggtgctgcatggctgtcgtcagctcgtgtcgtgagatgttgggttaagtcccgc-aac
gagcgcaaccctcgccc-ttagttgccatca----------tt-------cagtt-gggc
actctaaggggactgccggtgataagccgaga----
>OTU_838
gtagtccacgccgtaaacgatgtcaactagcc-gttgggttcctt---------------
--------ga-gaacttagtggcgcagctaacgcattaag---------------ttgac
cgcctggggagtacggccgcgaggttaaaactcaaatgaattgacgggggcccgc-acaa
gcggtggggcatgtggtttaattcgaagcaacgcgaagaaccttacctggccttgacatg
ct-gag-aactttcca-gagatg-----gattggtgccttc--gg-ga--gctc-agaca
caggtgctgcatggctgtcgtcagctcgtgtcgtgagatgttgggttaagtcccgt-aac
gagcgcaacccttgtcc-ttagttaccagca--------cgta-------atggt-gggc
actctaaggagactgccggtgacaaaccgga-----
>OTU_840
gtagtccacgccctaaacgatgtctactagtt-gtcgggtcttaa---------------
--------t--tgacttggtaacgcagctaacgcgtgaag---------------tagac
cgcctggggagtacggtcgcaagattaaaactcaaaggaattgacgaggacccgc-acaa
gcggtggatgatgtggattaattcgatgcaacgcgaaaaaccttacctacccttgacatg
ga-cga-aatcccgga-gagatttg---ggagtgctcgaaa--ga-ga--atcg-ttaca
caggtgctgcatggctgtcgtcagctcgtgtcgtgagatgttgggttaagtcccgc-aac
gagcgcaacccttgtca-ttagttgctac-a----------tt-------aagtt-gggc
actctaatgagactgccggtgataaaccgga-----
>OTU_841
gtagtccacgccgtaaacgatgataactagct-gtcggggctctt---------------
--------ag-agtttcggtggcgcagctaacgcattaag---------------ttatc
cgcctggggagtacggccgcaaggttaaaactcaaatgaattgacgggggcctgc-acaa
gcggtggagcatgtggtttaattcgaagcaacgcgcagaaccttaccatcccttgacatg
gc-atg-ttacctcgg-gagacc-----ggggatcctcttc--gg-ag--gcgt-gcaca
caggtgctgcatggctgtcgtcagctcgtgtcgtgagatgttgggttaagtcccgc-aac
gagcgcaacccacgtcc-ttagttgccatca----------tt-------cagtt-gggc
actctagggagactgccggtgataagccgcga----
>OTU_844
gtagtccacgccgtaaacgatgaatgctaggt-gttaggggtttc---------------
--------gatacccttggtgccgaagttaacacattaag---------------cattc
cgcctggggagtacggtcgcaagactgaaactcaaaggaattgacggggacccgc-acaa
gcagtggagtatgtggtttaattcgaagcaacgcgaggaaccttaccaggccttgacatc
ca-atg-aatccttta-gagata-----gaggagtgccttc--gg-ga--gcat-tgaga
caggtgctgcatggctgtcgtcagctcgtgtcgtgagatgttgggttaagtcccgt-aac
gagcgcaacccttgtcc-ttagttaccagca--------cgtt-------atggt-gggc
actctaaggagactgccggtgacaaaccgga-----
>OTU_851
gtagtccacgccgtaaacgatgataactggct-gtcgggactctt---------------
--------ag-agtttcggtggcgcagctaacgcattaag---------------ttatc
cgcctggggagtacggccgcaaggttaaaactcaaatgaattgacgggggcctgc-acaa
gcggtggagcatgtggtttaattcgaagcaacgcgcagaaccttaccagcgtttgacatc
ca-atg-aactttcta-gagata-----gattggtgccttc--gg-ga--acat-tgaga
caggtgctgcatggctgtcgtcagctcgtgtcgtgagatgttgggttaagtcccgt-aac
gagcgcaacccttgtcc-ttagttaccagca--------cgta-------atggt-gggc
actctaaggagactgccggtgacaaaccgga-----
>OTU_855
gtagtccatgccgtaaacgatgagtgttcgcc-cttggtctacgt---------------
------------ggatcaggggcccagctaacgcgtgaaa---------------cactc
cgcctggggagtacggtcgcaagaccgaaactcaaaggaattgacgggggcccgc-acaa
gcggtggagcatgtggtttaattcgaagcaacgcgcagaaccttaccagcccttgacatg
cc-acg-acggttatc-ggagacgg---tttccttccttc----g-gg--acgt-ggaca
caggtgctgcatggctgtcgtcagctcgtgtcgtgagatgttgggttaagtcccgc-aac
gagcgcaaccctcgccc-ttagttgccgtca----------tt-------aagtt-gggc
actttaaaggaaccgccggtgataagccgga-----
>OTU_857
gtagtccaccccgtaaacgttgggcgctaggt-gtggggtccattc--------------
--------cacggattccgtgccgcagctaacgcattaag---------------cgccc
cgcctggggagtacggccgcaaggctaaaactcaaaggaattgacgggggcccgc-acaa
gcggcggagcatgcggattaattcgatgcaacgcgaagaaccttacctgggtttgacata
ca-ccc-tgccgctcc-agagatgg---gg-cttc--tttt---------gggg-gtgta
caggtggtgcatggctgtcgtcagctcgtgtcgtgagatgttgggttaagtcccgc-aac
gagcgcaaccctcgttc-tatgttgccagca--------tgcccttcggggtgat-gggg
actcataggagactgctggggtcaactcgga-----
>OTU_866
gtagtccatgccgtaaacgatgagtgttcgcc-cttggtctacgt---------------
------------ggatcaggggcccagctaacgctttaag---------------cattc
cgcctggggagtacggtcgcaagattaaaactcaaaggaattgacgggggcccgc-acaa
gcggtggagcatgtggtttaattcgaagcaacgcgcagaaccttaccatcccttgacatg
tc-gtg-ccagctgga-gagatc-----cagggttcccttc--gg-gg--acgc-gaaca
caggtgctgcatggctgtcgtcagctcgtgtcgtgagatgttgggttaagtcccgc-aac
gagcgcaacccacgtcc-ttagttgccatca----------tt-------cagtt-gggc
actctagggagactgccagtgatatactgga-----
>OTU_867
gtagtccacgccgtaaacgatgataactagct-gtccggacactt---------------
--------gg-tgtttgggtggcgcagctaacgcattaag---------------ttatc
cgcctggggagtacggccgcaaggttaaaactcaaatgaattgacgggggcctgc-acaa
gcggtggagcatgtggtttaattcaaagcaacgcgcagaaccttaccagcgtttgacatg
tc-cgg-acga-ttcg-agagatcg---atttcttcccttc--gg-gg--actg-gaaca
caggtgctgcatggctgtcgtcagctcgtgtcgtgagatgttgggttaagtcccgc-aac
gagcgcaaccctcgcct-ttagttaccatca----------tt-------cagtt-gggc
actctagggagactgccggtgataagccgcga----
>OTU_877
gtagtccatgccgtaaacgatgtgcgctggat-gttgggtgacct---------------
--------ag-tcactcagtgtcgtagctaacgcggtaag---------------cgcac
cgcctggggagtacggccgcaaggttgaaactcaaaggaattgacgggggcctgc-acaa
gcggtggagcatgtggtttaattcgaagcaacgcgcagaaccttaccaggtcttgacatg
gg-tag-gctgtattc-agagatgg---atattccc--cca--ag-gg--ccta-ctgca
caggtgctgcatggctgtcgtcagctcgtgtcgtgagatgttgggttaagtcccgc-aac
gggcgcaaccctcgcct-ttagttgccagca--------cgtt-------tgggt-gggc
actctaaaggaactgccggtgacaagccgga-----
>OTU_884
gtagtccacgccgtaaacgatgataactagct-gtccggggactt---------------
--------gg-tctttgggtggcgcagctaacgcattaag---------------ttatc
cgcctggggagtacggccgcaaggttaaaactcaaaggaattgacgggggcctgc-acaa
gcggtggagcatgtggtttaattcgaagcaacgcgcagaaccttaccagcgcttgacatg
tc-cgg-acgactggc-agagatgc---ctttcttcccttc--gg-gg--actg-gaaca
caggtgctgcatggctgtcgtcagctcgtgtcgtgagatgttgggttaagtcccgc-aac
gagcgcaaccctcgcct-ttagttaccatca----------tt-------tggtt-gggt
actctaaaggaaccgctggtgataagccgga-----
>OTU_889
gtagtccacgccgtaaacgatgtcgacttgga-ggttgttccctt---------------
--------ga-ggagtggcttccggagctaacgcgttaag---------------tcgac
cgcctggggagtacggccgcaaggttaaaactcaaatgaattgacgggggcccgc-acaa
gcggtggagcatgtggtttaattcgatgcaacgcgaagaaccttacctactcttgacatc
ca-gag-aacttagca-gagatg-----ctttggtgccttc--gg-ga--actc-tgaga
caggtgctgcatggctgtcgtcagctcgtgttgtgaaatgttgggttaagtcccgc-aac
gagcgcaacccttatcc-tttgttgccagcg--------cgtg-------atggc-ggga
actcaaaggagactgccagtgagatactgga-----
>OTU_892
gtagtccacgccgtaaacgatgataactagct-gtccggggactt---------------
--------gg-tctttgggtggcgcagctaacgcattaag---------------ttatc
cgcctggggagtacggccgcaaggttaaaactcaaatgaattgacgggggcctgc-acaa
gcggtggagcatgtggtttaattcgaagcaacgcgcagaaccttaccagcgtttgacatg
gc-agg-acgacttcc-ggagacgg---atttcttcccttc--gg-gg--acct-gcaca
caggtgctgcatggctgtcgtcagctcgtgtcgtgagatgtttggtcaagtcctat-aac
gagcgaaacccttatcc-tgtgttgccagcg----------at-------tcggt-----
------cgggaactgccggtgataagccgga-----
>OTU_893
gtagtccacgccgtaaacgatgtcaactagcc-gttgggagcctt---------------
--------ga-gctcttagtggcgcagctaacgcattaag---------------ttgac
cgcctggggagtacggtcgcaagaccgaaactcaaatgaattgacgggggcccgc-acaa
gcggtggagcgtgtggtttaattcgaagcaacgcgaagaaccttaccaggccttgacatc
ca-atg-aatccttta-gagata-----gaggagtgccttc--gg-ga--gcat-tgaga
caggtgctgcatggctgtcgtcagctcatgtcgtgagatgttgggttaagtcccgt-aac
gagcgcaacccttgtcc-ttagttaccagca--------cgtt-------aaggt-gggc
actctaaggagactgccggtgacaaaccgga-----
>OTU_907
gtagtccacgccctaaacgatgtctactagtt-gtcgggttttaa---------------
--------t--taacttggtaacgcagctaacgcgtgaag---------------tagac
cgcctggggagtacggtcgcaagattaaaactcaaaggaattgacggggacccgc-acaa
gcggtggatgatgcggattaattcgatgcaacgcgaaaaaccttacctacccttgacatg
gc-aga-aacctccga-gagattgg---agggtgctcgaaa--ga-ga--atct-gcaca
caggtgctgcatggctgtcgtcagctcgtgtcgtgagatgttgggttaagtcccgc-aac
gagcgcaacccttgcca-ttagttgctac----------------------gaaa-gggc
actctaacgaaactgctggtgacaaaccgga-----
>OTU_920
gtagtccacgccgtaaacgatgataactagct-gtccggggactt---------------
--------gg-tctttgggtggcgcagctaacgcattaag---------------ttatc
cgcct-gggagtacggccgcaaggttaaaactcaaatgaattgacgggggcctgc-acaa
gcggtggagcatgtggtttaattcgaagcaacgcgcagaaccttaccagcgtttgacatg
gc-agg-acgacttcc-agagatgg---atttcttcccttc--gg-gg--acct-gcgca
caggtgctgcatggctatcatcagctcgtgtcgtgagatgttgggttaagtcccgc-aac
gagcgcaaccctcgccc-ttagttgccagca----------tt-------cagtt-gggc
actctagggggactgccggtgatgagccgaga----
>OTU_921
gtagtccatgccgtaaacgatgagtgttcgcc-cttggtctac-----------------
---------g-cggatcaggggcccagctaacgcgtgaaa---------------cactc
cgcctggggagtacggttgcaagaccgaaactcaaaggaattgacgggggcctgc-acaa
gcggtggagcatgtggtttaattcgatacaacgcgcaaaaccttaccatcctttgacatg
ac-atg-ttactggga-gagatc-----ccaggtcctcttc--gg-ag--gcgt-gcaca
caggtgctgcatggctgtcgtcggctcgtgtcgtgagatgttgggttaagtcccgc-aac
gagcgcaacccacgtcc-ttagttgccatca----------tt-------cagtt-gggc
actctagggagactgccggtgataagccgcga----
>OTU_928
gtagtccacactgtaaacgatgataactagct-gtccgggaactt---------------
--------gg-tttttgggtggcgcagctaacgcattaag---------------ttatc
cgcctggggagtacggccgcaaggttaaaactcaaatgaattgacgggggcctgc-acaa
gcggtggagcatgtggtttaattcgaagcaacgcgcagaaccttaccagcgtttgacatg
tc-cgg-acgatttcg-ggagaccg---atctcttcccttc--gg-gg--actg-gaaca
caggtgctgcatggctgtcgtcagctcgtgtcatgagatgttgggttaagtcccgc-aac
gagcgcaaccctcgcct-ttagttgccatca----------tt-------cagtt-gggc
actttaaaggaaccgccggtgataagccgga-----
>OTU_930
gtagtccacgccgtaaacgatgctaactcgtt-tttgggttttc----------------
-----------ggattcagagcctacgcgaaagtgataag---------------ttagc
cacctggggagtacgaacgccagtttgaaactcaaaggaattgacgggggcccgc-acaa
gcggtggattatgtggtttaattcgatgatacgcgaggaaccttaccaaggcttaaatgg
ga-att-gacaggttt-agaaata----gacttttcttc-------gg--acaa-ttttc
aaggtgctgcatggttgtcgtcagctcgtgccgtgaggtgttaggttaagtcctgc-aac
gagcgcaacccctgtca-ctagttgcgagca----------tt-------aagct-gagg
actctagtgagactgcctacgcaagtagaga-----
>OTU_940
gtagtccacgccgtaaacgatgaatgctaggt-gtggggcctattc--------------
--------catgggttccgtgccgcagctaacgcattaag---------------cgccc
cgcctggggagtacggccgcaaggctaaaactcaaaggaattgacggggg-ccgc-acaa
gcggcggagcatgcggattaattcgatgcaacgcgaagaaccttacctgggtttgacata
ca-tcc-tgccgctcc-agagatgg---ag-cttc--tttt---------gggg-gtgta
caggtggtgcatggctgtcgtcagctcgtgtcgtgagatgttgggttaagtcccgc-aac
gagcgcaaccctcgtcc-tatgttgccagca--------agccttc--gggtgtt-gggg
actcataggagactgccggggtcaactcgga-----
>OTU_943
gtagtccacgccgtaaacgatgataactagct-gtccggggactt---------------
--------gg-tctttgggtggcgcagctaacgcattaag---------------ttatc
cgcctggggagtacggccgcaaggttaaaacccaaatgaattgacgggggcctgc-acaa
gcggtggagcatgtggtttaattcgaagcaacgcgcagaaccttaccagcccttgacatg
cc-ctg-acggt-acc-ggagacgg---tgccattccttcg-----gg--acag-gtgca
caggtgctgcatggctgtcgtcagctcgtgtcgtgagatgttgggttaagtcccgc-aac
gagcgcaacccacgtcc-ttagttgccatca----------tt-------cagtt-gggc
actctagggagactgccggtgataagccgcga----
>OTU_953
gtagtccaccccgtaaacgttgggaactaggc-gtaagaggtatc---------------
--------gacccctcttgtgccgcagctaacgcattaag---------------tatcc
cgcctggggagtacggccgcaaggttgaaactcaaatgaattgacggggacccgc-acaa
gcggtggagcatgtggattaattcgatactaaccgaagaaccttacccagacttgacatc
ga-tgg-aaaggcgct-gaaaggcg--tccctccctctcaa--gg-gg--acca-gaaga
cacttgttgcatggctgtcgtcagctcgtgccgtgaggtgtacggttaagtccgcc-aac
gagcgcaaccctcgtcc-tgtgttaccagca----------tg------aaagat-gggg
actcacaggagaccgccggtgtaagccgga------
>OTU_954
gtagtccaccccgtaaacgttgggaactagtt-gtggggtccattc--------------
--------cacggattccgtgacgcagctaacgcattaag---------------ttccc
cgcctggggagtacggccgcaaggctaaaactcaaaggaattgacggggacccgc-acaa
gcggcggagcatgcggattaattcgatgcaacgcgaagaaccttaccaaggcctgacata
tt-cga-gaacgccgt-agaaatac---gg-aact--cttt-----ggacactc-gttta
caggtggtgcatggttgtcgtcagctcgtgtcgtgagatgttgggttaagtcccgc-aac
gagcgcaaccctcgttc-tatgttgccagca--------cgta-------atggt-ggga
actcatgggagactgctggggtcaactcgga-----
>OTU_955
gtagtccacgccgtaaacgatgataactagct-gtccgggcactt---------------
--------gg-tgcttgggtggcgcagctaacgcatttag---------------ttatc
cgcctggggagtacggccgcaaggttaaaactcaaatgaattgacgggggcctgc-acaa
gcggtggagcatgtggtttaattcgaagcaacgcgcagaaccttaccagcgtttgacatg
tc-cgg-acgacttcg-agagatcg---atttcttcccttc--gg-gg--actg-gaaca
caggtgctgcatggctgtcgtcagctcgtgtcgtgagatgttgggttaagtcccgc-aac
gagcgcaaccctcgcct-ctagttgccatca----------tt-------cagtt-gggc
actttagaggaaccgccggtgataagccgga-----
>OTU_956
gtagtccacgccgtaaacgatgataactagct-gtcggggctctt---------------
--------ag-agcttcggtggcgcagctaacgcattaag---------------ttatc
cgcctggggagtacggccgcaaggttaaaactcaaatgaattgacgggggcctgc-acaa
gcggtggagcatgtggtttaattcgaagcaacgcgcagagccttaccagcgtttgacatg
cc-tagtatattttcg-ggagaccg---attatttcagttc--ggctg--gcta-gcgca
caggtgctgcatggctgtcgtcagctcgtgtcgtgagatgttgggttaagtcccgc-aac
gagcgcaaccctcgacc-ttagttgccatca----------tt-------cagtt-gggc
actttaaggtaaccgccggtgataagccgga-----
>OTU_957
gtagtccacgccgtaaacgatgataactagct-gtccgggcactt---------------
--------gg-tgcttgggtggcgcagctaacgcattaag---------------ttatc
cgcctggggagtacggccgcaaggttaaaactcaaagaaattgacgggggcctgc-acaa
gcggtggagcatgtggtttaattcgaagcaacgcgcagaaccttaccaacgtttgacatg
tc-tagtatggtcgcc-agagatgg---cttccttcagttc--ggctg--gcta-gaaca
caggtgctgcatggctgtcgtcagctcgtgtcgtgagatgttgggttaagtcccgc-aac
gagcgcaaccctcgcct-ttagctgccatca----------tt-------cagtt-gggc
actctaaaggaaccgccggtgataagccgga-----
>OTU_974
gtagtccacgccctaaacgatgtcaactggtt-gttgggtcttta---------------
---------t-tgactcagtaacgaagctaacgcgtgaag---------------ttgac
cgcctggggagtacggtcgcaagattaaaactcaaaggaattgacgggggcccgc-acaa
gcggtggagcatgtggtttaattcgaagcaacgcgcagaaccttaccatcccttgacatg
tc-gtg-ccatccgga-gagatc-----cggggttcccttc--gg-gg--acgc-gaaca
caggtgctgcatggctgtcgtcagctcgtgtcgtgagatgttgggttaagtcccgc-aac
gagcgcaaccctcgcct-ttagttgccatca----------tt-------aagtt-gggc
actctaaagggactgccggtgataagccgaga----
>OTU_977
gtagtccacgccgtaaacgttgggcgctaggt-gtgggggtccttc--------------
--------cacgatctccgtgccgcagctaacgcattaag---------------cgccc
cgcctggggagtacggccgcaaggctaaaactcaaaggaattgacgggggcccgc-acaa
gcggcggagcatgcggattaattcgatgcaacgcgaagaaccttaccaaggcttgacatg
ca-cag-gaaacttcc-agagatgg---tt-gccc--cgca-----ag--gtct-gtgca
caggtggtgcatggttgtcgtcagctcgtgtcgtgagatgttgggttaagtcccgc-aac
gagcgcaacccctgtct-tatgttgccagca--------cgtt-------atggt-ggga
actcataggagactgccggggtcaactcgga-----
>OTU_988
gtagtccacgccgtaaacgatgataactagct-gtcgggtgattt---------------
---------a-tcactcggtggcgcagctaacgcattaag---------------cttcc
cgcctggggagtacggtcgcaagattaaaactcaaaggaattgacgggggcccgc-acaa
gcggtggagcatgtggtttaattcgaagcaacgcgcagaaccttaccagcccttgacatg
cc-acg-acggttacc-ggagacgg---tttccttccttcg-----gg--acgt-ggaca
caggtgctgcatggctgtcgtcggctcgtgtcgtgagatgttgggttaagtcccgc-aac
gagcgcaaccctcgccc-ttagttgccagca----------tt-------aagtt-gggc
actctaaggggactgccggtgataagccgaga----
>OTU_995
gtagtccacgccgtaaacgatgataactagct-gtccggacactt---------------
--------gg-tgtctgggtggcgcagctaacgcattaag---------------ttatc
cgcctggggagtacggccgcaaggttaaaactcaaagaaattgacgggggcctgt-acaa
gcggtggagcatgtggtttaattcgaagcaacgcgcagaaccttaccagcgtttgacatg
gc-tagtatgatttcc-agagatgg---atttcttcagttc--ggctg--gcta-gcaca
caggtgctgcatggctgtcgtcagctcgtgtcgtgagatgttgggttaagtcccgc-aac
gagcgcaaccctcgcct-ttagttgccatca----------tt-------cagtt-gggc
actctaaaggaaccgccggtgataagccgga-----
>OTU_999
gtagtccatgccgtaaacgatgtcgacttgga-ggttgtttccaa---------------
--------ga-gaagtgacttccgaagctaacgcattaag---------------tcgac
cgcctggggagtacggccgcaagaccgaaactcaaaggaattgacgggggcctgc-acaa
gcggtggagcatgtggtttaattcgatacaacgcgcaaaaccttaccaggtcttgacatc
ca-cag-aatttttta-gaaata-----aaaaagtgccttc--gg-ga--gctg-cgaga
caggtgctgcatggctgtcgtcagctcgtgttgtgaaatgttgggttaagtcacgc-aac
gagcgcaacccttatcc-cctgttgccatcg---------gtt-------cggcc-ggga
actcagaggagactgccggttataaaccgga-----
>OTU_1010
gtagtccacgccgtaaacgatgataactagct-gtccggggacct---------------
--------gg-tctttgggtggcgcagctaacgcattaag---------------ttatc
cgcctggggagtacggtcgcaagaccgaaactcaaatgaattgacgggggcccgc-acaa
gcggtggagcatgtggtttaattcgaagcaacgcgaagaaccttaccaggccttgacatc
ca-atg-aactttcta-gagata-----gattggtgccttc--gg-ga--acat-tgaga
caggtgctgcatggctgtcgtcagctcgtgtcgtgagatgttgggttaagtcccgt-aac
gagcgcaacccttgccc-ttagttaccagca--------cgta-------atggt-gggc
actctaaggagactgccggtgacaaaccgga-----
>OTU_1018
gtagtccacgccgtaaactatggaagctagcc-gtcgggtgattt---------------
---------a-tcactcggtggcgcagctaacgcattaag---------------cttcc
cgcctggggagtacggtcgcaagattaaaactcaaaggaattgacgggggcccgc-acaa
gcggtggagcatgtggtttaattcgaagcaacgcgcagaaccttaccagcccttgacatg
cc-acg-acggttacc-ggagacgg---tttccttccttcg-----gg--acgt-ggaca
caggtgccgcatggctgtcgtcagctcgtgtcgtgagatgttgggttaagtcccgc-aac
gagcgcaaccctcgccc-ttagttgccagca----------tt-------cagtt-gggc
actctaaggggactgccggtgacaaaccgga-----
>OTU_1027
gtagtccacgccctaaacgatgtcaactggtt-gttgggaattca---------------
--------c--tttctcagtaacgaagctaacgcgtgaag---------------ttgac
cgcctggggagtacggccgcaaggttgaaactcaaaggaattgacggggacccgc-acaa
gcggtggatgatgtggtttaattcgatgcaacgcgaaaaaccttacccacctttgacatg
ta-cgg-aatttgcca-gagatggc---ttagtgctcgaaa--ga-ga--accg-taaca
caggtgctgcatggctgtcgtcagctcgtgtcgtgagatgttgggttaagtcccgc-aac
gagcgcaacccttggca-ttagttgctac-a----------tt-------cagtt-gggc
actctagggagactgccggtgataagccgcga----
>OTU_1052
gtagtccacgccctaaacgatgtctactagtt-gtcgggttttaa---------------
--------t--taacttggtaacgcagctaacgcgtgaag---------------tagac
cgcctggggagtacggtcgcaagattaaaactcaaaggaattgacggggacccgc-acaa
gcggtggatgatgtggattaattcgatgcaacgcgaaaaaccttacctacccttgacatg
gc-tgg-aatcccgga-gagatttg---ggagtgctcgaaa--ga-ga--acca-gtaca
caggtgctgcatggctgtcgtcagctcgtgtcgtgagatgttgggttaagtcccgc-aac
gagcgcaaccctcgcct-ttagttgccatca----------tt-------aagtt-gggc
actctaaagggactgccggtgacaaaccgga-----
>OTU_1057
gtagtccacgccctaaacgatgtcaactggtt-gttgggtcttca---------------
--------t--tgactcagtaacgaagctaacgcgtgaag---------------ttgac
cgcctggggagtacggtcgcaagattaaaactcaaaggaattgacggggacccgc-acaa
gcggtggatgatgtggattaattcgatgcaacgcgaaaaaccttacctacccttgacatg
gc-tgg-aatcccgga-gagatttg---ggagtgcccgaaa--ga-ga--atct-gcaca
caggtgctgcatggctgtcgtcaactcgtgtcgtgagatgttgggttaagtcccgc-aac
gagcgcaacccttgtca-ttagttgctac----------------------gaaa-gagc
actctaatgagactgccggtgacaaaccgga-----
>OTU_1064
gtagtccacgccgtaaacgatggaagctagcc-gtcggcaagttt---------------
---------a-cttgtcggtggcgcagctaacgcattaag---------------cttcc
cgcctggggagtacggtcgcaagattaaaactcaaaggaattgacgggggcccgc-acaa
gcggtggagcatgtggtttaattcgaagcaacgcgcagaaccttaccagcccttgacatc
cc-ggtcgcggcttcc-agagatgg---aagctttcagttc--ggctg--gacc-ggtga
caggtgctgcatggctgttgtcagctcgtgtcgtgagatgttgggttaagtcccgc-aac
gagcgcaaccctcgccc-ttagttgccagca----------tt-------cagtt-gggc
actctaaggggactgccggtgataagccgaga----
>OTU_1071
gtagtcctagccctaaacgatgattgcttgat-gtggcaggtacc---------------
--------caatcctgccgtgtcgaagctaacgcgataag---------------caatc
cgcctggggagtacggtcgcaaggctgaaactcaaaggaattgacgggggcccgc-acaa
gcggtggagcatgtggtttaattcgacgcaacgcgaagaaccttacctgggctcgaaatg
ta-cag-gaatcactt-agaaata----ggtgcgcctagca--at-ag--gcct-gtata
taggtgctgcatggctgtcgtcagctcgtgtcgtgagatgttgggttaagtcccgc-aac
gagcgcaacccttatct-ctagttgcgacta----------tt-------tagtt-gagc
actctagcgaaaccgccgcggataacgggga-----
>OTU_1074
gtagtccacgccgtaaacgttgggcgctagct-gtggggacctttc--------------
--------cacggtttccgtgtcgtagctaacgcattaag---------------cgccc
cgcctggggagtacggccgcaaggctaaaactcaaaggaattgacgggggcccgc-acaa
gcggcggagcatgcggattaattcgatgcaacgcgaagaaccttaccaaggcttgacata
ca-cga-gaacgggcc-agaaatgg---tc-aact--cttt-----ggacactc-gtgaa
caggtggtgcatggttgtcgtcagctcgtgtcgtgagatgttgggttaagtcccgc-aac
gagcgcaaccctcgtcg-catgttgccagca--------cgtt-------atggt-gggg
actcatgtgagactgccggggtcaactcgga-----
>OTU_1096
gtagtccatgccgtaaacgatgagtgttcgcc-cttggtctacgt---------------
------------ggatcaggggcccagctaacgcgtgaaa---------------cactc
cgcctggggagtacggtcgcaagaccgaaactcaaaggaattgacgggggcccgc-acaa
gcggtggagcatgtggtttagttcgatgcaacgcgaagaaccttacctactcttgacatc
ca-gag-aattcgcta-gagata-----gcttagtgccttc--gg-ga--actc-tgaga
caggtgctgcatggctgtcgtcagctcgtgttgtgaaatgttgggttaagtcccgc-aac
gagcgcaacccttatcc-tttgttgccagcg---------att-------cggtc-ggga
actcaaaggagactgccggtgataaaccgga-----
>OTU_1128
gtagtccatgccgtaaacgttgggcgctaggt-gtgggacccg-tc--------------
--------cacgggttccgtgccgcagctaacgcattaag---------------cgccc
cgcctggggagtacggccgcaaggctaaaactcaaaggaattgacgggggcccgc-acaa
gcggcggagcatgcggattaattcgatgcaacgcgaagaaccttacctgggtttgacata
cg-ccg-gaaacacct-agagatag---gt--gcc--cttt-----ta--gtcg-gtgta
caggtggtgcatggctgtcgtcagctcgtgtcgtgagatgttgggttaagtcccgc-aac
gagcgcaacccttatcc-tatgttgccagca--------agcccttcggggtgtt-gggg
actcatgggagactgccggggtcaactcgga-----
>OTU_1131
gtagtccatgccgtaaacgatgagtgttcgcc-cttggtctacgt---------------
------------ggatcaggggcccagctaacgcgtgaaa---------------cactc
cgcctggggagtacggtcgcaagaccgaaactcaaaggaattgacgggggcctgc-acaa
gcggtggagcatgtggtttaattcgatgcaacgcgaaaaaccttacccacctttgacatg
ta-cgg-aagttacca-gagatggt---ttcgtgctcgaaa--ga-ga--accg-taaca
caggtgctgcatggctgtcgtcagctcgtgtcgtgagatgttgggttaagtcccgc-aac
gagcgcaacccttgtca-ttagttgctac-----------att-------tagtt-gggc
actctaatgagactgccggtgataaaccgga-----
>OTU_1141
gtagtccatgccgtaaacgatgagtgttcgcc-cttggtctacgc---------------
------------ggatcaggggcccagctaacgcgtgaaa---------------cactc
cgcctggggagtacggtcgcaagaccgaaactcaaaggaattgacgggggcctgc-acaa
gcggtggatgatgtggattaattcgatgcaacgcgaaaaaccttacctacccttgacatg
tc-agg-aacctccga-gagatcgg---agggtgctcgaaa--ga-ga--gcct-gaaca
caggtgctgcatggctgtcgtcagctcgtgtcgtgagatgttgggttaagtcccgc-aac
gagcgcaacccttgtca-ttagttgctac-----------att-------cagtt-gggc
actctaatgagactgccggtgacaaaccgga-----
>OTU_1152
gtagtccacgccgtaaacgatgaatgccagct-gttggggtgctt---------------
---------g-cacctcagtagcgcagctaacgcattaag---------------cattc
cgcctggggagtacggtcgcaagattaaaactcaaaggaattgacgggggcccgc-acaa
gcggtggagcatgtggtttaattcgaagcaacgcgcagaaccttaccatcctttgacatg
gc-atg-ttactggga-gagatc-----tcaggtcctcttc--gg-ag--gcgt-gcaca
caggtgctgcatggctgtcgtcagctcgtgttgtgagatgtttggtcaagtcctat-aac
gagcgaaaccctcgcct-ttagttgccatca----------tt-------tagtt-gggc
actttaaaggaaccgccggtgataagccgga-----
>OTU_1153
gtagtccacgccgtaaacgatggatactagct-gttcggttttc----------------
-----------ggactgagtggctaagcgaaagtgataag---------------tatcc
cacctggggagtacgaacgcatgtttgaaactcaaaggaattgacgggggcccgc-acaa
gcggtggagcatgtggtttaattcgatgatacgcgaggaaccttaccagggcttaaatgt
ag-gtt-gacaggctt-ggaaaca----ggtttttcctc-------gg--acaa-cttac
aaggtgctgcatggttgtcgtcagctcgtgccgtgaggtgtcaggttaagccctat-aac
gagcgcaacccctgtcg-ttagttgccagcg--------agtc-------atgtc-ggga
actctaacgagactgctagtgcaaactgaga-----
>OTU_1155
gtagtccacgccgtaaacgatgataactagct-gtccgggcactt---------------
--------gg-tgcctgggtggcgcagctaacgcattaag---------------ttatc
cgcctggggagtacggccgcaaggttaaaactcaaagaaattgacgggggcctgc-acaa
gcggtggagcatgtggtttaattcgaagcaacgcgcagaaccttaccaacgtttgacatc
cc-tagtatggatcgt-ggagacac---tttccttcagttc--ggctg--gcta-ggtga
caggtgctgcatggctgtcgtcagctcgtgtcgtgagatgttgggttaagtcccgc-aac
gagcgcaaccctcgcct-ttagttgccatca----------tt-------tagtt-gggc
actctaaaggaaccgccggtgataagccgga-----
>OTU_1156
gtagtccacgccgtaaacgttgggaactagat-gtggggtccattc--------------
--------cacggattccgtgtcgcagctaacgcattaag---------------ttccc
cgcctggggagtacggccgcaaggctaaaactcaaaggaattgacgggggcccgc-acaa
gcggcggagcatgcggattaattcgatgcaacgcgaagaaccttaccaaggcttgacata
ta-ccg-gaaacttcc-agagatgg---tt-gccc--cgca-----ag--gtcg-gtata
caggtggtgcatggttgtcgtcagctcgtgtcgtgagatgttgggttaagtcccgc-aac
gagagcaaccctcgttc-tatgttgccagca--------cgta-------atggt-ggga
actctagggagactgccggtgataagccgcga----
>OTU_1158
gtagtccacgctgtaaacgatgggtactaggt-ttggtgggtctt---------------
--------gacccccgccgaaccggcgctaacgcaataag---------------taccc
cgcctgggaagtacggtcgcaagactaaaactcaaaggaattgacgggggcccgc-acaa
gcggtggatcatgtggtttaattcgaagcaacgcgaagaaccctacctggatttgacatc
ct-ctg-acaacccta-gaggtagg---gctttcgtagcaa--ta-cg--acag-agaga
cacgtgctgcatggctgtcgtcagctcgtgtggtgacatgttgggttaagtcccgc-aac
gagcgcaacccctgtct-ttagttgccagca----------tt-------aagtt-gggc
actctaaagagactgccgtggtgaacacgga-----
>OTU_1167
gtagtccacgccgtaaacgttgggcgctaggt-gtggtgttccttc--------------
--------cacgaactccgtgccgcagctaacgcattaag---------------cgccc
cgcctggggagtacggccgcaaggctaaaactcaaaggaattgacgggggcccgc-acaa
gcggcggagcatgcggattaattcgatgcaacgcgaagaaccttaccaaggcttgacatg
ca-cgg-gaaagttcc-agagatgg---tt-cccc--cgca-----ag--gtcc-gtgca
caggtggtgcatggttgtcgtcagctcgtgtcgtgagatgttgggttaagtcccgc-aac
gagcgcaacccttgtcg-tatgttgccagca--------cgta-------atggt-gggg
actcataagagactgccggggtcaactcgga-----
>OTU_1169
gtagtccacgccgtaaacgatgataactagct-gtccgggaactt---------------
--------gg-tttttgggtggcgcagctaacgcattaag---------------ttatc
cgcctggggagtacggccgcaaggttaaaactcaaatgaattgacgggggcctgc-acaa
gcggtggagcatgtggtttaattcaaagcaacgcgcagaaccttaccaacgtttgacatc
cc-tatcgcggttacc-agagatgg---tttccttcagttc--ggctg--gata-ggtga
caggtgctgcatggctgtcgtcagctcgtgtcgtgagatgttgggttaagtcccgc-aac
gagcgcaaccctcgcct-ttagttgccatca----------tt-------tagtt-gggc
actctagggagactgccggtgataagccgcga----
>OTU_1174
gtagtccacgccgtaaacgatgtcgacttggaggttggaagcctt---------------
--------ga-gcttttagtggcgcagctaacgcattaag---------------ttgac
cgcctggggagtacggccgcaaggttaaaactcaaatgaattgacgggggcccgc-acaa
gcggtggagcatgtggtttaattcgaagcaacgtgaagaaccttaccaggccttgacatc
ca-atg-aactttcca-gagatg-----gattggtgccttc--gg-ga--gcat-tgaga
caggtgctgcatggctgtcgtcagctcgtgtcgtgagatgttgggttaagtcccgc-aac
gagcgcaacccttatcc-tttgttgccagcg--------agta-------atgtc-ggga
actcaaaggagactgccggtgacaaaccgga-----
>OTU_1176
gtagtccacgccgtaaacgatgttgactagcc-gttggggtcctt---------------
--------ga-gactttagtggcgcagctaacgcattaag---------------tcgac
cgcctggggagtacggccgcaaggttaaaactcaaatgaattgacgggggcctgc-acaa
gcggtggagcatgtggtttaattcgaagcaacgcgcagaaccttaccagcgtttgacatg
gc-agg-acgacttcc-agagatgg---atttcttcccttc--gg-gg--acct-gcaca
caggtgctgcatggctgtcgtcagctcgtgtcgtgagatgttgggttaagtcccgc-aac
gagcgcaaccctcgacc-ttagttgccatca----------tt-------tagtt-gggc
actttaaggtaaccgccggtgataagccgga-----
>OTU_1181
gtagtccatgccgtaaacgttgggaactagct-gtggggaccattc--------------
--------cacggtctccgtgtcgcagctaacgcattaag---------------ttccc
cgcctggggagtacggccgcaaggctaaaactcaaaggaattgacgggggcccgc-acaa
gcggcggagcatgcggattaattcgatgcaacgcgaagaaccttaccaaggcttgacata
ta-ccg-gaaacggcc-agagatgg---tc-gccc--cgca-----ag--gtcg-gtata
caggtggtgcatggttgtcgtcagctcgtgtcgtgagatgttgggttaagtcccgc-aac
gagcgcaaccctcgttc-tatgttgccagca--------cgtt-------atggt-ggga
actcataggagactgccagtgatatactgga-----
>X57162.1 Guillardia theta 18S rRNA gene
gtagtcttaaccataaactatgccgactaggg-atcagtggatgt---------------
------------caatttgcgacgccattggcaccttgtgagaaatcaaagtttttgggt
tccggggggagtatggtcgcaaggctgaaacttaaaggaattgacggaagggcaccacca
ggagtggagcctgcggcttaatttgactcaacacggggaaacttaccaggtccagacata
gt-aag-gattg-----acagattg--aaagctctttct-------tg--attc-tatgg
gtggtggtgcatggccgttcttagttggtggagtgatttgtctggttaattccgtt-aac
gaacgagacctcagcctgctaactagcatcgcgaatattgatt-------ggcga-gggc
ttcttagagggactatttgtgtttaatgaatggaag
>ENA|AB663373|AB663373.1 Haloferax alexandrinus gene for 16S rRNA, complete sequence, strain: JCM 10717. 
gtagtcctagctgtaaacgatgctcgctaggt-gtgacacaggctacg------------
--------agcctgtgttgtgccgtagggaagccgagaag---------------cgagc
cgcctgggaagtacgtccgcaaggatgaaacttaaaggaattggcgggggagcactacaa
ccggaggagcctgcggtttaattggactcaacgccggacatctcaccagctccgactaca
gt-gat-gacga-----tcaggt-----tgatgaccttatc--ac-ga--cgct-gtaga
gaggaggtgcatggccgccgtcagctcgtaccgtgaggcgtcctgttaagtcaggc-aac
gagcgagacccgcactt-ctaattgccagcagcagt-ttcgac-------tggct-gggt
acattagaaggactgccgctgctaaagcggag----
