# Supplementary material for: Consistent host and organ occupancy of phyllosphere bacteria in a community of wild herbaceous plant species
Source: ISME J. 2019 Oct 17;14(1):245–58. doi: 10.1038/s41396-019-0531-8 (PMC6908658; doi:10.1038/s41396-019-0531-8)
Supplement: Supplementary file 8 — Supplementary information 7 [file 41396_2019_531_MOESM8_ESM.txt]

((ENA:2.22232303517400220372,((OTU_186:0.15357729625271177021,OTU_198:0.14441391541574122304):0.00000100000050002909,(OTU_288:0.05480116736134349464,(((((OTU_321:0.33658697792029124152,((((((OTU_212:0.40130287918180207463,(OTU_251:0.00985480615990478800,((OTU_353:0.03352180764251553452,(OTU_676:0.03511834007885891035,OTU_930:0.03578273560787428170):0.00569902925078360698):0.02497630776078680476,(OTU_119:0.04409730612671831917,(OTU_70:0.01526724825136749515,(OTU_738:0.03157842296618167122,OTU_101:0.03285056350929949076):0.02189764517134394975):0.01150732761693294692):0.00000100000050002909):0.03134603007476107622):0.30058367701670868355):0.01777774176565636438,((OTU_72:0.10722356881609128310,(((OTU_199:0.04695333964942126348,OTU_281:0.02409575013235933788):0.01074949090278608417,(OTU_224:0.00641235099206809243,(OTU_1153:0.03511625263017728593,(OTU_243:0.01923120699497293112,OTU_151:0.09945624019324109111):0.02072562966608084561):0.02341008307511194611):0.02449969283879256665):0.05355623956355164139,OTU_255:0.05227500744587903342):0.01828963061814400243):0.01364105380467527627,(OTU_149:0.05350083330261262704,OTU_234:0.01693973902047209851):0.00000100000050002909):0.07864020554576303668):0.16968949816839939970,OTU_244:0.50781369848928092914):0.14718245434996035659,((OTU_447:0.01555645616969711723,OTU_185:0.07300022311878189007):0.03734140285146007182,OTU_532:0.07045433534340683757):0.14831669100755084933):0.02175601127351807842,(OTU_369:0.00245377856843372478,(((OTU_387:0.13700756110192954806,OTU_302:0.02164951615543116159):0.10101096599019213085,(OTU_728:0.05898506102342383067,OTU_120:0.01426101583664194511):0.00000100000050002909):0.04604553923064413218,OTU_331:0.01414286267734471067):0.12640145689166518150):0.34969131988631674268):0.00000100000050002909,((((OTU_220:0.01212912533711161048,((OTU_216:0.02615652783360954484,OTU_268:0.15845866081105908219):0.08401645464936211005,(((OTU_163:0.12394034881297649742,OTU_53:0.01365323030976117735):0.10561601080773093397,OTU_117:0.00000100000050002909):0.04242950739507481833,(OTU_241:0.05799766942741862996,((OTU_50:0.03776750808233421408,OTU_123:0.03408066329118666221):0.02430936524087324094,OTU_203:0.02205656734082246315):0.01605771469086382519):0.01974265417154036015):0.01682430122729514088):0.00000100000050002909):0.00000100000050002909,OTU_632:0.06220114177429732910):0.06260977004482773389,OTU_128:0.02657398222322540290):0.19121946184497584653,((OTU_174:0.03470399516862698874,((OTU_383:0.05328455434662297124,OTU_389:0.01363147524840524136):0.03205390059629849298,OTU_77:0.04023514006219721523):0.01347649967030072754):0.02739286550263899875,(OTU_258:0.06675849545247358741,(OTU_222:0.04783839145177793545,OTU_433:0.02461613161316568779):0.02748961664140145075):0.00506120206568190251):0.09937390515917755851):0.00000100000050002909):0.28973914226573299624):0.46979221048987912512,(OTU_351:0.73536602259904537693,(OTU_176:0.23917622837860877394,(OTU_218:0.05599361552035921757,OTU_219:0.06020056837666348110):0.37138903030787456805):0.08480369794030362396):0.19459463234728280323):0.03820056835751217683,(((OTU_509:0.05525586375130080857,(OTU_80:0.06076121628274359920,((OTU_297:0.22023706514905669329,OTU_201:0.01607292847586079196):0.03146335299743539121,OTU_344:0.04340633818663477278):0.10982823056076818080):0.00000100000050002909):0.15116887368645609557,OTU_311:0.19902982910925709481):0.47171947635957228728,((((((((((((((OTU_136:0.03032229290801967403,(OTU_93:0.01296184008960732902,((OTU_83:0.06528347356910992050,(OTU_24:0.00000100000050002909,(OTU_102:0.02937687010998650539,(OTU_547:0.16970195864326234614,OTU_39:0.00059670207019879725):0.05459135551136822667):0.05432861305511135080):0.01356391057205128502):0.01319220028416341790,(OTU_500:0.04908926053098731229,(OTU_350:0.17458116037865359371,(OTU_694:0.03677315076042941139,((OTU_100:0.01696796655465462531,OTU_332:0.04655977630335865480):0.04621780344278821062,OTU_414:0.00000100000050002909):0.07944712886323761214):0.02032793756040013680):0.00000100000050002909):0.00865243654179794798):0.12125865890688364290):0.05874637871665969180):0.02617837363196322611,OTU_262:0.00553513145893259981):0.08747765552310907133,((OTU_98:0.03165614567281228864,OTU_211:0.03590134715491025835):0.02080567128526229076,(OTU_13:0.01781358885535739428,(((OTU_40:0.03357707434458488682,OTU_1167:0.03732122831194784746):0.01572823356528307154,OTU_977:0.01607549544492085924):0.02101462570627321211,OTU_187:0.04390635998926232381):0.03023434687579797456):0.05181585601148377268):0.04483878376459329157):0.05033066233305447112,OTU_28:0.11234969456553402234):0.00000100000050002909,OTU_318:0.14940189860808464339):0.00000100000050002909,(OTU_138:0.10318042229917372132,(OTU_75:0.00000100000050002909,OTU_130:0.06878624254712871477):0.03570529914922411507):0.08306487151335835428):0.01756009377012600348,(((((((((OTU_451:0.01449188898704790139,OTU_161:0.05219648611524410620):0.03278619564043702000,OTU_1074:0.13395800851657488351):0.00787571817909953238,OTU_45:0.07067204377314623143):0.01211267898341709774,(((OTU_114:0.09198131189389992246,OTU_170:0.01876540585631545840):0.02496890721501554208,((OTU_729:0.06201825894642926801,OTU_18:0.00000100000050002909):0.01638326167654553800,(OTU_1181:0.03258628727897786709,(OTU_1156:0.06162395267856549813,OTU_313:0.01219613289883393452):0.01556743259186108355):0.02464716827061692178):0.00243721498812704595):0.00996800410772434239,((OTU_308:0.01707503724911134044,(OTU_737:0.04161987086729718871,(OTU_523:0.04418608615037464965,((OTU_954:0.04112724396965002083,OTU_46:0.02572792214745611011):0.04613974349408700437,OTU_26:0.00000100000050002909):0.01427466318746278308):0.02521387669407501933):0.00000100000050002909):0.00647465397097998947,(OTU_205:0.09971615517559831443,OTU_97:0.03534199573171701442):0.02091274203149097802):0.07484014716750635177):0.01979664424486102595):0.03854444248686390156,(OTU_337:0.02694682537890674343,OTU_68:0.03957016088715574476):0.06391032958536477238):0.02422592930982073872,(OTU_125:0.05682424502375037906,OTU_106:0.38995867386811272626):0.01764476817063009156):0.00000100000050002909,((OTU_322:0.05988194020657277433,OTU_457:0.04425022458306655804):0.03739903645596579645,(OTU_290:0.19760414666731776490,OTU_207:0.03157120576104088805):0.01302563076011771688):0.02701087005866936036):0.05973486068260655535,((OTU_144:0.09651212706660665386,(OTU_335:0.06178535312061978618,((OTU_623:0.06093448001742482467,OTU_32:0.00000100000050002909):0.06731170990603509152,OTU_34:0.01845390366672109567):0.04972512100913088068):0.01115055756620634414):0.04281131992276331066,OTU_20:0.10324491358258898466):0.00000100000050002909):0.03389734309347845059,((OTU_110:0.03076190771025351031,((((((OTU_1128:0.05715335626709130978,OTU_58:0.00129351176197495732):0.03432088132861153829,OTU_467:0.02338041658060080810):0.03895252386310209952,OTU_499:0.02570993306174635534):0.01528599579998704897,(OTU_405:0.00503368681674015890,((((OTU_857:0.02398345183412693704,(OTU_940:0.05027586352781224233,OTU_491:0.01418960131802677986):0.02478263763651413626):0.01783943265892555530,OTU_95:0.01500093627352953873):0.00000100000050002909,OTU_239:0.05476736585459770351):0.03261330648823318468,(OTU_266:0.08460424841796028439,OTU_227:0.02103078328920594819):0.05590933030671822734):0.03481846051561626049):0.01078977576407999517):0.01428254922096981218,(OTU_653:0.01514706885448026223,OTU_582:0.02398879644011889245):0.02221760914896477035):0.01348361446603083165,OTU_378:0.05503341989442275123):0.01441895046320553625):0.00000100000050002909,(((OTU_111:0.04233043725285704634,OTU_178:0.02837799800975792860):0.00624157840121617596,OTU_395:0.07009437093747557246):0.03523970799430715256,OTU_196:0.22012591168854742096):0.00000100000050002909):0.08621744072749665255):0.03536678096480771333):0.06274682540588293056,(OTU_628:0.05629568490907353728,OTU_162:0.02940591728936840787):0.09969912587281119787):0.12258502730704737282,((OTU_189:0.07364300494880766934,(OTU_108:0.05880979670174741464,OTU_107:0.02170246477231884200):0.05485013441594070033):0.03734476441149923304,OTU_152:0.05005346657263250870):0.63513746559258055235):0.27965923262129910309,(OTU_223:0.08694027389147387930,OTU_64:0.05398847579665901064):0.04687299162098693822):0.06175014082467280424,OTU_159:0.00000100000050002909):0.13389548175637727701,((OTU_953:0.04617638474190761955,OTU_225:0.04111686460158464618):0.33837212297719176934,OTU_200:0.29157964008796827260):0.29231436416281386670):0.15536257601457989508,((((((((((OTU_173:0.02989319865656628675,OTU_49:0.04083100244519120847):0.00211724310993641716,OTU_701:0.03098297092651381909):0.00000100000050002909,OTU_94:0.03589290114177425689):0.00000100000050002909,(OTU_557:0.02566927676932865762,(OTU_654:0.00889053742965751487,((OTU_226:0.01982709843757537657,((OTU_62:0.06877781670209796860,OTU_134:0.05569890431472310915):0.00000100000050002909,OTU_54:0.10145722751882438328):0.03631663751911121119):0.02065222962104582699,OTU_145:0.05805192419439046680):0.02851076689503368247):0.02993541714926985231):0.00316390915345893730):0.04595978394828134639,OTU_76:0.05057796966219808149):0.01578913436631100564,OTU_279:0.04201323347636929523):0.02537527770198404545,OTU_247:0.04787105189565014907):0.07651409691002422631,(((OTU_132:0.04953601234260475439,OTU_171:0.01101070144271120571):0.11681742796561932207,(OTU_473:0.04503306509591416956,OTU_233:0.07717488953316302414):0.04305286535224459032):0.02207128904367451280,OTU_127:0.70884297862184786343):0.19971024973168949312):0.09813710333302584632,(((OTU_267:0.04520618633661439845,OTU_367:0.09761201552141036963):0.03903579055353006977,(OTU_293:0.07272467302231988562,OTU_17:0.05418685388923948770):0.02903292735391680215):0.08386207325035721638,OTU_844:0.13996842429609307468):0.05568528500604695564):0.08084725668555273193,((OTU_92:0.02741675083729051832,(OTU_340:0.04045385289568126375,OTU_230:0.02067956067610106710):0.06514757004308641131):0.20931039006613200160,(OTU_197:0.05534188168283519366,OTU_137:0.03094020479797080642):0.11837875102506165148):0.07609011871091533874):0.05694325791774501599):0.05215535201750390315,(OTU_214:0.29992574503554653154,(OTU_264:0.03316929074445494618,(OTU_240:0.01092623393526309834,(OTU_336:0.11006751614566487318,OTU_283:0.03153555573722283817):0.08929972288904300393):0.05566731924049445057):0.33965030720616984361):0.27305840856569912889):0.01402149097356930781):0.00000100000050002909):0.00000100000050002909,((((((OTU_612:0.04406769347128858261,OTU_169:0.01702388098102878763):0.25131616445173193819,((OTU_164:0.33245107645506410954,(OTU_238:0.06718228961780951802,((OTU_359:0.04892039917183770709,(OTU_1158:0.03011435304549374414,(OTU_184:0.02753015719376432358,OTU_363:0.04028354115394772172):0.03684761280176082621):0.00777964882146063314):0.05060499269358394864,OTU_168:0.08271553476622765799):0.04697667098558011567):0.27333502674309334557):0.03742626828219149798,(OTU_165:0.26534229389545216371,OTU_326:0.11086558502584416275):0.14097785694485795438):0.07079083029215106626):0.05492064236441062536,((OTU_299:0.06305556129342418381,(OTU_65:0.07272404046586064541,OTU_280:0.04429444927412629768):0.08139849023449081955):0.04088953930551524757,(OTU_182:0.00774523471777355341,OTU_133:0.06526857890159278031):0.06237750074437538317):0.22149558928792706380):0.00000100000050002909,(((((OTU_140:0.02387022238469031082,OTU_520:0.05726913729794084335):0.00418989556378771780,(((OTU_89:0.05375381181789747748,OTU_301:0.03547206545686947682):0.03069970786209675825,OTU_160:0.01602752293205525480):0.03237724112888357847,(OTU_181:0.05557024654873141123,OTU_121:0.04391723228252854966):0.02378007087084339777):0.01251407493598599360):0.01439336544242884527,OTU_104:0.10440884960236207490):0.00000100000050002909,OTU_271:0.04145384488160942793):0.15524181521571137066,(OTU_273:0.14135366447787475752,(OTU_202:0.04432747666967544464,OTU_115:0.04743563729602490869):0.19241022070602054050):0.27779042163011102851):0.07314408616445099154):0.05408245691139814543,(OTU_129:0.00000100000050002909,(OTU_167:0.05091827934835575775,OTU_1071:0.03784362831387794168):0.02301466225735448318):0.65775033868359855660):0.00000100000050002909,(((((((((((((((OTU_889:0.03620104573580992802,(OTU_208:0.05320851432405385856,(OTU_631:0.03017386240445649528,(OTU_1174:0.06364609323884730385,((((OTU_626:0.06003745405884893666,OTU_2:0.00000100000050002909):0.00921559267048323305,OTU_505:0.04804365456890211106):0.00000100000050002909,((OTU_317:0.04252886955718998552,(OTU_11:0.01284426694331490884,OTU_893:0.05344878946034439804):0.02271535205750348924):0.00815005284326154357,OTU_346:0.02934157830490569802):0.02015494666030582388):0.00000100000050002909,(((OTU_282:0.00844893949488924323,(OTU_87:0.03544776177381582516,OTU_838:0.02504885634822835369):0.02450050670620269530):0.00000100000050002909,OTU_721:0.24113792806040473815):0.02688136051819790123,OTU_585:0.03540787287244779452):0.01841321433325253040):0.02357085732521184071):0.17163357864935566144):0.07291149748877547021):0.03815676945418459975):0.02790953460089584323,(OTU_488:0.05797946831975362564,OTU_14:0.01107547612185619083):0.03090533983712863420):0.00515554493541301676,((OTU_29:0.01460277915112422401,(((OTU_814:0.03551966513022936783,OTU_783:0.07369032515416593099):0.12294751662612674048,(OTU_61:0.08374863613112391858,OTU_1096:0.03867139450276196877):0.00376437173259516625):0.39979481272926969959,(OTU_166:0.00000100000050002909,OTU_66:0.06123050758853623016):0.00127917339026283614):0.04596213612894606976):0.01173845330958859373,OTU_15:0.04719873428398367599):0.00000100000050002909):0.02059857341463752767,OTU_306:0.09453314825906883323):0.00000100000050002909,(((OTU_672:0.04760387725141564802,((OTU_3:0.00000100000050002909,((OTU_263:0.00871132518217808578,OTU_385:0.05131979312106371011):0.03947747969270948287,((OTU_37:0.02479140197344921123,(OTU_7:0.00348723985730817849,OTU_81:0.07236486750001246138):0.04001342111861554834):0.01735542593384714963,(((OTU_999:0.05888369841248177611,(OTU_348:0.07671130825934563413,OTU_4:0.00000100000050002909):0.00000100000050002909):0.02287204580619189159,OTU_44:0.06198012272226084696):0.02742476954318296203,OTU_206:0.03878729767935171213):0.08999600850329084190):0.03698958386647333008):0.02071448978167699656):0.03441154265620478131,OTU_84:0.03144935138389211987):0.02082062491779182456):0.00611756759291016278,OTU_113:0.02881974004729774552):0.01143688120061982054,OTU_157:0.06642180873590630696):0.02934485273322114118):0.00000100000050002909,((OTU_74:0.18858029977899004592,((OTU_656:0.00677452936181290651,OTU_231:0.04108275248425911907):0.57132277819805199481,(OTU_124:0.03019410331144356877,OTU_99:0.03914400377590461499):0.03593493580264917053):0.00000100000050002909):0.10284255713674200772,OTU_771:0.03937143396067049883):0.00000100000050002909):0.03110181874857720352,((OTU_142:0.11328967263961008116,OTU_175:0.00176106237555118377):0.03770586922617155667,(OTU_43:0.03710271117774138067,(OTU_272:0.01877755802627972814,OTU_85:0.07547868863986656462):0.07536554030659954606):0.02469873627276943095):0.00576406566982360421):0.01006296684257291726,(OTU_60:0.04997762721863148461,OTU_139:0.16725968284010681031):0.01842947566159853362):0.15024819485086740589,((OTU_685:0.07130023603590747439,(OTU_236:0.00592788411262654916,(OTU_79:0.02699197306283539211,OTU_156:0.06178283984945036333):0.07107692336467513750):0.01881512549044244559):0.04196516597553531791,OTU_812:0.03173998959536623171):0.03585598448472518407):0.09075607362901225161,OTU_183:0.32141158326168356441):0.04810370229555489124,((((OTU_56:0.15402666703818854166,OTU_47:0.02730993302774611595):0.03203111304853176189,OTU_563:0.05224802943226660584):0.00000100000050002909,OTU_320:0.03053477931768235065):0.02138455003477811311,OTU_122:0.01072544687823255224):0.14502800387651246239):0.04174462973078580524,(((((((((OTU_88:0.00000100000050002909,OTU_669:0.11429394947990946518):0.06438107390675919250,OTU_291:0.00769971830413554263):0.01720567664112807732,(OTU_686:0.03509467591176359397,(OTU_131:0.05685496075249039244,(OTU_747:0.04381974542495171293,OTU_195:0.04526326987034417354):0.01558093742201843018):0.01228965386988494120):0.00000100000050002909):0.04697491171962799028,(OTU_422:0.03018296202633533043,((((OTU_5:0.00000100000050002909,((OTU_1141:0.10257814332487973086,OTU_1131:0.02664353408581544153):0.29006792394543645663,OTU_257:0.07883193141486395661):0.00000100000050002909):0.00000100000050002909,(OTU_380:0.03462837001094332817,OTU_1027:0.03513744490954405497):0.02411386567672722803):0.02891793688381821478,OTU_713:0.03430251379761657671):0.02556650414909611424,OTU_285:0.04415793269490574102):0.00487876574208803530):0.07360170881991062730):0.04853352108019596406,(OTU_42:0.04006091051020847782,OTU_188:0.02098646626207481894):0.04505428946328255552):0.00000100000050002909,((((OTU_194:0.35733343064755546115,OTU_229:0.43454493330756599478):0.17058450190236490451,OTU_147:0.05555367124605160856):0.02257772916606266139,OTU_259:0.06215808256846810237):0.03026478200624330844,OTU_90:0.14720093726178001825):0.01111443599973786778):0.00000100000050002909,(OTU_1057:0.04715087224844105585,((OTU_192:0.04548412662963415010,((OTU_429:0.03299837970629009021,OTU_146:0.03087267624190546261):0.03681961059583958168,(OTU_907:0.04820653683996423827,OTU_16:0.01268626489804853402):0.02595551812489955285):0.01517215357902450268):0.00867039339826399663,(OTU_30:0.00000100000050002909,((((OTU_439:0.06596104751123528509,OTU_57:0.00000100000050002909):0.09183884357653003538,OTU_245:0.09859985995886658139):0.01080033560450227755,OTU_154:0.00697037225039985435):0.04736760424147745674,(OTU_9:0.04670465610357445174,(OTU_764:0.06502763426220499465,((OTU_566:0.03880739735706247029,OTU_587:0.03901200747250531398):0.01345086466374917876,(OTU_1052:0.06672506172248118816,OTU_840:0.01981740726856356244):0.00290190446824682615):0.01945615466561826518):0.00000100000050002909):0.00680798180246972202):0.01538574575230116509):0.00777381677689249501):0.02663009093418590087):0.03042978053332384691):0.19268179392664003258,OTU_191:0.06304734354618732328):0.00000100000050002909,((OTU_286:0.00000100000050002909,(OTU_296:0.10881970447971572868,(OTU_265:0.04542782274435910872,OTU_135:0.02951052276943351080):0.03907549891660864333):0.00976859141538120694):0.21116732476022706533,(OTU_78:0.05911557757784161038,OTU_118:0.09117674211143669827):0.21787210548110091946):0.05272505396868411992):0.21124534228839855765):0.00000100000050002909,(OTU_310:0.01710145221788321457,OTU_304:0.04152603678813823751):0.13891403609509594963):0.04746719076128523562,OTU_284:0.22934523190489913835):0.08036895446312558589,(((OTU_294:0.11989988195503351043,((OTU_254:0.04633354303088229459,OTU_303:0.08978042446299287771):0.02302080984200461852,((OTU_375:0.26256353721423225656,(((((((((OTU_242:0.10533361129770663078,(OTU_103:0.08020003256099925149,(((OTU_35:0.03462853105092621175,(OTU_141:0.00505241302367207337,OTU_1152:0.09184097659508605460):0.06381753484581477454):0.00311379804822293441,((OTU_221:0.05486150652461404403,(((((OTU_33:0.02542992930549388408,(OTU_805:0.04281009200038630308,OTU_760:0.02701753706830219842):0.00770806521762707527):0.01597691487265876301,OTU_215:0.03680639144152158398):0.01692285624066648675,(OTU_841:0.11209009092266115915,OTU_496:0.06451512707113830902):0.03916401088752859139):0.00445885957118194454,OTU_237:0.05490536840632373461):0.02236194694370190195,OTU_8:0.00000100000050002909):0.00778656645669269145):0.02302709750622687970,OTU_19:0.04442602535612023146):0.00762622986882825239):0.02124284429905834437,((OTU_153:0.19817900272292615638,OTU_6:0.00000100000050002909):0.00501005961576968251,(OTU_974:0.20342024930945090677,(((OTU_921:0.14624667015252421076,((OTU_795:0.00842120968564740412,(OTU_855:0.01653051732566183235,OTU_778:0.15482304758903403519):0.06892227875804905757):0.12331664084755759869,OTU_432:0.09639719380242899038):0.01451906336353168438):0.03535451699944325288,OTU_866:0.02962161486996622156):0.10785959632742134207,OTU_722:0.05014084266586699840):0.00295531738436119332):0.00398937339233649407):0.03989576113901863869):0.13053646874529681310):0.02411721449664339101):0.04550022161288497236,(OTU_275:0.06580265937404329579,OTU_67:0.01118019703371031688):0.09874554540367294631):0.01432631851764247684,(OTU_252:0.06089513754699781706,OTU_112:0.00000100000050002909):0.15334029413544741915):0.09298254431916501417,(((OTU_217:0.01891214405264603909,(OTU_148:0.06584919630120665557,(OTU_210:0.00000100000050002909,(OTU_629:0.02515200151885779722,OTU_96:0.04100964296307618023):0.08327616719634398090):0.07578637898609030810):0.07710615723555749867):0.03052839958404949400,OTU_277:0.06463095073002930735):0.04473854721072368507,((OTU_319:0.03746011848840003627,OTU_38:0.03336246751801592164):0.03926665772702857965,OTU_86:0.00968415488555739862):0.05055847147413390641):0.10246419119780697526):0.00000100000050002909,((OTU_292:0.26619716761884942846,((((OTU_739:0.05588216927372904874,OTU_1018:0.01207079511166654108):0.01750127390650532688,(OTU_988:0.02923690206198547789,(OTU_21:0.06228139709257587281,OTU_27:0.00000100000050002909):0.03300304278265844132):0.00000100000050002909):0.01515554031463573446,(OTU_23:0.04338188461427875536,(OTU_819:0.05316462690866469859,OTU_143:0.00931524201820605607):0.03585035165107693794):0.03819559294037452868):0.13053019161619605626,(OTU_248:0.19566753964458710735,(OTU_158:0.00601390343725394152,(OTU_41:0.04841024281212997354,(OTU_705:0.05498070743802838112,(OTU_644:0.14769887714774485032,OTU_22:0.00000100000050002909):0.00619796122209939019):0.02074442096929352691):0.03375898427520626632):0.07149001831027652909):0.02939099401473704506):0.00000100000050002909):0.00222525808637827338,((OTU_126:0.04079464142040275382,OTU_177:0.09322125832821080704):0.00000100000050002909,OTU_1064:0.08245610165612665687):0.02998093406027672186):0.03534058262636456671):0.04934014001273451938,(OTU_116:0.00919614688558838787,((OTU_261:0.06212131840137632283,OTU_706:0.00753801887199467054):0.02850315931862060226,OTU_51:0.02689642659740103942):0.03839079449604713284):0.08671487212736994632):0.00000100000050002909,(OTU_48:0.03382149755492298154,OTU_773:0.03330073804511115426):0.20098924514515084661):0.03247585319454762698,((OTU_1169:0.04699406306736124417,(OTU_809:0.06166007327079693623,(OTU_12:0.00000100000050002909,(OTU_1155:0.04303102913796025969,((OTU_289:0.07821677628649455205,(((((OTU_774:0.02399652423913315596,(OTU_36:0.06018386932518755839,OTU_598:0.00081789025256007750):0.02825763346706392995):0.01793696348966501014,OTU_179:0.01851203478287447371):0.01535406782245627572,(((((OTU_10:0.00210076578672391137,OTU_884:0.05833444986528756038):0.01583529177167820531,OTU_797:0.03923479792145848077):0.00957619697312690928,((((OTU_69:0.04178941971599062222,OTU_381:0.02279489315244889042):0.01847082978288692653,((OTU_25:0.04205552079897938861,OTU_956:0.02611104670263684341):0.08937170203060008922,OTU_484:0.00719441696513982865):0.02058213996601735221):0.02979643759541324155,(OTU_928:0.03837944319130003057,OTU_955:0.02528754084101470651):0.00772170098959107463):0.01098661599681604803,((OTU_867:0.03319853365395512845,OTU_943:0.15355516068081967451):0.02369855606128845257,OTU_658:0.03240324229700296266):0.01764580622790044850):0.00000100000050002909):0.00000100000050002909,(((OTU_920:0.04530491074474386759,OTU_892:0.10114226659508797346):0.03100019202806930663,((OTU_342:0.11008772324823171140,OTU_305:0.04699356573455468200):0.03444697999186267789,OTU_287:0.01510323317988968884):0.03219961966159842065):0.00000100000050002909,((OTU_274:0.03672413346273217805,(OTU_1176:0.07826545238619664335,OTU_688:0.03073343782730291601):0.00000100000050002909):0.01923472411857964776,(OTU_1:0.00000100000050002909,OTU_622:0.06580368013701637375):0.00693034930385300844):0.00505143806087243134):0.03745920168228411562):0.00476435709449088505,OTU_329:0.02383823352201088278):0.00000100000050002909):0.00602967402608892145,OTU_307:0.04244173070345341747):0.05031696007498035611,OTU_995:0.02775470494984378159):0.01740910603465457146):0.00602571298268615545,(OTU_957:0.00587620580724215573,OTU_172:0.06480820366794159959):0.01162279076773062650):0.03124647576472527888):0.02750521733523065421):0.00000100000050002909):0.01654035931229877812):0.02735146985694647190,(((OTU_235:0.04124206542657431890,OTU_539:0.02595642645688065603):0.01417792221532756559,(OTU_388:0.00646826066641061764,OTU_232:0.06365519775880748576):0.01891969429871633371):0.03203105621485583671,(OTU_358:0.04545565922333844044,(OTU_71:0.00000100000050002909,(OTU_851:0.04053793426928302412,OTU_1010:0.07061681570188092782):0.37116459901752768547):0.01687579699635906316):0.00750651698999289275):0.01317127136832132485):0.16463403743208476770):0.00000100000050002909,(OTU_246:0.59377084333457930132,(OTU_249:0.07603678321869403178,(OTU_270:0.04944474023642793370,OTU_180:0.01844589303075509432):0.05581384689170273972):0.24857603886834186979):0.25231849303107539706):0.01904273245772885800):0.01774653919612521544,OTU_253:0.24211988825869235065):0.09611327482978376802):0.00000100000050002909):0.01858491069437981716,(OTU_260:0.12555915827646838001,((OTU_416:0.00000100000050002909,((OTU_109:0.08257478399064080432,OTU_190:0.11346251828803705086):0.06943025254140669511,OTU_82:0.08503552517606886851):0.01037384221703879783):0.00000100000050002909,(((((OTU_276:0.08534814731241935348,OTU_877:0.02916972691700437520):0.03155820016275347195,OTU_105:0.00000100000050002909):0.04026720829525217565,(OTU_213:0.04413147041378941149,OTU_155:0.02429577607091525440):0.02428922823182407681):0.01017213197591597396,OTU_52:0.05739611685108599037):0.00000100000050002909,OTU_368:0.06255575682954672700):0.04634126127691284153):0.34182531077047573209):0.06050204298008044629):0.00000100000050002909,((OTU_365:0.03101773183473417045,OTU_452:0.03167838381281804644):0.05809402937450244830,(OTU_228:0.13622559524849481294,((OTU_150:0.09549450623827078488,(OTU_91:0.03562739869451022473,OTU_209:0.02139111016078507066):0.14517159171719329347):0.17657028308316274900,(OTU_256:0.04712508460612566813,((OTU_298:1.03122314714035456795,OTU_372:0.03179570993916052551):0.03659282667136915662,((OTU_524:0.03395610857245257019,(OTU_31:0.01846666740478286953,OTU_608:0.03865858204796101399):0.00468510447053525556):0.02170267029024669850,OTU_250:0.05325769503306782698):0.06915775749883504298):0.02319707889193596551):0.11412234106596770566):0.07954337485586701617):0.02637055991481956907):0.02497230976635553268):0.37792630290067091847):0.06062494075297925056):0.00641551653775304046):0.42585124832770399061,OTU_295:0.95506473292672144915):0.17488214132388713029):0.05828650011879139836):1.16464755010259879420):3.40567145638575130562,X57162.1:3.40567145638575130562);
