# Supplementary material for: Consistent host and organ occupancy of phyllosphere bacteria in a community of wild herbaceous plant species
Source: ISME J. 2019 Oct 17;14(1):245–58. doi: 10.1038/s41396-019-0531-8 (PMC6908658; doi:10.1038/s41396-019-0531-8)
Supplement: Supplementary file 21 — Supplementary table 1 [file 41396_2019_531_MOESM21_ESM.txt]

	BarcodeSequence	LinkerPrimerSequence	R_idx_seq	R_idx	Pos_R_idx_plate	F_idx	F_idx_seq	Description	Initial Id on container	Link with another uid	Family	Species	Name Location	Sampling type	Sampling date	Time_of_collection	Processing status	Field-information file	Notes	Floral stage	date_plus_time	start_samp_time
466	ACCATCCAACGATGA	TGGACTGCGACTGGCGAACMGGATTAGATACCCKG	ACCATCCAACGA	B5-74	G2	B5-F1	TGA	466	1.6.16 S1 L	NA	Renunculaceae	Ranunculus acris	Plot 2 ETH Hoenggerberg, Zurich	Leaves	2016-06-01	15:30 to 18:05	Lyophilized for two days (Lab. Book. JV0205 p12) / Transfered in 2 ml tubes / Grinded 2 X 1 min 25 Hz (466.1, 466.2)	Sampling_Plot-2_Hoenggerberg_2016.xlsx	NA	NA	2016-06-01 15:30 to 18:05	2016-06-01 15:30
467	ATGCCGGTAATATGA	TGGACTGCGACTGGCGAACMGGATTAGATACCCKG	ATGCCGGTAATA	B5-75	G3	B5-F1	TGA	467	1.6.16 S2 L	NA	Fabaceae	Trifolium pratense	Plot 2 ETH Hoenggerberg, Zurich	Leaves	2016-06-01	15:30 to 18:05	Lyophilized for two days (Lab. Book. JV0205 p12) / Transfered in 2 ml tubes / Grinded 2 X 1 min 25 Hz (467.1, 467.2)	Sampling_Plot-2_Hoenggerberg_2016.xlsx	NA	NA	2016-06-01 15:30 to 18:05	2016-06-01 15:30
468	CGCGTCAAACTAGTC	TGGACTGCGACTGGCGAACMGGATTAGATACCCKG	CGCGTCAAACTA	B5-87	H3	B5-F3	GTC	468	1.6.16 S3 L	NA	Poaceae	Holcus lanatus	Plot 2 ETH Hoenggerberg, Zurich	Leaves	2016-06-01	15:30 to 18:05	Lyophilized for two days (Lab. Book. JV0205 p12) / Transfered in 2 ml tubes / Grinded 2 X 1 min 25 Hz (grinded)	Sampling_Plot-2_Hoenggerberg_2016.xlsx	NA	NA	2016-06-01 15:30 to 18:05	2016-06-01 15:30
469	TCTGTAGAGCCATGA	TGGACTGCGACTGGCGAACMGGATTAGATACCCKG	TCTGTAGAGCCA	B5-77	G5	B5-F1	TGA	469	1.6.16 S4 L	NA	Renunculaceae	Ranunculus acris	Plot 2 ETH Hoenggerberg, Zurich	Leaves	2016-06-01	15:30 to 18:05	Lyophilized for two days (Lab. Book. JV0205 p12) / Transfered in 2 ml tubes / Grinded 2 X 1 min 25 Hz (469.1)	Sampling_Plot-2_Hoenggerberg_2016.xlsx	NA	NA	2016-06-01 15:30 to 18:05	2016-06-01 15:30
470	TCGGATCTGTGATGA	TGGACTGCGACTGGCGAACMGGATTAGATACCCKG	TCGGATCTGTGA	B5-78	G6	B5-F1	TGA	470	1.6.16 S5 L	NA	Fabaceae	Trifolium pratense	Plot 2 ETH Hoenggerberg, Zurich	Leaves	2016-06-01	15:30 to 18:05	Lyophilized for two days (Lab. Book. JV0205 p12) / Transfered in 2 ml tubes / Grinded 2 X 1 min 25 Hz (470.3)	Sampling_Plot-2_Hoenggerberg_2016.xlsx	NA	NA	2016-06-01 15:30 to 18:05	2016-06-01 15:30
471	TGTGTTACTCCTCAG	TGGACTGCGACTGGCGAACMGGATTAGATACCCKG	TGTGTTACTCCT	B5-25	C1	B5-F4	CAG	471	1.6.16 S6 L	NA	Poaceae	Holcus lanatus	Plot 2 ETH Hoenggerberg, Zurich	Leaves	2016-06-01	15:30 to 18:05	Lyophilized for two days (Lab. Book. JV0205 p12) / Transfered in 2 ml tubes / Grinded 2 X 1 min 25 Hz (grinded)	Sampling_Plot-2_Hoenggerberg_2016.xlsx	NA	NA	2016-06-01 15:30 to 18:05	2016-06-01 15:30
472	ACTACCTCTTCATGA	TGGACTGCGACTGGCGAACMGGATTAGATACCCKG	ACTACCTCTTCA	B5-79	G7	B5-F1	TGA	472	1.6.16 S7 L	NA	Renunculaceae	Ranunculus acris	Plot 2 ETH Hoenggerberg, Zurich	Leaves	2016-06-01	15:30 to 18:05	Lyophilized for two days (Lab. Book. JV0205 p12) / Transfered in 2 ml tubes / Grinded 2 X 1 min 25 Hz (472.2, 472.3)	Sampling_Plot-2_Hoenggerberg_2016.xlsx	NA	NA	2016-06-01 15:30 to 18:05	2016-06-01 15:30
473	CTATCCAAGTGGTGA	TGGACTGCGACTGGCGAACMGGATTAGATACCCKG	CTATCCAAGTGG	B5-80	G8	B5-F1	TGA	473	1.6.16 S8 L	NA	Fabaceae	Trifolium pratense	Plot 2 ETH Hoenggerberg, Zurich	Leaves	2016-06-01	15:30 to 18:05	Lyophilized for two days (Lab. Book. JV0205 p12) / Transfered in 2 ml tubes / Grinded 2 X 1 min 25 Hz (473.1)	Sampling_Plot-2_Hoenggerberg_2016.xlsx	NA	NA	2016-06-01 15:30 to 18:05	2016-06-01 15:30
475	AGCCAGTCATACTGA	TGGACTGCGACTGGCGAACMGGATTAGATACCCKG	AGCCAGTCATAC	B5-81	G9	B5-F1	TGA	475	6.1.16 S10 L	NA	Renunculaceae	Ranunculus acris	Plot 2 ETH Hoenggerberg, Zurich	Leaves	2016-06-01	15:30 to 18:05	Lyophilized for two days (Lab. Book. JV0205 p12) / Transfered in 2 ml tubes / Grinded 2 X 1 min 25 Hz (475.1, 475.3)	Sampling_Plot-2_Hoenggerberg_2016.xlsx	NA	NA	2016-06-01 15:30 to 18:05	2016-06-01 15:30
476	ACCATCCAACGAGTC	TGGACTGCGACTGGCGAACMGGATTAGATACCCKG	ACCATCCAACGA	B5-74	G2	B5-F3	GTC	476	1.6.16 S1 FL	NA	Renunculaceae	Ranunculus acris	Plot 2 ETH Hoenggerberg, Zurich	Flowers	2016-06-01	15:30 to 18:05	Lyophilized for two days (Lab. Book. JV0205 p12) / Transfered in 2 ml tubes / Grrinded 2 X 1 min 25 Hz	Sampling_Plot-2_Hoenggerberg_2016.xlsx	NA	All opened stages	2016-06-01 15:30 to 18:05	2016-06-01 15:30
477	GAGTTAGCATCATGA	TGGACTGCGACTGGCGAACMGGATTAGATACCCKG	GAGTTAGCATCA	B5-82	G10	B5-F1	TGA	477	1.6.16 S2 FL	NA	Fabaceae	Trifolium pratense	Plot 2 ETH Hoenggerberg, Zurich	Flowers	2016-06-01	15:30 to 18:05	Lyophilized for two days (Lab. Book. JV0205 p12) / Transfered in 2 ml tubes / Grinded 2 X 1 min 25 Hz (477.1, 477.5)	Sampling_Plot-2_Hoenggerberg_2016.xlsx	NA	All opened stages	2016-06-01 15:30 to 18:05	2016-06-01 15:30
479	ATGCCGGTAATAGTC	TGGACTGCGACTGGCGAACMGGATTAGATACCCKG	ATGCCGGTAATA	B5-75	G3	B5-F3	GTC	479	1.6.16 S4 FL	NA	Renunculaceae	Ranunculus acris	Plot 2 ETH Hoenggerberg, Zurich	Flowers	2016-06-01	15:30 to 18:05	Lyophilized for two days (Lab. Book. JV0205 p12) / Transfered in 2 ml tubes / Grinded 2 X 1 min 25 Hz	Sampling_Plot-2_Hoenggerberg_2016.xlsx	NA	All opened stages	2016-06-01 15:30 to 18:05	2016-06-01 15:30
480	TAAGACTACTGGTGA	TGGACTGCGACTGGCGAACMGGATTAGATACCCKG	TAAGACTACTGG	B5-83	G11	B5-F1	TGA	480	1.6.16 S5 FL	NA	Fabaceae	Trifolium pratense	Plot 2 ETH Hoenggerberg, Zurich	Flowers	2016-06-01	15:30 to 18:05	Lyophilized for two days (Lab. Book. JV0205 p12) / Transfered in 2 ml tubes / Grinded 2 X 1 min 25 Hz (480.3, 480.6)	Sampling_Plot-2_Hoenggerberg_2016.xlsx	NA	All opened stages	2016-06-01 15:30 to 18:05	2016-06-01 15:30
481	GCAGATTTCCAGGTC	TGGACTGCGACTGGCGAACMGGATTAGATACCCKG	GCAGATTTCCAG	B5-54	E6	B5-F3	GTC	481	1.6.16 S6 FL	814	Poaceae	Holcus lanatus	Plot 2 ETH Hoenggerberg, Zurich	Flowers	2016-06-01	15:30 to 18:05	Lyophilized for two days (Lab. Book. JV0205 p12) / Transfered in 2 ml tubes / Grinded 2 X 1 min 25 Hz (481.4, 481.3) (not grinded) / regrinded 2 X 1 min 25 Hz always kept in liquid nitrogen	Sampling_Plot-2_Hoenggerberg_2016.xlsx	There are two tubes 481.4 (one grinded the other one not)	Advanced stage	2016-06-01 15:30 to 18:05	2016-06-01 15:30
482	GTCTCCTCCCTTTGA	TGGACTGCGACTGGCGAACMGGATTAGATACCCKG	GTCTCCTCCCTT	B5-84	G12	B5-F1	TGA	482	1.6.16 S7 FL	NA	Renunculaceae	Ranunculus acris	Plot 2 ETH Hoenggerberg, Zurich	Flowers	2016-06-01	15:30 to 18:05	Lyophilized for two days (Lab. Book. JV0205 p12) / Transfered in 2 ml tubes / Grinded 2 X 1 min 25 Hz	Sampling_Plot-2_Hoenggerberg_2016.xlsx	NA	All opened stages	2016-06-01 15:30 to 18:05	2016-06-01 15:30
483	TCATTCCACTCATGA	TGGACTGCGACTGGCGAACMGGATTAGATACCCKG	TCATTCCACTCA	B5-73	G1	B5-F1	TGA	483	1.6.16 S8 FL	NA	Fabaceae	Trifolium pratense	Plot 2 ETH Hoenggerberg, Zurich	Flowers	2016-06-01	15:30 to 18:05	Lyophilized for two days (Lab. Book. JV0205 p12) / Transfered in 2 ml tubes / Grinded 2 X 1 min 25 Hz	Sampling_Plot-2_Hoenggerberg_2016.xlsx	NA	All opened stages	2016-06-01 15:30 to 18:05	2016-06-01 15:30
485	TCAACCCGTGAATGA	TGGACTGCGACTGGCGAACMGGATTAGATACCCKG	TCAACCCGTGAA	B5-76	G4	B5-F1	TGA	485	6.1.16 S10 FL	NA	Renunculaceae	Ranunculus acris	Plot 2 ETH Hoenggerberg, Zurich	Flowers	2016-06-01	15:30 to 18:05	Lyophilized for two days (Lab. Book. JV0205 p12) / Transfered in 2 ml tubes / Grinded 2 X 1 min 25 Hz	Sampling_Plot-2_Hoenggerberg_2016.xlsx		All opened stages	2016-06-01 15:30 to 18:05	2016-06-01 15:30
486	CAGTCGTTAAGAGTC	TGGACTGCGACTGGCGAACMGGATTAGATACCCKG	CAGTCGTTAAGA	B5-63	F3	B5-F3	GTC	486	1.6.16 S11 FL	826	Poaceae	Holcus lanatus	Plot 2 ETH Hoenggerberg, Zurich	Flowers	2016-06-01	15:30 to 18:05	Lyophilized for two days (Lab. Book. JV0205 p12) / Transfered in 2 ml tubes / Grinded 2 X 1 min 25 Hz (486.3, 486.5) (grinded)	Sampling_Plot-2_Hoenggerberg_2016.xlsx	NA	Advanced stage	2016-06-01 15:30 to 18:05	2016-06-01 15:30
487	CTCCTCCCTTACTGA	TGGACTGCGACTGGCGAACMGGATTAGATACCCKG	CTCCTCCCTTAC	B5-35	C11	B5-F1	TGA	487	23.6.2016 S1 L	NA	Fabaceae	Trifolium pratense	Plot 2 ETH Hoenggerberg, Zurich	Leaves	2016-06-23	09:30 to 11:00	Lyophilized for two days (Lab. Book. JV0205 p12) / Transfered in 2 ml tubes / Grinded 2 X 1 min 25 Hz	Sampling_Plot-2_Hoenggerberg_2016.xlsx	NA	NA	2016-06-23 09:30 to 11:00	2016-06-23 09:30
488	CTCTACGAACAGTGA	TGGACTGCGACTGGCGAACMGGATTAGATACCCKG	CTCTACGAACAG	B5-34	C10	B5-F1	TGA	488	23.6.2016 S2 L	NA	Renunculaceae	Ranunculus acris	Plot 2 ETH Hoenggerberg, Zurich	Leaves	2016-06-23	09:30 to 11:00	Lyophilized for two days (Lab. Book. JV0205 p12) / Transfered in 2 ml tubes / Grinded 2 X 1 min 25 Hz	Sampling_Plot-2_Hoenggerberg_2016.xlsx	NA	NA	2016-06-23 09:30 to 11:00	2016-06-23 09:30
489	CTTCCAACTCATCAG	TGGACTGCGACTGGCGAACMGGATTAGATACCCKG	CTTCCAACTCAT	B5-64	F4	B5-F4	CAG	489	23.6.2016 S3 L	NA	Poaceae	Holcus lanatus	Plot 2 ETH Hoenggerberg, Zurich	Leaves	2016-06-23	09:30 to 11:00	Lyophilized for two days (Lab. Book. JV0205 p12) / Transfered in 2 ml tubes / Grinded 2 X 1 min 25 Hz	Sampling_Plot-2_Hoenggerberg_2016.xlsx	NA	NA	2016-06-23 09:30 to 11:00	2016-06-23 09:30
490	TCAACCCGTGAAACT	TGGACTGCGACTGGCGAACMGGATTAGATACCCKG	TCAACCCGTGAA	B5-76	G4	B5-F2	ACT	490	23.6.2016 S4 L	NA	Fabaceae	Trifolium pratense	Plot 2 ETH Hoenggerberg, Zurich	Leaves	2016-06-23	09:30 to 11:00	Lyophilized for two days (Lab. Book. JV0205 p12) / Transfered in 2 ml tubes	Sampling_Plot-2_Hoenggerberg_2016.xlsx	NA	NA	2016-06-23 09:30 to 11:00	2016-06-23 09:30
491	TTGCGTTAGCAGACT	TGGACTGCGACTGGCGAACMGGATTAGATACCCKG	TTGCGTTAGCAG	B5-16	B4	B5-F2	ACT	491	23.6.2016 S5 L	NA	Renunculaceae	Ranunculus acris	Plot 2 ETH Hoenggerberg, Zurich	Leaves	2016-06-23	09:30 to 11:00	Lyophilized for two days (Lab. Book. JV0205 p12) / Transfered in 2 ml tubes / Grinded 2 X 1 min 25 Hz	Sampling_Plot-2_Hoenggerberg_2016.xlsx	NA	NA	2016-06-23 09:30 to 11:00	2016-06-23 09:30
492	GATCAACCCACAGTC	TGGACTGCGACTGGCGAACMGGATTAGATACCCKG	GATCAACCCACA	B5-88	H4	B5-F3	GTC	492	23.6.2016 S6 L	NA	Poaceae	Holcus lanatus	Plot 2 ETH Hoenggerberg, Zurich	Leaves	2016-06-23	09:30 to 11:00	Lyophilized for two days (Lab. Book. JV0205 p12) / Transfered in 2 ml tubes / Grinded 2 X 1 min 25 Hz (grinded)	Sampling_Plot-2_Hoenggerberg_2016.xlsx	NA	NA	2016-06-23 09:30 to 11:00	2016-06-23 09:30
493	TTCTAGAGTGCGTGA	TGGACTGCGACTGGCGAACMGGATTAGATACCCKG	TTCTAGAGTGCG	B5-27	C3	B5-F1	TGA	493	23.6.2016 S7 L	NA	Fabaceae	Trifolium pratense	Plot 2 ETH Hoenggerberg, Zurich	Leaves	2016-06-23	09:30 to 11:00	Lyophilized for two days (Lab. Book. JV0205 p12) / Transfered in 2 ml tubes / Grinded 2 X 1 min 25 Hz	Sampling_Plot-2_Hoenggerberg_2016.xlsx	NA	NA	2016-06-23 09:30 to 11:00	2016-06-23 09:30
494	CGTGTTATGTGGTGA	TGGACTGCGACTGGCGAACMGGATTAGATACCCKG	CGTGTTATGTGG	B5-36	C12	B5-F1	TGA	494	23.6.2016 S8 L	NA	Renunculaceae	Ranunculus acris	Plot 2 ETH Hoenggerberg, Zurich	Leaves	2016-06-23	09:30 to 11:00	Lyophilized for two days (Lab. Book. JV0205 p12) / Transfered in 2 ml tubes / Grinded 2 X 1 min 25 Hz	Sampling_Plot-2_Hoenggerberg_2016.xlsx	NA	NA	2016-06-23 09:30 to 11:00	2016-06-23 09:30
495	AGTCGTGCACATCAG	TGGACTGCGACTGGCGAACMGGATTAGATACCCKG	AGTCGTGCACAT	B5-14	B2	B5-F4	CAG	495	23.6.2016 S9 L	NA	Poaceae	Holcus lanatus	Plot 2 ETH Hoenggerberg, Zurich	Leaves	2016-06-23	09:30 to 11:00	Lyophilized for two days (Lab. Book. JV0205 p12) / Transfered in 2 ml tubes / Grinded 2 X 1 min 25 Hz (grinded)	Sampling_Plot-2_Hoenggerberg_2016.xlsx	NA	NA	2016-06-23 09:30 to 11:00	2016-06-23 09:30
496	TCCGAGTCACCAGTC	TGGACTGCGACTGGCGAACMGGATTAGATACCCKG	TCCGAGTCACCA	B5-90	H6	B5-F3	GTC	496	23.6.2016 S10 L	NA	Poaceae	Holcus lanatus	Plot 2 ETH Hoenggerberg, Zurich	Leaves	2016-06-23	09:30 to 11:00	Lyophilized for two days (Lab. Book. JV0205 p12) / Transfered in 2 ml tubes / Grinded 2 X 1 min 25 Hz (grinded)	Sampling_Plot-2_Hoenggerberg_2016.xlsx	NA	NA	2016-06-23 09:30 to 11:00	2016-06-23 09:30
497	CTTCCAACTCATACT	TGGACTGCGACTGGCGAACMGGATTAGATACCCKG	CTTCCAACTCAT	B5-64	F4	B5-F2	ACT	497	23.6.2016 S11 L	NA	Renunculaceae	Ranunculus acris	Plot 2 ETH Hoenggerberg, Zurich	Leaves	2016-06-23	09:30 to 11:00	Lyophilized for two days (Lab. Book. JV0205 p12) / Transfered in 2 ml tubes	Sampling_Plot-2_Hoenggerberg_2016.xlsx	NA	NA	2016-06-23 09:30 to 11:00	2016-06-23 09:30
498	TACGAGCCCTAAACT	TGGACTGCGACTGGCGAACMGGATTAGATACCCKG	TACGAGCCCTAA	B5-17	B5	B5-F2	ACT	498	23.6.2016 S12 L	NA	Fabaceae	Trifolium pratense	Plot 2 ETH Hoenggerberg, Zurich	Leaves	2016-06-23	09:30 to 11:00	Lyophilized for two days (Lab. Book. JV0205 p12) / Transfered in 2 ml tubes / Grinded 2 X 1 min 25 Hz	Sampling_Plot-2_Hoenggerberg_2016.xlsx	NA	NA	2016-06-23 09:30 to 11:00	2016-06-23 09:30
499	TGCATACACTGGCAG	TGGACTGCGACTGGCGAACMGGATTAGATACCCKG	TGCATACACTGG	B5-4	A4	B5-F4	CAG	499	23.6.2016 S13 L	NA	Poaceae	Holcus lanatus	Plot 2 ETH Hoenggerberg, Zurich	Leaves	2016-06-23	18:15 to 20:00	Lyophilized for two days (Lab. Book. JV0205 p12) / Transfered in 2 ml tubes / Grinded 2 X 1 min 25 Hz	Sampling_Plot-2_Hoenggerberg_2016.xlsx	NA	NA	2016-06-23 18:15 to 20:00	2016-06-23 18:15
500	AAGTCACACACAACT	TGGACTGCGACTGGCGAACMGGATTAGATACCCKG	AAGTCACACACA	B5-66	F6	B5-F2	ACT	500	23.6.2016 S14 L	NA	Fabaceae	Trifolium pratense	Plot 2 ETH Hoenggerberg, Zurich	Leaves	2016-06-23	18:15 to 20:00	Lyophilized for two days (Lab. Book. JV0205 p12) / Transfered in 2 ml tubes	Sampling_Plot-2_Hoenggerberg_2016.xlsx	NA	NA	2016-06-23 18:15 to 20:00	2016-06-23 18:15
501	TGTCGCAAATAGACT	TGGACTGCGACTGGCGAACMGGATTAGATACCCKG	TGTCGCAAATAG	B5-18	B6	B5-F2	ACT	501	23.6.2016 S16 L	NA	Renunculaceae	Ranunculus acris	Plot 2 ETH Hoenggerberg, Zurich	Leaves	2016-06-23	18:15 to 20:00	Lyophilized for two days (Lab. Book. JV0205 p12) / Transfered in 2 ml tubes / Grinded 2 X 1 min 25 Hz	Sampling_Plot-2_Hoenggerberg_2016.xlsx	NA	NA	2016-06-23 18:15 to 20:00	2016-06-23 18:15
502	ACAATAGACACCACT	TGGACTGCGACTGGCGAACMGGATTAGATACCCKG	ACAATAGACACC	B5-19	B7	B5-F2	ACT	502	23.6.2016 S17 L	NA	Fabaceae	Trifolium pratense	Plot 2 ETH Hoenggerberg, Zurich	Leaves	2016-06-23	18:15 to 20:00	Lyophilized for two days (Lab. Book. JV0205 p12) / Transfered in 2 ml tubes / Grinded 2 X 1 min 25 Hz	Sampling_Plot-2_Hoenggerberg_2016.xlsx	NA	NA	2016-06-23 18:15 to 20:00	2016-06-23 18:15
503	AATAGCATGTCGACT	TGGACTGCGACTGGCGAACMGGATTAGATACCCKG	AATAGCATGTCG	B5-65	F5	B5-F2	ACT	503	23.6.2016 S18 L	NA	Renunculaceae	Ranunculus acris	Plot 2 ETH Hoenggerberg, Zurich	Leaves	2016-06-23	18:15 to 20:00	Lyophilized for two days (Lab. Book. JV0205 p12) / Transfered in 2 ml tubes	Sampling_Plot-2_Hoenggerberg_2016.xlsx	NA	NA	2016-06-23 18:15 to 20:00	2016-06-23 18:15
504	AGTGTCGATTCGGTC	TGGACTGCGACTGGCGAACMGGATTAGATACCCKG	AGTGTCGATTCG	B5-89	H5	B5-F3	GTC	504	23.6.2016 S18 L	NA	Poaceae	Holcus lanatus	Plot 2 ETH Hoenggerberg, Zurich	Leaves	2016-06-23	18:15 to 20:00	Lyophilized for two days (Lab. Book. JV0205 p12) / Transfered in 2 ml tubes / Grinded 2 X 1 min 25 Hz (grinded)	Sampling_Plot-2_Hoenggerberg_2016.xlsx	NA	NA	2016-06-23 18:15 to 20:00	2016-06-23 18:15
505	ACACCTGCGATCTGA	TGGACTGCGACTGGCGAACMGGATTAGATACCCKG	ACACCTGCGATC	B5-28	C4	B5-F1	TGA	505	23.6.2016 S20 L	NA	Renunculaceae	Ranunculus acris	Plot 2 ETH Hoenggerberg, Zurich	Leaves	2016-06-23	18:15 to 20:00	Lyophilized for two days (Lab. Book. JV0205 p12) / Transfered in 2 ml tubes / Grinded 2 X 1 min 25 Hz	Sampling_Plot-2_Hoenggerberg_2016.xlsx	NA	NA	2016-06-23 18:15 to 20:00	2016-06-23 18:15
506	ATGCCGGTAATAACT	TGGACTGCGACTGGCGAACMGGATTAGATACCCKG	ATGCCGGTAATA	B5-75	G3	B5-F2	ACT	506	23.6.2016 S21 L	NA	Fabaceae	Trifolium pratense	Plot 2 ETH Hoenggerberg, Zurich	Leaves	2016-06-23	18:15 to 20:00	Lyophilized for two days (Lab. Book. JV0205 p12) / Transfered in 2 ml tubes	Sampling_Plot-2_Hoenggerberg_2016.xlsx	NA	NA	2016-06-23 18:15 to 20:00	2016-06-23 18:15
507	CAGTCGTTAAGAACT	TGGACTGCGACTGGCGAACMGGATTAGATACCCKG	CAGTCGTTAAGA	B5-63	F3	B5-F2	ACT	507	23.6.2016 S22 L	NA	Renunculaceae	Ranunculus acris	Plot 2 ETH Hoenggerberg, Zurich	Leaves	2016-06-23	18:15 to 20:00	Lyophilized for two days (Lab. Book. JV0205 p12) / Transfered in 2 ml tubes	Sampling_Plot-2_Hoenggerberg_2016.xlsx	NA	NA	2016-06-23 18:15 to 20:00	2016-06-23 18:15
508	ACGAGACTGATTCAG	TGGACTGCGACTGGCGAACMGGATTAGATACCCKG	ACGAGACTGATT	B5-2	A2	B5-F4	CAG	508	23.6.2016 S23 L	NA	Poaceae	Holcus lanatus	Plot 2 ETH Hoenggerberg, Zurich	Leaves	2016-06-23	18:15 to 20:00	Lyophilized for two days (Lab. Book. JV0205 p12) / Transfered in 2 ml tubes / Grinded 2 X 1 min 25 Hz (grinded)	Sampling_Plot-2_Hoenggerberg_2016.xlsx	NA	NA	2016-06-23 18:15 to 20:00	2016-06-23 18:15
509	TCACGAGTCACAGTC	TGGACTGCGACTGGCGAACMGGATTAGATACCCKG	TCACGAGTCACA	B5-95	H11	B5-F3	GTC	509	23.6.2016 S24 L	NA	Poaceae	Holcus lanatus	Plot 2 ETH Hoenggerberg, Zurich	Leaves	2016-06-23	18:15 to 20:00	Lyophilized for two days (Lab. Book. JV0205 p12) / Transfered in 2 ml tubes / Grinded 2 X 1 min 25 Hz (grinded)	Sampling_Plot-2_Hoenggerberg_2016.xlsx	NA	NA	2016-06-23 18:15 to 20:00	2016-06-23 18:15
510	ATCCTTTGGTTCACT	TGGACTGCGACTGGCGAACMGGATTAGATACCCKG	ATCCTTTGGTTC	B5-9	A9	B5-F2	ACT	510	23.6.2016 S23 L	NA	Fabaceae	Trifolium pratense	Plot 2 ETH Hoenggerberg, Zurich	Leaves	2016-06-23	18:15 to 20:00	Lyophilized for two days (Lab. Book. JV0205 p12) / Transfered in 2 ml tubes / Grinded 2 X 1 min 25 Hz	Sampling_Plot-2_Hoenggerberg_2016.xlsx	NA	NA	2016-06-23 18:15 to 20:00	2016-06-23 18:15
511	TACAGCGCATACACT	TGGACTGCGACTGGCGAACMGGATTAGATACCCKG	TACAGCGCATAC	B5-8	A8	B5-F2	ACT	511	23.6.16 S1 FL	NA	Fabaceae	Trifolium pratense	Plot 2 ETH Hoenggerberg, Zurich	Flowers	2016-06-23	09:30 to 11:00	Lyophilized for two days (Lab. Book. JV0205 p12) / Transfered in 2 ml tubes / Grinded 2 X 1 min 25 Hz	Sampling_Plot-2_Hoenggerberg_2016.xlsx	NA	All opened stages	2016-06-23 09:30 to 11:00	2016-06-23 09:30
513	ATTAGCAGCGTATGA	TGGACTGCGACTGGCGAACMGGATTAGATACCCKG	ATTAGCAGCGTA	B5-37	D1	B5-F1	TGA	513	23.6.16 S4 FL	NA	Fabaceae	Trifolium pratense	Plot 2 ETH Hoenggerberg, Zurich	Flowers	2016-06-23	09:30 to 11:00	Lyophilized for two days (Lab. Book. JV0205 p12) / Transfered in 2 ml tubes / Grinded 2 X 1 min 25 Hz	Sampling_Plot-2_Hoenggerberg_2016.xlsx	NA	All opened stages	2016-06-23 09:30 to 11:00	2016-06-23 09:30
515	TGCACAGTCGCTTGA	TGGACTGCGACTGGCGAACMGGATTAGATACCCKG	TGCACAGTCGCT	B5-26	C2	B5-F1	TGA	515	23.6.16 S7 FL	NA	Fabaceae	Trifolium pratense	Plot 2 ETH Hoenggerberg, Zurich	Flowers	2016-06-23	09:30 to 11:00	Lyophilized for two days (Lab. Book. JV0205 p12) / Transfered in 2 ml tubes / Grinded 2 X 1 min 25 Hz	Sampling_Plot-2_Hoenggerberg_2016.xlsx	NA	All opened stages	2016-06-23 09:30 to 11:00	2016-06-23 09:30
516	CTTGAGAAATCGGTC	TGGACTGCGACTGGCGAACMGGATTAGATACCCKG	CTTGAGAAATCG	B5-62	F2	B5-F3	GTC	516	23.6.16 S9 FL	NA	Poaceae	Holcus lanatus	Plot 2 ETH Hoenggerberg, Zurich	Flowers	2016-06-23	09:30 to 11:00	Lyophilized for two days (Lab. Book. JV0205 p12) / Transfered in 2 ml tubes / Grinded 2 X 1 min 25 Hz (grinded)	Sampling_Plot-2_Hoenggerberg_2016.xlsx	NA	Advanced stage	2016-06-23 09:30 to 11:00	2016-06-23 09:30
517	AACCGCATAAGTGTC	TGGACTGCGACTGGCGAACMGGATTAGATACCCKG	AACCGCATAAGT	B5-61	F1	B5-F3	GTC	517	23.6.16 S10 FL	NA	Poaceae	Holcus lanatus	Plot 2 ETH Hoenggerberg, Zurich	Flowers	2016-06-23	09:30 to 11:00	Lyophilized for two days (Lab. Book. JV0205 p12) / Transfered in 2 ml tubes / Grinded 2 X 1 min 25 Hz (grinded)	Sampling_Plot-2_Hoenggerberg_2016.xlsx	NA	Young stages	2016-06-23 09:30 to 11:00	2016-06-23 09:30
518	CACACAAAGTCAACT	TGGACTGCGACTGGCGAACMGGATTAGATACCCKG	CACACAAAGTCA	B5-67	F7	B5-F2	ACT	518	23.6.16 S12 FL	NA	Fabaceae	Trifolium pratense	Plot 2 ETH Hoenggerberg, Zurich	Flowers	2016-06-23	09:30 to 11:00	Lyophilized for two days (Lab. Book. JV0205 p12) / Transfered in 2 ml tubes	Sampling_Plot-2_Hoenggerberg_2016.xlsx	NA	All opened stages	2016-06-23 09:30 to 11:00	2016-06-23 09:30
519	ATAGCGAACTCAGTC	TGGACTGCGACTGGCGAACMGGATTAGATACCCKG	ATAGCGAACTCA	B5-60	E12	B5-F3	GTC	519	23.6.16 S13 FL	NA	Poaceae	Holcus lanatus	Plot 2 ETH Hoenggerberg, Zurich	Flowers	2016-06-23	18:15 to 20:00	Lyophilized for two days (Lab. Book. JV0205 p12) / Transfered in 2 ml tubes / Grinded 2 X 1 min 25 Hz (grinded)	Sampling_Plot-2_Hoenggerberg_2016.xlsx	NA	Advanced stage	2016-06-23 18:15 to 20:00	2016-06-23 18:15
520	TGTGTTACTCCTTGA	TGGACTGCGACTGGCGAACMGGATTAGATACCCKG	TGTGTTACTCCT	B5-25	C1	B5-F1	TGA	520	23.6.16 S14 FL	NA	Fabaceae	Trifolium pratense	Plot 2 ETH Hoenggerberg, Zurich	Flowers	2016-06-23	18:15 to 20:00	Lyophilized for two days (Lab. Book. JV0205 p12) / Transfered in 2 ml tubes / Grinded 2 X 1 min 25 Hz	Sampling_Plot-2_Hoenggerberg_2016.xlsx	NA	All opened stages	2016-06-23 18:15 to 20:00	2016-06-23 18:15
522	GCAACACCATCCACT	TGGACTGCGACTGGCGAACMGGATTAGATACCCKG	GCAACACCATCC	B5-13	B1	B5-F2	ACT	522	23.6.16 S17 FL	NA	Fabaceae	Trifolium pratense	Plot 2 ETH Hoenggerberg, Zurich	Flowers	2016-06-23	18:15 to 20:00	Lyophilized for two days (Lab. Book. JV0205 p12) / Transfered in 2 ml tubes / Grinded 2 X 1 min 25 Hz	Sampling_Plot-2_Hoenggerberg_2016.xlsx	NA	All opened stages	2016-06-23 18:15 to 20:00	2016-06-23 18:15
523	ACAGCTCAAACAGTC	TGGACTGCGACTGGCGAACMGGATTAGATACCCKG	ACAGCTCAAACA	B5-59	E11	B5-F3	GTC	523	23.6.2016 S18 FL	NA	Poaceae	Holcus lanatus	Plot 2 ETH Hoenggerberg, Zurich	Flowers	2016-06-23	18:15 to 20:00	Lyophilized for two days (Lab. Book. JV0205 p12) / Transfered in 2 ml tubes / Grinded 2 X 1 min 25 Hz (grinded)	Sampling_Plot-2_Hoenggerberg_2016.xlsx	NA	Advanced stage	2016-06-23 18:15 to 20:00	2016-06-23 18:15
524	CATCGACGAGTTTGA	TGGACTGCGACTGGCGAACMGGATTAGATACCCKG	CATCGACGAGTT	B5-30	C6	B5-F1	TGA	524	23.6.16 S21 FL	NA	Fabaceae	Trifolium pratense	Plot 2 ETH Hoenggerberg, Zurich	Flowers	2016-06-23	18:15 to 20:00	Lyophilized for two days (Lab. Book. JV0205 p12) / Transfered in 2 ml tubes / Grinded 2 X 1 min 25 Hz	Sampling_Plot-2_Hoenggerberg_2016.xlsx	NA	All opened stages	2016-06-23 18:15 to 20:00	2016-06-23 18:15
526	TCATTCCACTCAGTC	TGGACTGCGACTGGCGAACMGGATTAGATACCCKG	TCATTCCACTCA	B5-73	G1	B5-F3	GTC	526	23.6.2016 S24 FL	NA	Poaceae	Holcus lanatus	Plot 2 ETH Hoenggerberg, Zurich	Flowers	2016-06-23	18:15 to 20:00	Lyophilized for two days (Lab. Book. JV0205 p12) / Transfered in 2 ml tubes / Grinded 2 X 1 min 25 Hz (grinded)	Sampling_Plot-2_Hoenggerberg_2016.xlsx	NA	Young stages	2016-06-23 18:15 to 20:00	2016-06-23 18:15
527	CCAATACGCCTGACT	TGGACTGCGACTGGCGAACMGGATTAGATACCCKG	CCAATACGCCTG	B5-12	A12	B5-F2	ACT	527	23.6.16 S23 FL	NA	Fabaceae	Trifolium pratense	Plot 2 ETH Hoenggerberg, Zurich	Flowers	2016-06-23	18:15 to 20:00	Lyophilized for two days (Lab. Book. JV0205 p12) / Transfered in 2 ml tubes / Grinded 2 X 1 min 25 Hz	Sampling_Plot-2_Hoenggerberg_2016.xlsx	NA	All opened stages	2016-06-23 18:15 to 20:00	2016-06-23 18:15
529	GATCTAATCGAGACT	TGGACTGCGACTGGCGAACMGGATTAGATACCCKG	GATCTAATCGAG	B5-93	H9	B5-F2	ACT	529	27.5.16 S1 L	NA	Renunculaceae	Ranunculus acris	Plot 2 ETH Hoenggerberg, Zurich	Leaves	2016-05-27	15:20 to 18:30	Lyophilized for two days (Lab. Book. JV0205 p13) / Transfered in 2 ml tubes	Sampling_Plot-2_Hoenggerberg_2016.xlsx	NA	NA	2016-05-27 15:20 to 18:30	2016-05-27 15:20
530	GGTTTAACACGCGTC	TGGACTGCGACTGGCGAACMGGATTAGATACCCKG	GGTTTAACACGC	B5-52	E4	B5-F3	GTC	530	27.5.16 S2 L	NA	Fabaceae	Trifolium pratense	Plot 2 ETH Hoenggerberg, Zurich	Leaves	2016-05-27	15:20 to 18:30	Lyophilized for two days (Lab. Book. JV0205 p13) / Transfered in 2 ml tubes	Sampling_Plot-2_Hoenggerberg_2016.xlsx	NA	NA	2016-05-27 15:20 to 18:30	2016-05-27 15:20
532	CGGATCTAGTGTGTC	TGGACTGCGACTGGCGAACMGGATTAGATACCCKG	CGGATCTAGTGT	B5-49	E1	B5-F3	GTC	532	27.5.16 S4 L	NA	Renunculaceae	Ranunculus acris	Plot 2 ETH Hoenggerberg, Zurich	Leaves	2016-05-27	15:20 to 18:30	Lyophilized for two days (Lab. Book. JV0205 p13) / Transfered in 2 ml tubes	Sampling_Plot-2_Hoenggerberg_2016.xlsx	NA	NA	2016-05-27 15:20 to 18:30	2016-05-27 15:20
533	ATTTAGGACGACGTC	TGGACTGCGACTGGCGAACMGGATTAGATACCCKG	ATTTAGGACGAC	B5-51	E3	B5-F3	GTC	533	27.5.16 S5 L	NA	Fabaceae	Trifolium pratense	Plot 2 ETH Hoenggerberg, Zurich	Leaves	2016-05-27	15:20 to 18:30	Lyophilized for two days (Lab. Book. JV0205 p13) / Transfered in 2 ml tubes	Sampling_Plot-2_Hoenggerberg_2016.xlsx	NA	NA	2016-05-27 15:20 to 18:30	2016-05-27 15:20
534	AGTTACGAGCTACAG	TGGACTGCGACTGGCGAACMGGATTAGATACCCKG	AGTTACGAGCTA	B5-15	B3	B5-F4	CAG	534	27.5.16 S6 L	NA	Poaceae	Holcus lanatus	Plot 2 ETH Hoenggerberg, Zurich	Leaves	2016-05-27	15:20 to 18:30	Lyophilized for two days (Lab. Book. JV0205 p13) / Transfered in 2 ml tubes / Grinded 2 X 1 min 25 Hz (grinded)	Sampling_Plot-2_Hoenggerberg_2016.xlsx	NA	NA	2016-05-27 15:20 to 18:30	2016-05-27 15:20
535	TAAGACTACTGGACT	TGGACTGCGACTGGCGAACMGGATTAGATACCCKG	TAAGACTACTGG	B5-83	G11	B5-F2	ACT	535	27.5.16 S8 L	NA	Renunculaceae	Ranunculus acris	Plot 2 ETH Hoenggerberg, Zurich	Leaves	2016-05-27	15:20 to 18:30	Lyophilized for two days (Lab. Book. JV0205 p13) / Transfered in 2 ml tubes	Sampling_Plot-2_Hoenggerberg_2016.xlsx	NA	NA	2016-05-27 15:20 to 18:30	2016-05-27 15:20
536	ACAAACATGGTCACT	TGGACTGCGACTGGCGAACMGGATTAGATACCCKG	ACAAACATGGTC	B5-43	D7	B5-F2	ACT	536	27.5.16 S8 L	NA	Fabaceae	Trifolium pratense	Plot 2 ETH Hoenggerberg, Zurich	Leaves	2016-05-27	15:20 to 18:30	Lyophilized for two days (Lab. Book. JV0205 p16) / Transfered in 2 ml tubes	Sampling_Plot-2_Hoenggerberg_2016.xlsx	NA	NA	2016-05-27 15:20 to 18:30	2016-05-27 15:20
537	ACCATCCAACGACAG	TGGACTGCGACTGGCGAACMGGATTAGATACCCKG	ACCATCCAACGA	B5-74	G2	B5-F4	CAG	537	27.5.16 S9 L	NA	Poaceae	Holcus lanatus	Plot 2 ETH Hoenggerberg, Zurich	Leaves	2016-05-27	15:20 to 18:30	Lyophilized for two days (Lab. Book. JV0205 p13) / Transfered in 2 ml tubes / Grinded 2 X 1 min 25 Hz (grinded)	Sampling_Plot-2_Hoenggerberg_2016.xlsx	NA	NA	2016-05-27 15:20 to 18:30	2016-05-27 15:20
538	AACCAGCAGATTACT	TGGACTGCGACTGGCGAACMGGATTAGATACCCKG	AACCAGCAGATT	B5-40	D4	B5-F2	ACT	538	27.5.16 S10 L	NA	Renunculaceae	Ranunculus acris	Plot 2 ETH Hoenggerberg, Zurich	Leaves	2016-05-27	15:20 to 18:30	Lyophilized for two days (Lab. Book. JV0205 p16) / Transfered in 2 ml tubes	Sampling_Plot-2_Hoenggerberg_2016.xlsx	NA	NA	2016-05-27 15:20 to 18:30	2016-05-27 15:20
539	TAAACGCGACTCACT	TGGACTGCGACTGGCGAACMGGATTAGATACCCKG	TAAACGCGACTC	B5-94	H10	B5-F2	ACT	539	27.5.16 S11 L	NA	Fabaceae	Trifolium pratense	Plot 2 ETH Hoenggerberg, Zurich	Leaves	2016-05-27	15:20 to 18:30	Lyophilized for two days (Lab. Book. JV0205 p13) / Transfered in 2 ml tubes	Sampling_Plot-2_Hoenggerberg_2016.xlsx	NA	NA	2016-05-27 15:20 to 18:30	2016-05-27 15:20
540	TGCACAGTCGCTCAG	TGGACTGCGACTGGCGAACMGGATTAGATACCCKG	TGCACAGTCGCT	B5-26	C2	B5-F4	CAG	540	27.5.16 S12 L	NA	Poaceae	Holcus lanatus	Plot 2 ETH Hoenggerberg, Zurich	Leaves	2016-05-27	15:20 to 18:30	Lyophilized for two days (Lab. Book. JV0205 p16) / Transfered in 2 ml tubes / Grinded 2 X 1 min 25 Hz (grinded)	Sampling_Plot-2_Hoenggerberg_2016.xlsx	NA	NA	2016-05-27 15:20 to 18:30	2016-05-27 15:20
541	TCCGAGTCACCAACT	TGGACTGCGACTGGCGAACMGGATTAGATACCCKG	TCCGAGTCACCA	B5-90	H6	B5-F2	ACT	541	27.5.16 S1 FL	NA	Renunculaceae	Ranunculus acris	Plot 2 ETH Hoenggerberg, Zurich	Flowers	2016-05-27	15:20 to 18:30	Lyophilized for two days (Lab. Book. JV0205 p13) / Transfered in 2 ml tubes	Sampling_Plot-2_Hoenggerberg_2016.xlsx	NA	All opened stages	2016-05-27 15:20 to 18:30	2016-05-27 15:20
542	TCACGAGTCACAACT	TGGACTGCGACTGGCGAACMGGATTAGATACCCKG	TCACGAGTCACA	B5-95	H11	B5-F2	ACT	542	27.5.16 S2 FL	NA	Fabaceae	Trifolium pratense	Plot 2 ETH Hoenggerberg, Zurich	Flowers	2016-05-27	15:20 to 18:30	Lyophilized for two days (Lab. Book. JV0205 p13) / Transfered in 2 ml tubes	Sampling_Plot-2_Hoenggerberg_2016.xlsx	NA	All opened stages	2016-05-27 15:20 to 18:30	2016-05-27 15:20
544	CGCGTCAAACTAACT	TGGACTGCGACTGGCGAACMGGATTAGATACCCKG	CGCGTCAAACTA	B5-87	H3	B5-F2	ACT	544	27.5.16 S4 FL	NA	Renunculaceae	Ranunculus acris	Plot 2 ETH Hoenggerberg, Zurich	Flowers	2016-05-27	15:20 to 18:30	Lyophilized for two days (Lab. Book. JV0205 p13) / Transfered in 2 ml tubes	Sampling_Plot-2_Hoenggerberg_2016.xlsx	NA	All opened stages	2016-05-27 15:20 to 18:30	2016-05-27 15:20
545	AGACAAGCTTCCACT	TGGACTGCGACTGGCGAACMGGATTAGATACCCKG	AGACAAGCTTCC	B5-92	H8	B5-F2	ACT	545	27.5.16 S5 FL	NA	Fabaceae	Trifolium pratense	Plot 2 ETH Hoenggerberg, Zurich	Flowers	2016-05-27	15:20 to 18:30	Lyophilized for two days (Lab. Book. JV0205 p13) / Transfered in 2 ml tubes	Sampling_Plot-2_Hoenggerberg_2016.xlsx	NA	All opened stages	2016-05-27 15:20 to 18:30	2016-05-27 15:20
547	CCTTGTTCACCTACT	TGGACTGCGACTGGCGAACMGGATTAGATACCCKG	CCTTGTTCACCT	B5-39	D3	B5-F2	ACT	547	27.5.16 S7 FL	NA	Renunculaceae	Ranunculus acris	Plot 2 ETH Hoenggerberg, Zurich	Flowers	2016-05-27	15:20 to 18:30	Lyophilized for two days (Lab. Book. JV0205 p16) / Transfered in 2 ml tubes	Sampling_Plot-2_Hoenggerberg_2016.xlsx	NA	All opened stages	2016-05-27 15:20 to 18:30	2016-05-27 15:20
548	TCTCTACCACTCACT	TGGACTGCGACTGGCGAACMGGATTAGATACCCKG	TCTCTACCACTC	B5-20	B8	B5-F2	ACT	548	27.5.16 S8 FL	NA	Fabaceae	Trifolium pratense	Plot 2 ETH Hoenggerberg, Zurich	Flowers	2016-05-27	15:20 to 18:30	Lyophilized for two days (Lab. Book. JV0205 p16) / Transfered in 2 ml tubes / Grinded 2 X 1 min 25 Hz	Sampling_Plot-2_Hoenggerberg_2016.xlsx	NA	All opened stages	2016-05-27 15:20 to 18:30	2016-05-27 15:20
550	CGATCGAACACTACT	TGGACTGCGACTGGCGAACMGGATTAGATACCCKG	CGATCGAACACT	B5-21	B9	B5-F2	ACT	550	27.5.16 S10 FL	NA	Renunculaceae	Ranunculus acris	Plot 2 ETH Hoenggerberg, Zurich	Flowers	2016-05-27	15:20 to 18:30	Lyophilized for two days (Lab. Book. JV0205 p16) / Transfered in 2 ml tubes / Grinded 2 X 1 min 25 Hz	Sampling_Plot-2_Hoenggerberg_2016.xlsx	NA	All opened stages	2016-05-27 15:20 to 18:30	2016-05-27 15:20
551	ATTGCAAGCAACACT	TGGACTGCGACTGGCGAACMGGATTAGATACCCKG	ATTGCAAGCAAC	B5-22	B10	B5-F2	ACT	551	27.5.16 S11 FL	NA	Fabaceae	Trifolium pratense	Plot 2 ETH Hoenggerberg, Zurich	Flowers	2016-05-27	15:20 to 18:30	Lyophilized for two days (Lab. Book. JV0205 p16) / Transfered in 2 ml tubes / Grinded 2 X 1 min 25 Hz	Sampling_Plot-2_Hoenggerberg_2016.xlsx	NA	All opened stages	2016-05-27 15:20 to 18:30	2016-05-27 15:20
557	ACCAGTGACTCAGTC	TGGACTGCGACTGGCGAACMGGATTAGATACCCKG	ACCAGTGACTCA	B5-11	A11	B5-F3	GTC	557	28.5.16 S1 L	NA	Renunculaceae	Ranunculus acris	Plot 2 ETH Hoenggerberg, Zurich	Leaves	2016-05-28	15:15 to 18:30	Lyophilized for two days (Lab. Book. JV0205 p13) / Transfered in 2 ml tubes	Sampling_Plot-2_Hoenggerberg_2016.xlsx	NA	NA	2016-05-28 15:15 to 18:30	2016-05-28 15:15
558	GCAACACCATCCGTC	TGGACTGCGACTGGCGAACMGGATTAGATACCCKG	GCAACACCATCC	B5-13	B1	B5-F3	GTC	558	28.5.16 S2 L	NA	Fabaceae	Trifolium pratense	Plot 2 ETH Hoenggerberg, Zurich	Leaves	2016-05-28	15:15 to 18:30	Lyophilized for two days (Lab. Book. JV0205 p13) / Transfered in 2 ml tubes	Sampling_Plot-2_Hoenggerberg_2016.xlsx	NA	NA	2016-05-28 15:15 to 18:30	2016-05-28 15:15
559	GATCTAATCGAGGTC	TGGACTGCGACTGGCGAACMGGATTAGATACCCKG	GATCTAATCGAG	B5-93	H9	B5-F3	GTC	559	28.5.16 S3 L	NA	Poaceae	Holcus lanatus	Plot 2 ETH Hoenggerberg, Zurich	Leaves	2016-05-28	15:15 to 18:30	Lyophilized for two days (Lab. Book. JV0205 p13) / Transfered in 2 ml tubes / Grinded 2 X 1 min 25 Hz (grinded)	Sampling_Plot-2_Hoenggerberg_2016.xlsx	NA	NA	2016-05-28 15:15 to 18:30	2016-05-28 15:15
560	AGTCGTGCACATGTC	TGGACTGCGACTGGCGAACMGGATTAGATACCCKG	AGTCGTGCACAT	B5-14	B2	B5-F3	GTC	560	28.5.16 S4 L	NA	Renunculaceae	Ranunculus acris	Plot 2 ETH Hoenggerberg, Zurich	Leaves	2016-05-28	15:15 to 18:30	Lyophilized for two days (Lab. Book. JV0205 p13) / Transfered in 2 ml tubes	Sampling_Plot-2_Hoenggerberg_2016.xlsx	NA	NA	2016-05-28 15:15 to 18:30	2016-05-28 15:15
561	ACAATAGACACCGTC	TGGACTGCGACTGGCGAACMGGATTAGATACCCKG	ACAATAGACACC	B5-19	B7	B5-F3	GTC	561	28.5.16 S5 L	NA	Fabaceae	Trifolium pratense	Plot 2 ETH Hoenggerberg, Zurich	Leaves	2016-05-28	15:15 to 18:30	Lyophilized for two days (Lab. Book. JV0205 p13) / Transfered in 2 ml tubes	Sampling_Plot-2_Hoenggerberg_2016.xlsx	When I transfered the material from the 15ml tube to the 2 ml tubes, I noticed that something grew at the bottom of the tube.	NA	2016-05-28 15:15 to 18:30	2016-05-28 15:15
562	AGTCTGTCTGCGGTC	TGGACTGCGACTGGCGAACMGGATTAGATACCCKG	AGTCTGTCTGCG	B5-91	H7	B5-F3	GTC	562	28.5.16 S6 L	NA	Poaceae	Holcus lanatus	Plot 2 ETH Hoenggerberg, Zurich	Leaves	2016-05-28	15:15 to 18:30	Lyophilized for two days (Lab. Book. JV0205 p13) / Transfered in 2 ml tubes / Grinded 2 X 1 min 25 Hz (grinded)	Sampling_Plot-2_Hoenggerberg_2016.xlsx	NA	NA	2016-05-28 15:15 to 18:30	2016-05-28 15:15
563	ATTGCAAGCAACGTC	TGGACTGCGACTGGCGAACMGGATTAGATACCCKG	ATTGCAAGCAAC	B5-22	B10	B5-F3	GTC	563	28.5.16 S7 L	NA	Renunculaceae	Ranunculus acris	Plot 2 ETH Hoenggerberg, Zurich	Leaves	2016-05-28	15:15 to 18:30	Lyophilized for two days (Lab. Book. JV0205 p13) / Transfered in 2 ml tubes	Sampling_Plot-2_Hoenggerberg_2016.xlsx	NA	NA	2016-05-28 15:15 to 18:30	2016-05-28 15:15
564	AGTCTGTCTGCGACT	TGGACTGCGACTGGCGAACMGGATTAGATACCCKG	AGTCTGTCTGCG	B5-91	H7	B5-F2	ACT	564	28.5.16 S8 L	NA	Fabaceae	Trifolium pratense	Plot 2 ETH Hoenggerberg, Zurich	Leaves	2016-05-28	15:15 to 18:30	Lyophilized for two days (Lab. Book. JV0205 p13) / Transfered in 2 ml tubes	Sampling_Plot-2_Hoenggerberg_2016.xlsx	NA	NA	2016-05-28 15:15 to 18:30	2016-05-28 15:15
566	AGTTACGAGCTAGTC	TGGACTGCGACTGGCGAACMGGATTAGATACCCKG	AGTTACGAGCTA	B5-15	B3	B5-F3	GTC	566	28.5.16 S10 L	NA	Renunculaceae	Ranunculus acris	Plot 2 ETH Hoenggerberg, Zurich	Leaves	2016-05-28	15:15 to 18:30	Lyophilized for two days (Lab. Book. JV0205 p13) / Transfered in 2 ml tubes	Sampling_Plot-2_Hoenggerberg_2016.xlsx	NA	NA	2016-05-28 15:15 to 18:30	2016-05-28 15:15
567	TAAACGCGACTCGTC	TGGACTGCGACTGGCGAACMGGATTAGATACCCKG	TAAACGCGACTC	B5-94	H10	B5-F3	GTC	567	28.5.16 S11 L	NA	Poaceae	Holcus lanatus	Plot 2 ETH Hoenggerberg, Zurich	Leaves	2016-05-28	15:15 to 18:30	Lyophilized for two days (Lab. Book. JV0205 p13) / Transfered in 2 ml tubes / Grinded 2 X 1 min 25 Hz (grinded)	Sampling_Plot-2_Hoenggerberg_2016.xlsx	NA	NA	2016-05-28 15:15 to 18:30	2016-05-28 15:15
568.2	AAGTCACACACACAG	TGGACTGCGACTGGCGAACMGGATTAGATACCCKG	AAGTCACACACA	B5-66	F6	B5-F4	CAG	568.2	28.5.16 S12 L	NA	Fabaceae	Trifolium pratense	Plot 2 ETH Hoenggerberg, Zurich	Leaves	2016-05-28	15:15 to 18:30	Lyophilized for two days (Lab. Book. JV0205 p13) / Transfered in 2 ml tubes	Sampling_Plot-2_Hoenggerberg_2016.xlsx	NA	NA	2016-05-28 15:15 to 18:30	2016-05-28 15:15
569.2	CACGCAGTCTACCAG	TGGACTGCGACTGGCGAACMGGATTAGATACCCKG	CACGCAGTCTAC	B5-42	D6	B5-F4	CAG	569.2	28.5.16 S1 FL	NA	Renunculaceae	Ranunculus acris	Plot 2 ETH Hoenggerberg, Zurich	Flowers	2016-05-28	15:15 to 18:30	Lyophilized for two days (Lab. Book. JV0205 p13) / Transfered in 2 ml tubes	Sampling_Plot-2_Hoenggerberg_2016.xlsx	NA	NA	2016-05-28 15:15 to 18:30	2016-05-28 15:15
570	AGACAGTAGGAGGTC	TGGACTGCGACTGGCGAACMGGATTAGATACCCKG	AGACAGTAGGAG	B5-53	E5	B5-F3	GTC	570	28.5.16 S2 FL	NA	Fabaceae	Trifolium pratense	Plot 2 ETH Hoenggerberg, Zurich	Flowers	2016-05-28	15:15 to 18:30	Lyophilized for two days (Lab. Book. JV0205 p13) / Transfered in 2 ml tubes	Sampling_Plot-2_Hoenggerberg_2016.xlsx	NA	All opened stages	2016-05-28 15:15 to 18:30	2016-05-28 15:15
572	AGCGCTCACATCGTC	TGGACTGCGACTGGCGAACMGGATTAGATACCCKG	AGCGCTCACATC	B5-23	B11	B5-F3	GTC	572	28.5.16 S4 FL	NA	Renunculaceae	Ranunculus acris	Plot 2 ETH Hoenggerberg, Zurich	Flowers	2016-05-28	15:15 to 18:30	Lyophilized for two days (Lab. Book. JV0205 p13) / Transfered in 2 ml tubes	Sampling_Plot-2_Hoenggerberg_2016.xlsx	NA	All opened stages	2016-05-28 15:15 to 18:30	2016-05-28 15:15
573	TCTCTACCACTCGTC	TGGACTGCGACTGGCGAACMGGATTAGATACCCKG	TCTCTACCACTC	B5-20	B8	B5-F3	GTC	573	28.5.16 S5 FL	NA	Fabaceae	Trifolium pratense	Plot 2 ETH Hoenggerberg, Zurich	Flowers	2016-05-28	15:15 to 18:30	Lyophilized for two days (Lab. Book. JV0205 p13) / Transfered in 2 ml tubes	Sampling_Plot-2_Hoenggerberg_2016.xlsx	NA	All opened stages	2016-05-28 15:15 to 18:30	2016-05-28 15:15
575	TTGCGTTAGCAGGTC	TGGACTGCGACTGGCGAACMGGATTAGATACCCKG	TTGCGTTAGCAG	B5-16	B4	B5-F3	GTC	575	28.5.16 S7 FL	NA	Renunculaceae	Ranunculus acris	Plot 2 ETH Hoenggerberg, Zurich	Flowers	2016-05-28	15:15 to 18:30	Lyophilized for two days (Lab. Book. JV0205 p13) / Transfered in 2 ml tubes	Sampling_Plot-2_Hoenggerberg_2016.xlsx	NA	All opened stages	2016-05-28 15:15 to 18:30	2016-05-28 15:15
576.2	GCAGATTTCCAGCAG	TGGACTGCGACTGGCGAACMGGATTAGATACCCKG	GCAGATTTCCAG	B5-54	E6	B5-F4	CAG	576.2	28.5.16 S8 FL	NA	Fabaceae	Trifolium pratense	Plot 2 ETH Hoenggerberg, Zurich	Flowers	2016-05-28	15:15 to 18:30	Lyophilized for two days (Lab. Book. JV0205 p13) / Transfered in 2 ml tubes	Sampling_Plot-2_Hoenggerberg_2016.xlsx	NA	NA	2016-05-28 15:15 to 18:30	2016-05-28 15:15
578	CCAATACGCCTGGTC	TGGACTGCGACTGGCGAACMGGATTAGATACCCKG	CCAATACGCCTG	B5-12	A12	B5-F3	GTC	578	28.5.16 S10 FL	NA	Renunculaceae	Ranunculus acris	Plot 2 ETH Hoenggerberg, Zurich	Flowers	2016-05-28	15:15 to 18:30	Lyophilized for two days (Lab. Book. JV0205 p13) / Transfered in 2 ml tubes	Sampling_Plot-2_Hoenggerberg_2016.xlsx	NA	All opened stages	2016-05-28 15:15 to 18:30	2016-05-28 15:15
580	TACGAGCCCTAAGTC	TGGACTGCGACTGGCGAACMGGATTAGATACCCKG	TACGAGCCCTAA	B5-17	B5	B5-F3	GTC	580	28.5.16 S12 FL	NA	Fabaceae	Trifolium pratense	Plot 2 ETH Hoenggerberg, Zurich	Flowers	2016-05-28	15:15 to 18:30	Lyophilized for two days (Lab. Book. JV0205 p13) / Transfered in 2 ml tubes	Sampling_Plot-2_Hoenggerberg_2016.xlsx	NA	All opened stages	2016-05-28 15:15 to 18:30	2016-05-28 15:15
581	CCAGATATAGCAACT	TGGACTGCGACTGGCGAACMGGATTAGATACCCKG	CCAGATATAGCA	B5-57	E9	B5-F2	ACT	581	30.5.16 S1 L	NA	Renunculaceae	Ranunculus acris	Plot 2 ETH Hoenggerberg, Zurich	Leaves	2016-05-30	09:30 to 11:15	Lyophilized for two days (Lab. Book. JV0205 p13) / Transfered in 2 ml tubes	Sampling_Plot-2_Hoenggerberg_2016.xlsx	NA	NA	2016-05-30 09:30 to 11:15	2016-05-30 09:30
582	GGTTTAACACGCACT	TGGACTGCGACTGGCGAACMGGATTAGATACCCKG	GGTTTAACACGC	B5-52	E4	B5-F2	ACT	582	30.5.16 S2 T	NA	Fabaceae	Trifolium pratense	Plot 2 ETH Hoenggerberg, Zurich	Leaves	2016-05-30	09:30 to 11:15	Lyophilized for two days (Lab. Book. JV0205 p13) / Transfered in 2 ml tubes	Sampling_Plot-2_Hoenggerberg_2016.xlsx	NA	NA	2016-05-30 09:30 to 11:15	2016-05-30 09:30
583	CGGATCTAGTGTCAG	TGGACTGCGACTGGCGAACMGGATTAGATACCCKG	CGGATCTAGTGT	B5-49	E1	B5-F4	CAG	583	30.5.16 S3 L	NA	Poaceae	Holcus lanatus	Plot 2 ETH Hoenggerberg, Zurich	Leaves	2016-05-30	09:30 to 11:15	Lyophilized for two days (Lab. Book. JV0205 p13) / Transfered in 2 ml tubes / Grinded 2 X 1 min 25 Hz (grinded)	Sampling_Plot-2_Hoenggerberg_2016.xlsx	NA	NA	2016-05-30 09:30 to 11:15	2016-05-30 09:30
584	ATAGCGAACTCAACT	TGGACTGCGACTGGCGAACMGGATTAGATACCCKG	ATAGCGAACTCA	B5-60	E12	B5-F2	ACT	584	30.5.16 S4 L	NA	Renunculaceae	Ranunculus acris	Plot 2 ETH Hoenggerberg, Zurich	Leaves	2016-05-30	09:30 to 11:15	Lyophilized for two days (Lab. Book. JV0205 p13) / Transfered in 2 ml tubes	Sampling_Plot-2_Hoenggerberg_2016.xlsx	NA	NA	2016-05-30 09:30 to 11:15	2016-05-30 09:30
585	CTATCCAAGTGGACT	TGGACTGCGACTGGCGAACMGGATTAGATACCCKG	CTATCCAAGTGG	B5-80	G8	B5-F2	ACT	585	30.5.16 S5 L	NA	Fabaceae	Trifolium pratense	Plot 2 ETH Hoenggerberg, Zurich	Leaves	2016-05-30	09:30 to 11:15	Lyophilized for two days (Lab. Book. JV0205 p13) / Transfered in 2 ml tubes	Sampling_Plot-2_Hoenggerberg_2016.xlsx	NA	NA	2016-05-30 09:30 to 11:15	2016-05-30 09:30
586	TCAACCCGTGAACAG	TGGACTGCGACTGGCGAACMGGATTAGATACCCKG	TCAACCCGTGAA	B5-76	G4	B5-F4	CAG	586	30.5.16 S6 L	NA	Poaceae	Holcus lanatus	Plot 2 ETH Hoenggerberg, Zurich	Leaves	2016-05-30	09:30 to 11:15	Lyophilized for two days (Lab. Book. JV0205 p13) / Transfered in 2 ml tubes / Grinded 2 X 1 min 25 Hz (grinded)	Sampling_Plot-2_Hoenggerberg_2016.xlsx	NA	NA	2016-05-30 09:30 to 11:15	2016-05-30 09:30
587	AGATGATCAGTCACT	TGGACTGCGACTGGCGAACMGGATTAGATACCCKG	AGATGATCAGTC	B5-55	E7	B5-F2	ACT	587	30.5.16 S7 L	NA	Fabaceae	Trifolium pratense	Plot 2 ETH Hoenggerberg, Zurich	Leaves	2016-05-30	09:30 to 11:15	Lyophilized for two days (Lab. Book. JV0205 p13) / Transfered in 2 ml tubes	Sampling_Plot-2_Hoenggerberg_2016.xlsx	NA	NA	2016-05-30 09:30 to 11:15	2016-05-30 09:30
588	GGTTTAACACGCCAG	TGGACTGCGACTGGCGAACMGGATTAGATACCCKG	GGTTTAACACGC	B5-52	E4	B5-F4	CAG	588	30.5.16 S8 L	NA	Poaceae	Holcus lanatus	Plot 2 ETH Hoenggerberg, Zurich	Leaves	2016-05-30	09:30 to 11:15	Lyophilized for two days (Lab. Book. JV0205 p13) / Transfered in 2 ml tubes / Grinded 2 X 1 min 25 Hz (grinded)	Sampling_Plot-2_Hoenggerberg_2016.xlsx	NA	NA	2016-05-30 09:30 to 11:15	2016-05-30 09:30
589	CCTCTGAGAGCTACT	TGGACTGCGACTGGCGAACMGGATTAGATACCCKG	CCTCTGAGAGCT	B5-71	F11	B5-F2	ACT	589	30.5.16 S9 L	NA	Renunculaceae	Ranunculus acris	Plot 2 ETH Hoenggerberg, Zurich	Leaves	2016-05-30	09:30 to 11:15	Lyophilized for two days (Lab. Book. JV0205 p13) / Transfered in 2 ml tubes	Sampling_Plot-2_Hoenggerberg_2016.xlsx	NA	NA	2016-05-30 09:30 to 11:15	2016-05-30 09:30
590	CGGATCTAGTGTACT	TGGACTGCGACTGGCGAACMGGATTAGATACCCKG	CGGATCTAGTGT	B5-49	E1	B5-F2	ACT	590	30.5.16 S10 L	NA	Renunculaceae	Ranunculus acris	Plot 2 ETH Hoenggerberg, Zurich	Leaves	2016-05-30	09:30 to 11:15	Lyophilized for two days (Lab. Book. JV0205 p13) / Transfered in 2 ml tubes	Sampling_Plot-2_Hoenggerberg_2016.xlsx	NA	NA	2016-05-30 09:30 to 11:15	2016-05-30 09:30
591.2	TCGGATCTGTGACAG	TGGACTGCGACTGGCGAACMGGATTAGATACCCKG	TCGGATCTGTGA	B5-78	G6	B5-F4	CAG	591.2	30.5.16 S11 L	NA	Fabaceae	Trifolium pratense	Plot 2 ETH Hoenggerberg, Zurich	Leaves	2016-05-30	09:30 to 11:15	Lyophilized for two days (Lab. Book. JV0205 p13) / Transfered in 2 ml tubes	Sampling_Plot-2_Hoenggerberg_2016.xlsx	NA	NA	2016-05-30 09:30 to 11:15	2016-05-30 09:30
592	TTGCGTTAGCAGCAG	TGGACTGCGACTGGCGAACMGGATTAGATACCCKG	TTGCGTTAGCAG	B5-16	B4	B5-F4	CAG	592	30.5.16 S12 L	NA	Poaceae	Holcus lanatus	Plot 2 ETH Hoenggerberg, Zurich	Leaves	2016-05-30	09:30 to 11:15	Lyophilized for two days (Lab. Book. JV0205 p13) / Transfered in 2 ml tubes / Grinded 2 X 1 min 25 Hz (grinded)	Sampling_Plot-2_Hoenggerberg_2016.xlsx	NA	NA	2016-05-30 09:30 to 11:15	2016-05-30 09:30
593	GGTCTCCTACAGACT	TGGACTGCGACTGGCGAACMGGATTAGATACCCKG	GGTCTCCTACAG	B5-58	E10	B5-F2	ACT	593	30.5.16 S13 L	NA	Renunculaceae	Ranunculus acris	Plot 2 ETH Hoenggerberg, Zurich	Leaves	2016-05-30	16:00 to 18:00	Lyophilized for two days (Lab. Book. JV0205 p13) / Transfered in 2 ml tubes	Sampling_Plot-2_Hoenggerberg_2016.xlsx	NA	NA	2016-05-30 16:00 to 18:00	2016-05-30 16:00
594	AGACAGTAGGAGACT	TGGACTGCGACTGGCGAACMGGATTAGATACCCKG	AGACAGTAGGAG	B5-53	E5	B5-F2	ACT	594	30.5.16 S14 L	NA	Fabaceae	Trifolium pratense	Plot 2 ETH Hoenggerberg, Zurich	Leaves	2016-05-30	16:00 to 18:00	Lyophilized for two days (Lab. Book. JV0205 p13) / Transfered in 2 ml tubes	Sampling_Plot-2_Hoenggerberg_2016.xlsx	NA	NA	2016-05-30 16:00 to 18:00	2016-05-30 16:00
595	CTAGAGCTCCCACAG	TGGACTGCGACTGGCGAACMGGATTAGATACCCKG	CTAGAGCTCCCA	B5-41	D5	B5-F4	CAG	595	30.5.16 S15 L	NA	Poaceae	Holcus lanatus	Plot 2 ETH Hoenggerberg, Zurich	Leaves	2016-05-30	16:00 to 18:00	Lyophilized for two days (Lab. Book. JV0205 p13) / Transfered in 2 ml tubes / Grinded 2 X 1 min 25 Hz (grinded)	Sampling_Plot-2_Hoenggerberg_2016.xlsx	NA	NA	2016-05-30 16:00 to 18:00	2016-05-30 16:00
596	GTTCCTCCATTAACT	TGGACTGCGACTGGCGAACMGGATTAGATACCCKG	GTTCCTCCATTA	B5-68	F8	B5-F2	ACT	596	30.5.16 S16 L	NA	Renunculaceae	Ranunculus acris	Plot 2 ETH Hoenggerberg, Zurich	Leaves	2016-05-30	16:00 to 18:00	Lyophilized for two days (Lab. Book. JV0205 p13) / Transfered in 2 ml tubes	Sampling_Plot-2_Hoenggerberg_2016.xlsx	NA	NA	2016-05-30 16:00 to 18:00	2016-05-30 16:00
597	ATTTAGGACGACACT	TGGACTGCGACTGGCGAACMGGATTAGATACCCKG	ATTTAGGACGAC	B5-51	E3	B5-F2	ACT	597	30.5.16 S17 L	NA	Fabaceae	Trifolium pratense	Plot 2 ETH Hoenggerberg, Zurich	Leaves	2016-05-30	16:00 to 18:00	Lyophilized for two days (Lab. Book. JV0205 p13) / Transfered in 2 ml tubes	Sampling_Plot-2_Hoenggerberg_2016.xlsx	NA	NA	2016-05-30 16:00 to 18:00	2016-05-30 16:00
598	TTCTCCATCACACAG	TGGACTGCGACTGGCGAACMGGATTAGATACCCKG	TTCTCCATCACA	B5-50	E2	B5-F4	CAG	598	30.5.16 S18 L	NA	Poaceae	Holcus lanatus	Plot 2 ETH Hoenggerberg, Zurich	Leaves	2016-05-30	16:00 to 18:00	Lyophilized for two days (Lab. Book. JV0205 p13) / Transfered in 2 ml tubes / Grinded 2 X 1 min 25 Hz (grinded)	Sampling_Plot-2_Hoenggerberg_2016.xlsx	NA	NA	2016-05-30 16:00 to 18:00	2016-05-30 16:00
599	CATCAAGCATAGACT	TGGACTGCGACTGGCGAACMGGATTAGATACCCKG	CATCAAGCATAG	B5-69	F9	B5-F2	ACT	599	30.5.16 S19 L	NA	Renunculaceae	Ranunculus acris	Plot 2 ETH Hoenggerberg, Zurich	Leaves	2016-05-30	16:00 to 18:00	Lyophilized for two days (Lab. Book. JV0205 p13) / Transfered in 2 ml tubes	Sampling_Plot-2_Hoenggerberg_2016.xlsx	NA	NA	2016-05-30 16:00 to 18:00	2016-05-30 16:00
600	TCTGTAGAGCCAACT	TGGACTGCGACTGGCGAACMGGATTAGATACCCKG	TCTGTAGAGCCA	B5-77	G5	B5-F2	ACT	600	30.5.16 S20 L	NA	Fabaceae	Trifolium pratense	Plot 2 ETH Hoenggerberg, Zurich	Leaves	2016-05-30	16:00 to 18:00	Lyophilized for two days (Lab. Book. JV0205 p13) / Transfered in 2 ml tubes	Sampling_Plot-2_Hoenggerberg_2016.xlsx	NA	NA	2016-05-30 16:00 to 18:00	2016-05-30 16:00
601	ATTCCTCTCCACCAG	TGGACTGCGACTGGCGAACMGGATTAGATACCCKG	ATTCCTCTCCAC	B5-29	C5	B5-F4	CAG	601	30.5.16 S21 L	NA	Poaceae	Holcus lanatus	Plot 2 ETH Hoenggerberg, Zurich	Leaves	2016-05-30	16:00 to 18:00	Lyophilized for two days (Lab. Book. JV0205 p13) / Transfered in 2 ml tubes / Grinded 2 X 1 min 25 Hz (grinded)	Sampling_Plot-2_Hoenggerberg_2016.xlsx	NA	NA	2016-05-30 16:00 to 18:00	2016-05-30 16:00
602	AGCCAGTCATACACT	TGGACTGCGACTGGCGAACMGGATTAGATACCCKG	AGCCAGTCATAC	B5-81	G9	B5-F2	ACT	602	30.5.16 S22 L	NA	Renunculaceae	Ranunculus acris	Plot 2 ETH Hoenggerberg, Zurich	Leaves	2016-05-30	16:00 to 18:00	Lyophilized for two days (Lab. Book. JV0205 p13) / Transfered in 2 ml tubes	Sampling_Plot-2_Hoenggerberg_2016.xlsx	NA	NA	2016-05-30 16:00 to 18:00	2016-05-30 16:00
603	CTTGAGAAATCGACT	TGGACTGCGACTGGCGAACMGGATTAGATACCCKG	CTTGAGAAATCG	B5-62	F2	B5-F2	ACT	603	30.5.16 S23 L	NA	Fabaceae	Trifolium pratense	Plot 2 ETH Hoenggerberg, Zurich	Leaves	2016-05-30	16:00 to 18:00	Lyophilized for two days (Lab. Book. JV0205 p13) / Transfered in 2 ml tubes	Sampling_Plot-2_Hoenggerberg_2016.xlsx	NA	NA	2016-05-30 16:00 to 18:00	2016-05-30 16:00
604	ACCGGTATGTACCAG	TGGACTGCGACTGGCGAACMGGATTAGATACCCKG	ACCGGTATGTAC	B5-3	A3	B5-F4	CAG	604	30.5.16 S24 L	NA	Poaceae	Holcus lanatus	Plot 2 ETH Hoenggerberg, Zurich	Leaves	2016-05-30	16:00 to 18:00	Lyophilized for two days (Lab. Book. JV0205 p13) / Transfered in 2 ml tubes / Grinded 2 X 1 min 25 Hz (grinded)	Sampling_Plot-2_Hoenggerberg_2016.xlsx	NA	NA	2016-05-30 16:00 to 18:00	2016-05-30 16:00
605	CAAGCCCTAGTAACT	TGGACTGCGACTGGCGAACMGGATTAGATACCCKG	CAAGCCCTAGTA	B5-70	F10	B5-F2	ACT	605	30.5.16 S1 FL	NA	Renunculaceae	Ranunculus acris	Plot 2 ETH Hoenggerberg, Zurich	Flowers	2016-05-30	09:30 to 11:15	Lyophilized for two days (Lab. Book. JV0205 p13) / Transfered in 2 ml tubes	Sampling_Plot-2_Hoenggerberg_2016.xlsx	NA	All opened stages	2016-05-30 09:30 to 11:15	2016-05-30 09:30
606	CGATCGAACACTGTC	TGGACTGCGACTGGCGAACMGGATTAGATACCCKG	CGATCGAACACT	B5-21	B9	B5-F3	GTC	606	30.5.16 S2 FL	NA	Fabaceae	Trifolium pratense	Plot 2 ETH Hoenggerberg, Zurich	Flowers	2016-05-30	09:30 to 11:15	Lyophilized for two days (Lab. Book. JV0205 p13) / Transfered in 2 ml tubes	Sampling_Plot-2_Hoenggerberg_2016.xlsx	NA	All opened stages	2016-05-30 09:30 to 11:15	2016-05-30 09:30
608	ACCATCCAACGAACT	TGGACTGCGACTGGCGAACMGGATTAGATACCCKG	ACCATCCAACGA	B5-74	G2	B5-F2	ACT	608	30.5.16 S4 FL	NA	Renunculaceae	Ranunculus acris	Plot 2 ETH Hoenggerberg, Zurich	Flowers	2016-05-30	09:30 to 11:15	Lyophilized for two days (Lab. Book. JV0205 p13) / Transfered in 2 ml tubes	Sampling_Plot-2_Hoenggerberg_2016.xlsx	NA	All opened stages	2016-05-30 09:30 to 11:15	2016-05-30 09:30
609	TTCTCCATCACAACT	TGGACTGCGACTGGCGAACMGGATTAGATACCCKG	TTCTCCATCACA	B5-50	E2	B5-F2	ACT	609	30.5.16 S5 FL	NA	Fabaceae	Trifolium pratense	Plot 2 ETH Hoenggerberg, Zurich	Flowers	2016-05-30	09:30 to 11:15	Lyophilized for two days (Lab. Book. JV0205 p13) / Transfered in 2 ml tubes	Sampling_Plot-2_Hoenggerberg_2016.xlsx	NA	All opened stages	2016-05-30 09:30 to 11:15	2016-05-30 09:30
611	GCAGATTTCCAGACT	TGGACTGCGACTGGCGAACMGGATTAGATACCCKG	GCAGATTTCCAG	B5-54	E6	B5-F2	ACT	611	30.5.16 S7 FL	NA	Fabaceae	Trifolium pratense	Plot 2 ETH Hoenggerberg, Zurich	Flowers	2016-05-30	09:30 to 11:15	Lyophilized for two days (Lab. Book. JV0205 p13) / Transfered in 2 ml tubes	Sampling_Plot-2_Hoenggerberg_2016.xlsx	NA	All opened stages	2016-05-30 09:30 to 11:15	2016-05-30 09:30
612	GGTCTCCTACAGGTC	TGGACTGCGACTGGCGAACMGGATTAGATACCCKG	GGTCTCCTACAG	B5-58	E10	B5-F3	GTC	612	30.5.16 S8 FL	NA	Poaceae	Holcus lanatus	Plot 2 ETH Hoenggerberg, Zurich	Flowers	2016-05-30	09:30 to 11:15	Lyophilized for two days (Lab. Book. JV0205 p13) / Transfered in 2 ml tubes / Grinded 2 X 1 min 25 Hz (grinded) / regrinded 2 X 1 min 25 Hz always kept in liquid nitrogen	Sampling_Plot-2_Hoenggerberg_2016.xlsx	NA	Advanced stage	2016-05-30 09:30 to 11:15	2016-05-30 09:30
613	ATTCCTCTCCACTGA	TGGACTGCGACTGGCGAACMGGATTAGATACCCKG	ATTCCTCTCCAC	B5-29	C5	B5-F1	TGA	613	30.5.16 S9 FL	NA	Renunculaceae	Ranunculus acris	Plot 2 ETH Hoenggerberg, Zurich	Flowers	2016-05-30	09:30 to 11:15	Lyophilized for two days (Lab. Book. JV0205 p13) / Transfered in 2 ml tubes / Grinded 2 X 1 min 25 Hz	Sampling_Plot-2_Hoenggerberg_2016.xlsx	NA	All opened stages	2016-05-30 09:30 to 11:15	2016-05-30 09:30
614	AACCGCATAAGTACT	TGGACTGCGACTGGCGAACMGGATTAGATACCCKG	AACCGCATAAGT	B5-61	F1	B5-F2	ACT	614	30.5.16 S10 FL	NA	Renunculaceae	Ranunculus acris	Plot 2 ETH Hoenggerberg, Zurich	Flowers	2016-05-30	09:30 to 11:15	Lyophilized for two days (Lab. Book. JV0205 p13) / Transfered in 2 ml tubes	Sampling_Plot-2_Hoenggerberg_2016.xlsx	NA	All opened stages	2016-05-30 09:30 to 11:15	2016-05-30 09:30
615	CACCACAGAATCTGA	TGGACTGCGACTGGCGAACMGGATTAGATACCCKG	CACCACAGAATC	B5-31	C7	B5-F1	TGA	615	30.5.16 S11 FL	NA	Fabaceae	Trifolium pratense	Plot 2 ETH Hoenggerberg, Zurich	Flowers	2016-05-30	09:30 to 11:15	Lyophilized for two days (Lab. Book. JV0205 p13) / Transfered in 2 ml tubes / Grinded 2 X 1 min 25 Hz	Sampling_Plot-2_Hoenggerberg_2016.xlsx	NA	All opened stages	2016-05-30 09:30 to 11:15	2016-05-30 09:30
617	TATCACCGGCACACT	TGGACTGCGACTGGCGAACMGGATTAGATACCCKG	TATCACCGGCAC	B5-56	E8	B5-F2	ACT	617	30.5.16 S13 FL	NA	Renunculaceae	Ranunculus acris	Plot 2 ETH Hoenggerberg, Zurich	Flowers	2016-05-30	16:00 to 18:00	Lyophilized for two days (Lab. Book. JV0205 p13) / Transfered in 2 ml tubes	Sampling_Plot-2_Hoenggerberg_2016.xlsx	NA	All opened stages	2016-05-30 16:00 to 18:00	2016-05-30 16:00
618	TCATTCCACTCAACT	TGGACTGCGACTGGCGAACMGGATTAGATACCCKG	TCATTCCACTCA	B5-73	G1	B5-F2	ACT	618	30.5.16 S14 FL	NA	Fabaceae	Trifolium pratense	Plot 2 ETH Hoenggerberg, Zurich	Flowers	2016-05-30	16:00 to 18:00	Lyophilized for two days (Lab. Book. JV0205 p14) / Transfered in 2 ml tubes	Sampling_Plot-2_Hoenggerberg_2016.xlsx	NA	All opened stages	2016-05-30 16:00 to 18:00	2016-05-30 16:00
620	TATCGCGCGATATGA	TGGACTGCGACTGGCGAACMGGATTAGATACCCKG	TATCGCGCGATA	B5-33	C9	B5-F1	TGA	620	30.5.16 S16 FL	NA	Renunculaceae	Ranunculus acris	Plot 2 ETH Hoenggerberg, Zurich	Flowers	2016-05-30	16:00 to 18:00	Lyophilized for two days (Lab. Book. JV0205 p13) / Transfered in 2 ml tubes / Grinded 2 X 1 min 25 Hz	Sampling_Plot-2_Hoenggerberg_2016.xlsx	NA	All opened stages	2016-05-30 16:00 to 18:00	2016-05-30 16:00
621	GGTCTTAGCACCTGA	TGGACTGCGACTGGCGAACMGGATTAGATACCCKG	GGTCTTAGCACC	B5-32	C8	B5-F1	TGA	621	30.5.16 S17 FL	NA	Fabaceae	Trifolium pratense	Plot 2 ETH Hoenggerberg, Zurich	Flowers	2016-05-30	16:00 to 18:00	Lyophilized for two days (Lab. Book. JV0205 p13) / Transfered in 2 ml tubes / Grinded 2 X 1 min 25 Hz	Sampling_Plot-2_Hoenggerberg_2016.xlsx	NA	All opened stages	2016-05-30 16:00 to 18:00	2016-05-30 16:00
623	ACTACCTCTTCAACT	TGGACTGCGACTGGCGAACMGGATTAGATACCCKG	ACTACCTCTTCA	B5-79	G7	B5-F2	ACT	623	30.5.16 S19 FL	NA	Renunculaceae	Ranunculus acris	Plot 2 ETH Hoenggerberg, Zurich	Flowers	2016-05-30	16:00 to 18:00	Lyophilized for two days (Lab. Book. JV0205 p14) / Transfered in 2 ml tubes	Sampling_Plot-2_Hoenggerberg_2016.xlsx	NA	All opened stages	2016-05-30 16:00 to 18:00	2016-05-30 16:00
624	TGTCGCAAATAGGTC	TGGACTGCGACTGGCGAACMGGATTAGATACCCKG	TGTCGCAAATAG	B5-18	B6	B5-F3	GTC	624	30.5.16 S20 FL	NA	Fabaceae	Trifolium pratense	Plot 2 ETH Hoenggerberg, Zurich	Flowers	2016-05-30	16:00 to 18:00	Lyophilized for two days (Lab. Book. JV0205 p13) / Transfered in 2 ml tubes	Sampling_Plot-2_Hoenggerberg_2016.xlsx	NA	All opened stages	2016-05-30 16:00 to 18:00	2016-05-30 16:00
625	ACAGCTCAAACAACT	TGGACTGCGACTGGCGAACMGGATTAGATACCCKG	ACAGCTCAAACA	B5-59	E11	B5-F2	ACT	625	30.5.16 S23 FL	NA	Fabaceae	Trifolium pratense	Plot 2 ETH Hoenggerberg, Zurich	Flowers	2016-05-30	16:00 to 18:00	Lyophilized for two days (Lab. Book. JV0205 p13) / Transfered in 2 ml tubes	Sampling_Plot-2_Hoenggerberg_2016.xlsx	NA	All opened stages	2016-05-30 16:00 to 18:00	2016-05-30 16:00
626	AATAGCATGTCGGTC	TGGACTGCGACTGGCGAACMGGATTAGATACCCKG	AATAGCATGTCG	B5-65	F5	B5-F3	GTC	626	30.5.16 S24 FL	NA	Poaceae	Holcus lanatus	Plot 2 ETH Hoenggerberg, Zurich	Flowers	2016-05-30	16:00 to 18:00	Lyophilized for two days (Lab. Book. JV0205 p13) / Transfered in 2 ml tubes / Grinded 2 X 1 min 25 Hz (grinded)	Sampling_Plot-2_Hoenggerberg_2016.xlsx	NA	Advanced stage	2016-05-30 16:00 to 18:00	2016-05-30 16:00
628	TCGGATCTGTGAACT	TGGACTGCGACTGGCGAACMGGATTAGATACCCKG	TCGGATCTGTGA	B5-78	G6	B5-F2	ACT	628	30.5.16 S22 FL	NA	Renunculaceae	Ranunculus acris	Plot 2 ETH Hoenggerberg, Zurich	Flowers	2016-05-30	16:00 to 18:00	Lyophilized for two days (Lab. Book. JV0205 p14) / Transfered in 2 ml tubes	Sampling_Plot-2_Hoenggerberg_2016.xlsx	NA	All opened stages	2016-05-30 16:00 to 18:00	2016-05-30 16:00
629	TTCTCCATCACAGTC	TGGACTGCGACTGGCGAACMGGATTAGATACCCKG	TTCTCCATCACA	B5-50	E2	B5-F3	GTC	629	25.5.16 S1 L	NA	Renunculaceae	Ranunculus acris	Plot 2 ETH Hoenggerberg, Zurich	Leaves	2016-05-26	17:15 to 20:15	Lyophilized for two days (Lab. Book. JV0205 p14) / Transfered in 2 ml tubes	Sampling_Plot-2_Hoenggerberg_2016.xlsx	NA	NA	2016-05-26 17:15 to 20:15	2016-05-26 17:15
630	AGACAAGCTTCCTGA	TGGACTGCGACTGGCGAACMGGATTAGATACCCKG	AGACAAGCTTCC	B5-92	H8	B5-F1	TGA	630	25.5.16 S2 L	NA	Fabaceae	Trifolium pratense	Plot 2 ETH Hoenggerberg, Zurich	Leaves	2016-05-26	17:15 to 20:15	Lyophilized for two days (Lab. Book. JV0205 p14) / Transfered in 2 ml tubes	Sampling_Plot-2_Hoenggerberg_2016.xlsx	NA	NA	2016-05-26 17:15 to 20:15	2016-05-26 17:15
632	TCTGTAGAGCCAGTC	TGGACTGCGACTGGCGAACMGGATTAGATACCCKG	TCTGTAGAGCCA	B5-77	G5	B5-F3	GTC	632	25.5.16 S4 L	NA	Renunculaceae	Ranunculus acris	Plot 2 ETH Hoenggerberg, Zurich	Leaves	2016-05-26	17:15 to 20:15	Lyophilized for two days (Lab. Book. JV0205 p14) / Transfered in 2 ml tubes / Grinded 2 X 1 min 25 Hz	Sampling_Plot-2_Hoenggerberg_2016.xlsx	NA	NA	2016-05-26 17:15 to 20:15	2016-05-26 17:15
633	GTCTCCTCCCTTACT	TGGACTGCGACTGGCGAACMGGATTAGATACCCKG	GTCTCCTCCCTT	B5-84	G12	B5-F2	ACT	633	25.5.16 S5 L	NA	Fabaceae	Trifolium pratense	Plot 2 ETH Hoenggerberg, Zurich	Leaves	2016-05-26	17:15 to 20:15	Lyophilized for two days (Lab. Book. JV0205 p14) / Transfered in 2 ml tubes	Sampling_Plot-2_Hoenggerberg_2016.xlsx	NA	NA	2016-05-26 17:15 to 20:15	2016-05-26 17:15
635	CTTAGCTACTCTACT	TGGACTGCGACTGGCGAACMGGATTAGATACCCKG	CTTAGCTACTCT	B5-85	H1	B5-F2	ACT	635	25.5.16 S7 L	NA	Renunculaceae	Ranunculus acris	Plot 2 ETH Hoenggerberg, Zurich	Leaves	2016-05-26	17:15 to 20:15	Lyophilized for two days (Lab. Book. JV0205 p14) / Transfered in 2 ml tubes	Sampling_Plot-2_Hoenggerberg_2016.xlsx	NA	NA	2016-05-26 17:15 to 20:15	2016-05-26 17:15
636	GATCAACCCACAACT	TGGACTGCGACTGGCGAACMGGATTAGATACCCKG	GATCAACCCACA	B5-88	H4	B5-F2	ACT	636	25.5.16 S8 L	NA	Fabaceae	Trifolium pratense	Plot 2 ETH Hoenggerberg, Zurich	Leaves	2016-05-26	17:15 to 20:15	Lyophilized for two days (Lab. Book. JV0205 p14) / Transfered in 2 ml tubes	Sampling_Plot-2_Hoenggerberg_2016.xlsx	NA	NA	2016-05-26 17:15 to 20:15	2016-05-26 17:15
639	TCAACCCGTGAAGTC	TGGACTGCGACTGGCGAACMGGATTAGATACCCKG	TCAACCCGTGAA	B5-76	G4	B5-F3	GTC	639	25.5.16 S11 L	NA	Renunculaceae	Ranunculus acris	Plot 2 ETH Hoenggerberg, Zurich	Leaves	2016-05-26	17:15 to 20:15	Lyophilized for two days (Lab. Book. JV0205 p14) / Transfered in 2 ml tubes / Grinded 2 X 1 min 25 Hz	Sampling_Plot-2_Hoenggerberg_2016.xlsx	NA	NA	2016-05-26 17:15 to 20:15	2016-05-26 17:15
640	GGTCTTAGCACCACT	TGGACTGCGACTGGCGAACMGGATTAGATACCCKG	GGTCTTAGCACC	B5-32	C8	B5-F2	ACT	640	25.5.16 S12 L	NA	Fabaceae	Trifolium pratense	Plot 2 ETH Hoenggerberg, Zurich	Leaves	2016-05-26	17:15 to 20:15	Lyophilized for two days (Lab. Book. JV0205 p14) / Transfered in 2 ml tubes	Sampling_Plot-2_Hoenggerberg_2016.xlsx	NA	NA	2016-05-26 17:15 to 20:15	2016-05-26 17:15
641	ATCGAATCGAGTACT	TGGACTGCGACTGGCGAACMGGATTAGATACCCKG	ATCGAATCGAGT	B5-86	H2	B5-F2	ACT	641	25.5.16 S1 FL	NA	Renunculaceae	Ranunculus acris	Plot 2 ETH Hoenggerberg, Zurich	Flowers	2016-05-26	17:15 to 20:15	Lyophilized for two days (Lab. Book. JV0205 p14) / Transfered in 2 ml tubes	Sampling_Plot-2_Hoenggerberg_2016.xlsx	NA	All opened stages	2016-05-26 17:15 to 20:15	2016-05-26 17:15
642	AGTGTCGATTCGACT	TGGACTGCGACTGGCGAACMGGATTAGATACCCKG	AGTGTCGATTCG	B5-89	H5	B5-F2	ACT	642	25.5.16 S2 FL	NA	Fabaceae	Trifolium pratense	Plot 2 ETH Hoenggerberg, Zurich	Flowers	2016-05-26	17:15 to 20:15	Lyophilized for two days (Lab. Book. JV0205 p14) / Transfered in 2 ml tubes	Sampling_Plot-2_Hoenggerberg_2016.xlsx	NA	All opened stages	2016-05-26 17:15 to 20:15	2016-05-26 17:15
644	GAGTTAGCATCAACT	TGGACTGCGACTGGCGAACMGGATTAGATACCCKG	GAGTTAGCATCA	B5-82	G10	B5-F2	ACT	644	25.5.16 S4 FL	NA	Renunculaceae	Ranunculus acris	Plot 2 ETH Hoenggerberg, Zurich	Flowers	2016-05-26	17:15 to 20:15	Lyophilized for two days (Lab. Book. JV0205 p14) / Transfered in 2 ml tubes	Sampling_Plot-2_Hoenggerberg_2016.xlsx	NA	All opened stages	2016-05-26 17:15 to 20:15	2016-05-26 17:15
645	AGTCTGTCTGCGTGA	TGGACTGCGACTGGCGAACMGGATTAGATACCCKG	AGTCTGTCTGCG	B5-91	H7	B5-F1	TGA	645	25.5.16 S5 FL	NA	Fabaceae	Trifolium pratense	Plot 2 ETH Hoenggerberg, Zurich	Flowers	2016-05-26	17:15 to 20:15	Lyophilized for two days (Lab. Book. JV0205 p14) / Transfered in 2 ml tubes	Sampling_Plot-2_Hoenggerberg_2016.xlsx	NA	All opened stages	2016-05-26 17:15 to 20:15	2016-05-26 17:15
647	TCCGAGTCACCATGA	TGGACTGCGACTGGCGAACMGGATTAGATACCCKG	TCCGAGTCACCA	B5-90	H6	B5-F1	TGA	647	25.5.16 S7 FL	NA	Renunculaceae	Ranunculus acris	Plot 2 ETH Hoenggerberg, Zurich	Flowers	2016-05-26	17:15 to 20:15	Lyophilized for two days (Lab. Book. JV0205 p14) / Transfered in 2 ml tubes	Sampling_Plot-2_Hoenggerberg_2016.xlsx	NA	All opened stages	2016-05-26 17:15 to 20:15	2016-05-26 17:15
648	AGTGTCGATTCGTGA	TGGACTGCGACTGGCGAACMGGATTAGATACCCKG	AGTGTCGATTCG	B5-89	H5	B5-F1	TGA	648	25.5.16 S8 FL	NA	Fabaceae	Trifolium pratense	Plot 2 ETH Hoenggerberg, Zurich	Flowers	2016-05-26	17:15 to 20:15	Lyophilized for two days (Lab. Book. JV0205 p14) / Transfered in 2 ml tubes	Sampling_Plot-2_Hoenggerberg_2016.xlsx	NA	All opened stages	2016-05-26 17:15 to 20:15	2016-05-26 17:15
651	CGTGTTATGTGGACT	TGGACTGCGACTGGCGAACMGGATTAGATACCCKG	CGTGTTATGTGG	B5-36	C12	B5-F2	ACT	651	25.5.16 S11 FL	NA	Renunculaceae	Ranunculus acris	Plot 2 ETH Hoenggerberg, Zurich	Flowers	2016-05-26	17:15 to 20:15	Lyophilized for two days (Lab. Book. JV0205 p14) / Transfered in 2 ml tubes	Sampling_Plot-2_Hoenggerberg_2016.xlsx	NA	All opened stages	2016-05-26 17:15 to 20:15	2016-05-26 17:15
652	CTCTACGAACAGACT	TGGACTGCGACTGGCGAACMGGATTAGATACCCKG	CTCTACGAACAG	B5-34	C10	B5-F2	ACT	652	25.5.16 S12 FL	NA	Fabaceae	Trifolium pratense	Plot 2 ETH Hoenggerberg, Zurich	Flowers	2016-05-26	17:15 to 20:15	Lyophilized for two days (Lab. Book. JV0205 p14) / Transfered in 2 ml tubes	Sampling_Plot-2_Hoenggerberg_2016.xlsx	NA	All opened stages	2016-05-26 17:15 to 20:15	2016-05-26 17:15
653	CCTTGTTCACCTCAG	TGGACTGCGACTGGCGAACMGGATTAGATACCCKG	CCTTGTTCACCT	B5-39	D3	B5-F4	CAG	653	20.6.2016 S1 L	NA	Poaceae	Holcus lanatus	Plot 2 ETH Hoenggerberg, Zurich	Leaves	2016-06-20	18:30 to 20:00	Lyophilized for two days (Lab. Book. JV0205 p14) / Transfered in 2 ml tubes / Grinded 2 X 1 min 25 Hz (grinded)	Sampling_Plot-2_Hoenggerberg_2016.xlsx	NA	NA	2016-06-20 18:30 to 20:00	2016-06-20 18:30
655	TCCCTTGTCTCCACT	TGGACTGCGACTGGCGAACMGGATTAGATACCCKG	TCCCTTGTCTCC	B5-1	A1	B5-F2	ACT	655	20.6.2016 S3 L	NA	Renunculaceae	Ranunculus acris	Plot 2 ETH Hoenggerberg, Zurich	Leaves	2016-06-20	18:30 to 20:00	Lyophilized for two days (Lab. Book. JV0205 p14) / Transfered in 2 ml tubes	Sampling_Plot-2_Hoenggerberg_2016.xlsx	NA	NA	2016-06-20 18:30 to 20:00	2016-06-20 18:30
656	AGACAAGCTTCCGTC	TGGACTGCGACTGGCGAACMGGATTAGATACCCKG	AGACAAGCTTCC	B5-92	H8	B5-F3	GTC	656	20.6.2016 S4 L	NA	Poaceae	Holcus lanatus	Plot 2 ETH Hoenggerberg, Zurich	Leaves	2016-06-20	18:30 to 20:00	Lyophilized for two days (Lab. Book. JV0205 p14) / Transfered in 2 ml tubes / Grinded 2 X 1 min 25 Hz (grinded)	Sampling_Plot-2_Hoenggerberg_2016.xlsx	NA	NA	2016-06-20 18:30 to 20:00	2016-06-20 18:30
657	TACAGCGCATACGTC	TGGACTGCGACTGGCGAACMGGATTAGATACCCKG	TACAGCGCATAC	B5-8	A8	B5-F3	GTC	657	20.6.2016 S5 L	NA	Renunculaceae	Ranunculus acris	Plot 2 ETH Hoenggerberg, Zurich	Leaves	2016-06-20	18:30 to 20:00	Lyophilized for two days (Lab. Book. JV0205 p14) / Transfered in 2 ml tubes	Sampling_Plot-2_Hoenggerberg_2016.xlsx	NA	NA	2016-06-20 18:30 to 20:00	2016-06-20 18:30
658	ATCGCACAGTAAGTC	TGGACTGCGACTGGCGAACMGGATTAGATACCCKG	ATCGCACAGTAA	B5-6	A6	B5-F3	GTC	658	20.6.2016 S6 L	NA	Fabaceae	Trifolium pratense	Plot 2 ETH Hoenggerberg, Zurich	Leaves	2016-06-20	18:30 to 20:00	Lyophilized for two days (Lab. Book. JV0205 p14) / Transfered in 2 ml tubes	Sampling_Plot-2_Hoenggerberg_2016.xlsx	NA	NA	2016-06-20 18:30 to 20:00	2016-06-20 18:30
659	AACCAGCAGATTCAG	TGGACTGCGACTGGCGAACMGGATTAGATACCCKG	AACCAGCAGATT	B5-40	D4	B5-F4	CAG	659	20.6.2016 S7 L	NA	Poaceae	Holcus lanatus	Plot 2 ETH Hoenggerberg, Zurich	Leaves	2016-06-20	18:30 to 20:00	Lyophilized for two days (Lab. Book. JV0205 p14) / Transfered in 2 ml tubes / Grinded 2 X 1 min 25 Hz (grinded)	Sampling_Plot-2_Hoenggerberg_2016.xlsx	NA	NA	2016-06-20 18:30 to 20:00	2016-06-20 18:30
660	CGCGTCAAACTACAG	TGGACTGCGACTGGCGAACMGGATTAGATACCCKG	CGCGTCAAACTA	B5-87	H3	B5-F4	CAG	660	20.6.2016 S8 L	NA	Fabaceae	Trifolium pratense	Plot 2 ETH Hoenggerberg, Zurich	Leaves	2016-06-20	18:30 to 20:00	Lyophilized for two days (Lab. Book. JV0205 p14) / Transfered in 2 ml tubes	Sampling_Plot-2_Hoenggerberg_2016.xlsx	NA	NA	2016-06-20 18:30 to 20:00	2016-06-20 18:30
661	ATCGAATCGAGTCAG	TGGACTGCGACTGGCGAACMGGATTAGATACCCKG	ATCGAATCGAGT	B5-86	H2	B5-F4	CAG	661	20.6.2016 S9 L	NA	Renunculaceae	Ranunculus acris	Plot 2 ETH Hoenggerberg, Zurich	Leaves	2016-06-20	18:30 to 20:00	Lyophilized for two days (Lab. Book. JV0205 p14) / Transfered in 2 ml tubes	Sampling_Plot-2_Hoenggerberg_2016.xlsx	NA	NA	2016-06-20 18:30 to 20:00	2016-06-20 18:30
662	ACACCTGCGATCCAG	TGGACTGCGACTGGCGAACMGGATTAGATACCCKG	ACACCTGCGATC	B5-28	C4	B5-F4	CAG	662	20.6.2016 S10 L	NA	Poaceae	Holcus lanatus	Plot 2 ETH Hoenggerberg, Zurich	Leaves	2016-06-20	18:30 to 20:00	Lyophilized for two days (Lab. Book. JV0205 p14) / Transfered in 2 ml tubes / Grinded 2 X 1 min 25 Hz (grinded)	Sampling_Plot-2_Hoenggerberg_2016.xlsx	NA	NA	2016-06-20 18:30 to 20:00	2016-06-20 18:30
663	GTCGTGTAGCCTGTC	TGGACTGCGACTGGCGAACMGGATTAGATACCCKG	GTCGTGTAGCCT	B5-7	A7	B5-F3	GTC	663	20.6.2016 S11 L	NA	Renunculaceae	Ranunculus acris	Plot 2 ETH Hoenggerberg, Zurich	Leaves	2016-06-20	18:30 to 20:00	Lyophilized for two days (Lab. Book. JV0205 p14) / Transfered in 2 ml tubes	Sampling_Plot-2_Hoenggerberg_2016.xlsx	NA	NA	2016-06-20 18:30 to 20:00	2016-06-20 18:30
664	ATTAGCAGCGTAACT	TGGACTGCGACTGGCGAACMGGATTAGATACCCKG	ATTAGCAGCGTA	B5-37	D1	B5-F2	ACT	664	20.6.2016 S12 L	NA	Fabaceae	Trifolium pratense	Plot 2 ETH Hoenggerberg, Zurich	Leaves	2016-06-20	18:30 to 20:00	Lyophilized for two days (Lab. Book. JV0205 p14) / Transfered in 2 ml tubes	Sampling_Plot-2_Hoenggerberg_2016.xlsx	NA	NA	2016-06-20 18:30 to 20:00	2016-06-20 18:30
665	ACCGGTATGTACGTC	TGGACTGCGACTGGCGAACMGGATTAGATACCCKG	ACCGGTATGTAC	B5-3	A3	B5-F3	GTC	665	21.6.2016 S1 L	NA	Renunculaceae	Ranunculus acris	Plot 2 ETH Hoenggerberg, Zurich	Leaves	2016-06-21	16:00 to 17:30	Lyophilized for two days (Lab. Book. JV0205 p14) / Transfered in 2 ml tubes	Sampling_Plot-2_Hoenggerberg_2016.xlsx	NA	NA	2016-06-21 16:00 to 17:30	2016-06-21 16:00
666	AGTCGAACGAGGGTC	TGGACTGCGACTGGCGAACMGGATTAGATACCCKG	AGTCGAACGAGG	B5-10	A10	B5-F3	GTC	666	21.6.2016 S2 L	NA	Fabaceae	Trifolium pratense	Plot 2 ETH Hoenggerberg, Zurich	Leaves	2016-06-21	16:00 to 17:30	Lyophilized for two days (Lab. Book. JV0205 p14) / Transfered in 2 ml tubes	Sampling_Plot-2_Hoenggerberg_2016.xlsx	NA	NA	2016-06-21 16:00 to 17:30	2016-06-21 16:00
667	AGACAGTAGGAGCAG	TGGACTGCGACTGGCGAACMGGATTAGATACCCKG	AGACAGTAGGAG	B5-53	E5	B5-F4	CAG	667	21.6.2016 S3 L	NA	Poaceae	Holcus lanatus	Plot 2 ETH Hoenggerberg, Zurich	Leaves	2016-06-21	16:00 to 17:30	Lyophilized for two days (Lab. Book. JV0205 p14) / Transfered in 2 ml tubes / Grinded 2 X 1 min 25 Hz (grinded)	Sampling_Plot-2_Hoenggerberg_2016.xlsx	NA	NA	2016-06-21 16:00 to 17:30	2016-06-21 16:00
668	TCCCTTGTCTCCCAG	TGGACTGCGACTGGCGAACMGGATTAGATACCCKG	TCCCTTGTCTCC	B5-1	A1	B5-F4	CAG	668	21.6.2016 S4 L	NA	Poaceae	Holcus lanatus	Plot 2 ETH Hoenggerberg, Zurich	Leaves	2016-06-21	16:00 to 17:30	Lyophilized for two days (Lab. Book. JV0205 p14) / Transfered in 2 ml tubes / Grinded 2 X 1 min 25 Hz (grinded)	Sampling_Plot-2_Hoenggerberg_2016.xlsx	NA	NA	2016-06-21 16:00 to 17:30	2016-06-21 16:00
669	CTCCTCCCTTACACT	TGGACTGCGACTGGCGAACMGGATTAGATACCCKG	CTCCTCCCTTAC	B5-35	C11	B5-F2	ACT	669	21.6.2016 S5 L	NA	Renunculaceae	Ranunculus acris	Plot 2 ETH Hoenggerberg, Zurich	Leaves	2016-06-21	16:00 to 17:30	Lyophilized for two days (Lab. Book. JV0205 p14) / Transfered in 2 ml tubes	Sampling_Plot-2_Hoenggerberg_2016.xlsx	NA	NA	2016-06-21 16:00 to 17:30	2016-06-21 16:00
670	CTAGAGCTCCCAACT	TGGACTGCGACTGGCGAACMGGATTAGATACCCKG	CTAGAGCTCCCA	B5-41	D5	B5-F2	ACT	670	21.6.2016 S6 L	NA	Fabaceae	Trifolium pratense	Plot 2 ETH Hoenggerberg, Zurich	Leaves	2016-06-21	16:00 to 17:30	Lyophilized for two days (Lab. Book. JV0205 p14) / Transfered in 2 ml tubes	Sampling_Plot-2_Hoenggerberg_2016.xlsx	NA	NA	2016-06-21 16:00 to 17:30	2016-06-21 16:00
671	AATAGCATGTCGCAG	TGGACTGCGACTGGCGAACMGGATTAGATACCCKG	AATAGCATGTCG	B5-65	F5	B5-F4	CAG	671	21.6.2016 S7 L	NA	Poaceae	Holcus lanatus	Plot 2 ETH Hoenggerberg, Zurich	Leaves	2016-06-21	16:00 to 17:30	Lyophilized for two days (Lab. Book. JV0205 p14) / Transfered in 2 ml tubes / Grinded 2 X 1 min 25 Hz (grinded)	Sampling_Plot-2_Hoenggerberg_2016.xlsx	NA	NA	2016-06-21 16:00 to 17:30	2016-06-21 16:00
672	AGCAGAACATCTACT	TGGACTGCGACTGGCGAACMGGATTAGATACCCKG	AGCAGAACATCT	B5-46	D10	B5-F2	ACT	672	21.6.2016 S8 L	NA	Fabaceae	Trifolium pratense	Plot 2 ETH Hoenggerberg, Zurich	Leaves	2016-06-21	16:00 to 17:30	Lyophilized for two days (Lab. Book. JV0205 p14) / Transfered in 2 ml tubes	Sampling_Plot-2_Hoenggerberg_2016.xlsx	NA	NA	2016-06-21 16:00 to 17:30	2016-06-21 16:00
673	GAAACATCCCACACT	TGGACTGCGACTGGCGAACMGGATTAGATACCCKG	GAAACATCCCAC	B5-47	D11	B5-F2	ACT	673	21.6.2016 S9 L	NA	Fabaceae	Trifolium pratense	Plot 2 ETH Hoenggerberg, Zurich	Leaves	2016-06-21	16:00 to 17:30	Lyophilized for two days (Lab. Book. JV0205 p14) / Transfered in 2 ml tubes	Sampling_Plot-2_Hoenggerberg_2016.xlsx	NA	NA	2016-06-21 16:00 to 17:30	2016-06-21 16:00
674	TCTGTAGAGCCACAG	TGGACTGCGACTGGCGAACMGGATTAGATACCCKG	TCTGTAGAGCCA	B5-77	G5	B5-F4	CAG	674	21.6.2016 S10 L	NA	Poaceae	Holcus lanatus	Plot 2 ETH Hoenggerberg, Zurich	Leaves	2016-06-21	16:00 to 17:30	Lyophilized for two days (Lab. Book. JV0205 p14) / Transfered in 2 ml tubes / Grinded 2 X 1 min 25 Hz (grinded)	Sampling_Plot-2_Hoenggerberg_2016.xlsx	NA	NA	2016-06-21 16:00 to 17:30	2016-06-21 16:00
675	TTCCCACCCATTACT	TGGACTGCGACTGGCGAACMGGATTAGATACCCKG	TTCCCACCCATT	B5-45	D9	B5-F2	ACT	675	21.6.2016 S11 L	NA	Renunculaceae	Ranunculus acris	Plot 2 ETH Hoenggerberg, Zurich	Leaves	2016-06-21	16:00 to 17:30	Lyophilized for two days (Lab. Book. JV0205 p14) / Transfered in 2 ml tubes	Sampling_Plot-2_Hoenggerberg_2016.xlsx	NA	NA	2016-06-21 16:00 to 17:30	2016-06-21 16:00
676	TGCATACACTGGGTC	TGGACTGCGACTGGCGAACMGGATTAGATACCCKG	TGCATACACTGG	B5-4	A4	B5-F3	GTC	676	21.6.2016 S12 L	NA	Renunculaceae	Ranunculus acris	Plot 2 ETH Hoenggerberg, Zurich	Leaves	2016-06-21	16:00 to 17:30	Lyophilized for two days (Lab. Book. JV0205 p14) / Transfered in 2 ml tubes	Sampling_Plot-2_Hoenggerberg_2016.xlsx	NA	NA	2016-06-21 16:00 to 17:30	2016-06-21 16:00
678	TATCGCGCGATAACT	TGGACTGCGACTGGCGAACMGGATTAGATACCCKG	TATCGCGCGATA	B5-33	C9	B5-F2	ACT	678	20.6.2016 S2 FL	NA	Fabaceae	Trifolium pratense	Plot 2 ETH Hoenggerberg, Zurich	Flowers	2016-06-20	18:30 to 20:00	Lyophilized for two days (Lab. Book. JV0205 p14) / Transfered in 2 ml tubes	Sampling_Plot-2_Hoenggerberg_2016.xlsx	NA	All opened stages	2016-06-20 18:30 to 20:00	2016-06-20 18:30
680	GATCAACCCACACAG	TGGACTGCGACTGGCGAACMGGATTAGATACCCKG	GATCAACCCACA	B5-88	H4	B5-F4	CAG	680	20.6.2016 S6 FL	NA	Fabaceae	Trifolium pratense	Plot 2 ETH Hoenggerberg, Zurich	Flowers	2016-06-20	18:30 to 20:00	Lyophilized for two days (Lab. Book. JV0205 p14) / Transfered in 2 ml tubes	Sampling_Plot-2_Hoenggerberg_2016.xlsx	NA	All opened stages	2016-06-20 18:30 to 20:00	2016-06-20 18:30
682	TCGAAACATGCAACT	TGGACTGCGACTGGCGAACMGGATTAGATACCCKG	TCGAAACATGCA	B5-44	D8	B5-F2	ACT	682	20.6.2016 S8 FL	NA	Fabaceae	Trifolium pratense	Plot 2 ETH Hoenggerberg, Zurich	Flowers	2016-06-20	18:30 to 20:00	Lyophilized for two days (Lab. Book. JV0205 p14) / Transfered in 2 ml tubes	Sampling_Plot-2_Hoenggerberg_2016.xlsx	NA	All opened stages	2016-06-20 18:30 to 20:00	2016-06-20 18:30
684	CACCACAGAATCACT	TGGACTGCGACTGGCGAACMGGATTAGATACCCKG	CACCACAGAATC	B5-31	C7	B5-F2	ACT	684	20.6.2016 S12 FL	NA	Fabaceae	Trifolium pratense	Plot 2 ETH Hoenggerberg, Zurich	Flowers	2016-06-20	18:30 to 20:00	Lyophilized for two days (Lab. Book. JV0205 p14) / Transfered in 2 ml tubes	Sampling_Plot-2_Hoenggerberg_2016.xlsx	NA	All opened stages	2016-06-20 18:30 to 20:00	2016-06-20 18:30
685	TGGTCAACGATAGTC	TGGACTGCGACTGGCGAACMGGATTAGATACCCKG	TGGTCAACGATA	B5-5	A5	B5-F3	GTC	685	21.6.2016 S2 FL	NA	Fabaceae	Trifolium pratense	Plot 2 ETH Hoenggerberg, Zurich	Flowers	2016-06-21	16:00 to 17:30	Lyophilized for two days (Lab. Book. JV0205 p14) / Transfered in 2 ml tubes	Sampling_Plot-2_Hoenggerberg_2016.xlsx	NA	All opened stages	2016-06-21 16:00 to 17:30	2016-06-21 16:00
688	TCCCTTGTCTCCGTC	TGGACTGCGACTGGCGAACMGGATTAGATACCCKG	TCCCTTGTCTCC	B5-1	A1	B5-F3	GTC	688	21.6.2016 S6 FL	NA	Fabaceae	Trifolium pratense	Plot 2 ETH Hoenggerberg, Zurich	Flowers	2016-06-21	16:00 to 17:30	Lyophilized for two days (Lab. Book. JV0205 p14) / Transfered in 2 ml tubes	Sampling_Plot-2_Hoenggerberg_2016.xlsx	NA	All opened stages	2016-06-21 16:00 to 17:30	2016-06-21 16:00
690	ACGAGACTGATTGTC	TGGACTGCGACTGGCGAACMGGATTAGATACCCKG	ACGAGACTGATT	B5-2	A2	B5-F3	GTC	690	21.6.2016 S8 FL	NA	Fabaceae	Trifolium pratense	Plot 2 ETH Hoenggerberg, Zurich	Flowers	2016-06-21	16:00 to 17:30	Lyophilized for two days (Lab. Book. JV0205 p14) / Transfered in 2 ml tubes	Sampling_Plot-2_Hoenggerberg_2016.xlsx	NA	All opened stages	2016-06-21 16:00 to 17:30	2016-06-21 16:00
691	ATCCTTTGGTTCGTC	TGGACTGCGACTGGCGAACMGGATTAGATACCCKG	ATCCTTTGGTTC	B5-9	A9	B5-F3	GTC	691	21.6.2016 S9 FL	NA	Fabaceae	Trifolium pratense	Plot 2 ETH Hoenggerberg, Zurich	Flowers	2016-06-21	16:00 to 17:30	Lyophilized for two days (Lab. Book. JV0205 p14) / Transfered in 2 ml tubes	Sampling_Plot-2_Hoenggerberg_2016.xlsx	NA	All opened stages	2016-06-21 16:00 to 17:30	2016-06-21 16:00
693	AGTCGAACGAGGACT	TGGACTGCGACTGGCGAACMGGATTAGATACCCKG	AGTCGAACGAGG	B5-10	A10	B5-F2	ACT	693	30.5.16 S1 L	NA	Renunculaceae	Ranunculus acris	Plot 2 ETH Hoenggerberg, Zurich	Leaves	2016-05-31	15:20 to 17:30	Lyophilized for two days (Lab. Book. JV0205 p15) / Transfered in 2 ml tubes / Grinded 2 X 1 min 25 Hz	Sampling_Plot-2_Hoenggerberg_2016.xlsx	NA	NA	2016-05-31 15:20 to 17:30	2016-05-31 15:20
694	AGCGCTCACATCACT	TGGACTGCGACTGGCGAACMGGATTAGATACCCKG	AGCGCTCACATC	B5-23	B11	B5-F2	ACT	694	30.5.16 S2 L	NA	Fabaceae	Trifolium pratense	Plot 2 ETH Hoenggerberg, Zurich	Leaves	2016-05-31	15:20 to 17:30	Lyophilized for two days (Lab. Book. JV0205 p15) / Transfered in 2 ml tubes / Grinded 2 X 1 min 25 Hz	Sampling_Plot-2_Hoenggerberg_2016.xlsx	NA	NA	2016-05-31 15:20 to 17:30	2016-05-31 15:20
696	ACCAGTGACTCAACT	TGGACTGCGACTGGCGAACMGGATTAGATACCCKG	ACCAGTGACTCA	B5-11	A11	B5-F2	ACT	696	30.5.16 S4 L	NA	Renunculaceae	Ranunculus acris	Plot 2 ETH Hoenggerberg, Zurich	Leaves	2016-05-31	15:20 to 17:30	Lyophilized for two days (Lab. Book. JV0205 p15) / Transfered in 2 ml tubes / Grinded 2 X 1 min 25 Hz	Sampling_Plot-2_Hoenggerberg_2016.xlsx	NA	NA	2016-05-31 15:20 to 17:30	2016-05-31 15:20
697	CTTAGCTACTCTTGA	TGGACTGCGACTGGCGAACMGGATTAGATACCCKG	CTTAGCTACTCT	B5-85	H1	B5-F1	TGA	697	30.5.16 S5 L	NA	Fabaceae	Trifolium pratense	Plot 2 ETH Hoenggerberg, Zurich	Leaves	2016-05-31	15:20 to 17:30	Lyophilized for two days (Lab. Book. JV0205 p15) / Transfered in 2 ml tubes	Sampling_Plot-2_Hoenggerberg_2016.xlsx	NA	NA	2016-05-31 15:20 to 17:30	2016-05-31 15:20
698	ATGCCGGTAATACAG	TGGACTGCGACTGGCGAACMGGATTAGATACCCKG	ATGCCGGTAATA	B5-75	G3	B5-F4	CAG	698	30.5.16 S6 L	NA	Poaceae	Holcus lanatus	Plot 2 ETH Hoenggerberg, Zurich	Leaves	2016-05-31	15:20 to 17:30	Lyophilized for two days (Lab. Book. JV0205 p15) / Transfered in 2 ml tubes / Grinded 2 X 1 min 25 Hz (grinded)	Sampling_Plot-2_Hoenggerberg_2016.xlsx	NA	NA	2016-05-31 15:20 to 17:30	2016-05-31 15:20
699	TGTGTTACTCCTACT	TGGACTGCGACTGGCGAACMGGATTAGATACCCKG	TGTGTTACTCCT	B5-25	C1	B5-F2	ACT	699	30.5.16 S7 L	NA	Renunculaceae	Ranunculus acris	Plot 2 ETH Hoenggerberg, Zurich	Leaves	2016-05-31	15:20 to 17:30	Lyophilized for two days (Lab. Book. JV0205 p15) / Transfered in 2 ml tubes / Grinded 2 X 1 min 25 Hz	Sampling_Plot-2_Hoenggerberg_2016.xlsx	NA	NA	2016-05-31 15:20 to 17:30	2016-05-31 15:20
700	TGCACAGTCGCTACT	TGGACTGCGACTGGCGAACMGGATTAGATACCCKG	TGCACAGTCGCT	B5-26	C2	B5-F2	ACT	700	30.5.16 S8 L	NA	Fabaceae	Trifolium pratense	Plot 2 ETH Hoenggerberg, Zurich	Leaves	2016-05-31	15:20 to 17:30	Lyophilized for two days (Lab. Book. JV0205 p15) / Transfered in 2 ml tubes / Grinded 2 X 1 min 25 Hz	Sampling_Plot-2_Hoenggerberg_2016.xlsx	NA	NA	2016-05-31 15:20 to 17:30	2016-05-31 15:20
701	CAAGTTTCCGCGCAG	TGGACTGCGACTGGCGAACMGGATTAGATACCCKG	CAAGTTTCCGCG	B5-38	D2	B5-F4	CAG	701	31.5.16 S9 L	NA	Poaceae	Holcus lanatus	Plot 2 ETH Hoenggerberg, Zurich	Leaves	2016-05-31	15:20 to 17:30	Lyophilized for two days (Lab. Book. JV0205 p15) / Transfered in 2 ml tubes / Grinded 2 X 1 min 25 Hz (grinded)	Sampling_Plot-2_Hoenggerberg_2016.xlsx	NA	NA	2016-05-31 15:20 to 17:30	2016-05-31 15:20
702	AGTCGTGCACATACT	TGGACTGCGACTGGCGAACMGGATTAGATACCCKG	AGTCGTGCACAT	B5-14	B2	B5-F2	ACT	702	31.5.16 S10 L	NA	Renunculaceae	Ranunculus acris	Plot 2 ETH Hoenggerberg, Zurich	Leaves	2016-05-31	15:20 to 17:30	Lyophilized for two days (Lab. Book. JV0205 p15) / Transfered in 2 ml tubes / Grinded 2 X 1 min 25 Hz	Sampling_Plot-2_Hoenggerberg_2016.xlsx	NA	NA	2016-05-31 15:20 to 17:30	2016-05-31 15:20
703	TTCTAGAGTGCGACT	TGGACTGCGACTGGCGAACMGGATTAGATACCCKG	TTCTAGAGTGCG	B5-27	C3	B5-F2	ACT	703	31.5.16 S11 L	NA	Fabaceae	Trifolium pratense	Plot 2 ETH Hoenggerberg, Zurich	Leaves	2016-05-31	15:20 to 17:30	Lyophilized for two days (Lab. Book. JV0205 p15) / Transfered in 2 ml tubes / Grinded 2 X 1 min 25 Hz	Sampling_Plot-2_Hoenggerberg_2016.xlsx	NA	NA	2016-05-31 15:20 to 17:30	2016-05-31 15:20
704	CAGTCGTTAAGACAG	TGGACTGCGACTGGCGAACMGGATTAGATACCCKG	CAGTCGTTAAGA	B5-63	F3	B5-F4	CAG	704	31.5.16 S12 L	NA	Poaceae	Holcus lanatus	Plot 2 ETH Hoenggerberg, Zurich	Leaves	2016-05-31	15:20 to 17:30	Lyophilized for two days (Lab. Book. JV0205 p15) / Transfered in 2 ml tubes / Grinded 2 X 1 min 25 Hz (not grinded) / Grinded 2 X 1 min 25 Hz (grinded)	Sampling_Plot-2_Hoenggerberg_2016.xlsx	NA	NA	2016-05-31 15:20 to 17:30	2016-05-31 15:20
708	ACACCTGCGATCACT	TGGACTGCGACTGGCGAACMGGATTAGATACCCKG	ACACCTGCGATC	B5-28	C4	B5-F2	ACT	708	30.5.16 S1 FL	NA	Renunculaceae	Ranunculus acris	Plot 2 ETH Hoenggerberg, Zurich	Flowers	2016-05-31	15:20 to 17:30	Lyophilized for two days (Lab. Book. JV0205 p15) / Transfered in 2 ml tubes / Grinded 2 X 1 min 25 Hz	Sampling_Plot-2_Hoenggerberg_2016.xlsx	NA	All opened stages	2016-05-31 15:20 to 17:30	2016-05-31 15:20
709	GATCAACCCACATGA	TGGACTGCGACTGGCGAACMGGATTAGATACCCKG	GATCAACCCACA	B5-88	H4	B5-F1	TGA	709	30.5.16 S2 FL	NA	Fabaceae	Trifolium pratense	Plot 2 ETH Hoenggerberg, Zurich	Flowers	2016-05-31	15:20 to 17:30	Lyophilized for two days (Lab. Book. JV0205 p15) / Transfered in 2 ml tubes	Sampling_Plot-2_Hoenggerberg_2016.xlsx	NA	All opened stages	2016-05-31 15:20 to 17:30	2016-05-31 15:20
711	ATTCCTCTCCACACT	TGGACTGCGACTGGCGAACMGGATTAGATACCCKG	ATTCCTCTCCAC	B5-29	C5	B5-F2	ACT	711	30.5.16 S4 FL	NA	Renunculaceae	Ranunculus acris	Plot 2 ETH Hoenggerberg, Zurich	Flowers	2016-05-31	15:20 to 17:30	Lyophilized for two days (Lab. Book. JV0205 p15) / Transfered in 2 ml tubes / Grinded 2 X 1 min 25 Hz	Sampling_Plot-2_Hoenggerberg_2016.xlsx	NA	All opened stages	2016-05-31 15:20 to 17:30	2016-05-31 15:20
712	CGCGTCAAACTATGA	TGGACTGCGACTGGCGAACMGGATTAGATACCCKG	CGCGTCAAACTA	B5-87	H3	B5-F1	TGA	712	30.5.16 S5 FL	NA	Fabaceae	Trifolium pratense	Plot 2 ETH Hoenggerberg, Zurich	Flowers	2016-05-31	15:20 to 17:30	Lyophilized for two days (Lab. Book. JV0205 p15) / Transfered in 2 ml tubes	Sampling_Plot-2_Hoenggerberg_2016.xlsx	NA	All opened stages	2016-05-31 15:20 to 17:30	2016-05-31 15:20
714	CATCGACGAGTTACT	TGGACTGCGACTGGCGAACMGGATTAGATACCCKG	CATCGACGAGTT	B5-30	C6	B5-F2	ACT	714	30.5.16 S7 FL	NA	Renunculaceae	Ranunculus acris	Plot 2 ETH Hoenggerberg, Zurich	Flowers	2016-05-31	15:20 to 17:30	Lyophilized for two days (Lab. Book. JV0205 p15) / Transfered in 2 ml tubes / Grinded 2 X 1 min 25 Hz	Sampling_Plot-2_Hoenggerberg_2016.xlsx	NA	All opened stages	2016-05-31 15:20 to 17:30	2016-05-31 15:20
715	CACGCAGTCTACACT	TGGACTGCGACTGGCGAACMGGATTAGATACCCKG	CACGCAGTCTAC	B5-42	D6	B5-F2	ACT	715	30.5.16 S8 FL	NA	Fabaceae	Trifolium pratense	Plot 2 ETH Hoenggerberg, Zurich	Flowers	2016-05-31	15:20 to 17:30	Lyophilized for two days (Lab. Book. JV0205 p15) / Transfered in 2 ml tubes	Sampling_Plot-2_Hoenggerberg_2016.xlsx	NA	All opened stages	2016-05-31 15:20 to 17:30	2016-05-31 15:20
717	AGTTACGAGCTAACT	TGGACTGCGACTGGCGAACMGGATTAGATACCCKG	AGTTACGAGCTA	B5-15	B3	B5-F2	ACT	717	31.5.16 S10 FL	NA	Renunculaceae	Ranunculus acris	Plot 2 ETH Hoenggerberg, Zurich	Flowers	2016-05-31	15:20 to 17:30	Lyophilized for two days (Lab. Book. JV0205 p15) / Transfered in 2 ml tubes / Grinded 2 X 1 min 25 Hz	Sampling_Plot-2_Hoenggerberg_2016.xlsx	NA	All opened stages	2016-05-31 15:20 to 17:30	2016-05-31 15:20
718	ATCGAATCGAGTTGA	TGGACTGCGACTGGCGAACMGGATTAGATACCCKG	ATCGAATCGAGT	B5-86	H2	B5-F1	TGA	718	31.5.16 S11 FL	NA	Fabaceae	Trifolium pratense	Plot 2 ETH Hoenggerberg, Zurich	Flowers	2016-05-31	15:20 to 17:30	Lyophilized for two days (Lab. Book. JV0205 p15) / Transfered in 2 ml tubes	Sampling_Plot-2_Hoenggerberg_2016.xlsx	NA	All opened stages	2016-05-31 15:20 to 17:30	2016-05-31 15:20
732	ACCGGTATGTACTGA	TGGACTGCGACTGGCGAACMGGATTAGATACCCKG	ACCGGTATGTAC	B5-3	A3	B5-F1	TGA	732	27.6.16 S3 L	NA	Poaceae	Briza media	Plot 3 ETHZ Hoenggerberg, Zurich	Leaves	2016-06-27	NA	Lyohpilized for 4 days (Lab. Book JV0205 p41) / Transfered in 2 ml tubes / Grinded 2 X 1 min 25 Hz	Sampling_Plot-3_Hoenggerberg_2016.xlsx	NA	NA	2016-06-27 NA	2016-06-27 NA
733	TGCATACACTGGTGA	TGGACTGCGACTGGCGAACMGGATTAGATACCCKG	TGCATACACTGG	B5-4	A4	B5-F1	TGA	733	27.6.16 S1 L	NA	Poaceae	Bromus erectus	Plot 3 ETHZ Hoenggerberg, Zurich	Leaves	2016-06-27	NA	Lyohpilized for 4 days (Lab. Book JV0205 p41) / Transfered in 2 ml tubes / Grinded 2 X 1 min 25 Hz	Sampling_Plot-3_Hoenggerberg_2016.xlsx	NA	NA	2016-06-27 NA	2016-06-27 NA
734	ATCGCACAGTAATGA	TGGACTGCGACTGGCGAACMGGATTAGATACCCKG	ATCGCACAGTAA	B5-6	A6	B5-F1	TGA	734	27.6.16 S13 L	NA	Asteraceae	Centaurea jacea	Plot 3 ETHZ Hoenggerberg, Zurich	Leaves	2016-06-27	NA	Lyohpilized for 4 days (Lab. Book JV0205 p41) / Transfered in 2 ml tubes / Grinded 2 X 1 min 25 Hz	Sampling_Plot-3_Hoenggerberg_2016.xlsx	NA	NA	2016-06-27 NA	2016-06-27 NA
735	GTCGTGTAGCCTTGA	TGGACTGCGACTGGCGAACMGGATTAGATACCCKG	GTCGTGTAGCCT	B5-7	A7	B5-F1	TGA	735	27.6.16 S17 L	NA	Asteraceae	Erigeron annuus	Plot 3 ETHZ Hoenggerberg, Zurich	Leaves	2016-06-27	NA	Lyohpilized for 4 days (Lab. Book JV0205 p41) / Transfered in 2 ml tubes / Grinded 2 X 1 min 25 Hz	Sampling_Plot-3_Hoenggerberg_2016.xlsx	NA	NA	2016-06-27 NA	2016-06-27 NA
736	ATCCTTTGGTTCTGA	TGGACTGCGACTGGCGAACMGGATTAGATACCCKG	ATCCTTTGGTTC	B5-9	A9	B5-F1	TGA	736	27.6.16 S15 L	NA	Asteraceae	Leucanthemum vulgare	Plot 3 ETHZ Hoenggerberg, Zurich	Leaves	2016-06-27	NA	Lyohpilized for 4 days (Lab. Book JV0205 p41) / Transfered in 2 ml tubes / Grinded 2 X 1 min 25 Hz	Sampling_Plot-3_Hoenggerberg_2016.xlsx	The tube 736.1 is labelled 736 on the side instead of 736.1	NA	2016-06-27 NA	2016-06-27 NA
737	TACAGCGCATACTGA	TGGACTGCGACTGGCGAACMGGATTAGATACCCKG	TACAGCGCATAC	B5-8	A8	B5-F1	TGA	737	27.6.16 S9 L	NA	Fabaceae	Lotus corniculatus	Plot 3 ETHZ Hoenggerberg, Zurich	Leaves	2016-06-27	NA	Lyohpilized for 4 days (Lab. Book JV0205 p41) / Transfered in 2 ml tubes / Grinded 2 X 1 min 25 Hz	Sampling_Plot-3_Hoenggerberg_2016.xlsx	737.4 737.3, and 737.2 are empty	NA	2016-06-27 NA	2016-06-27 NA
738	CCAATACGCCTGTGA	TGGACTGCGACTGGCGAACMGGATTAGATACCCKG	CCAATACGCCTG	B5-12	A12	B5-F1	TGA	738	27.6.16 S3 FL	NA	Poaceae	Briza media	Plot 3 ETHZ Hoenggerberg, Zurich	Flowers	2016-06-27	NA	Lyohpilized for 4 days (Lab. Book JV0205 p41) / Transfered in 2 ml tubes / Grinded 2 X 1 min 25 Hz	Sampling_Plot-3_Hoenggerberg_2016.xlsx	NA	NA	2016-06-27 NA	2016-06-27 NA
739	TCCCTTGTCTCCTGA	TGGACTGCGACTGGCGAACMGGATTAGATACCCKG	TCCCTTGTCTCC	B5-1	A1	B5-F1	TGA	739	27.6.16 S1 FL	NA	Poaceae	Bromus erectus	Plot 3 ETHZ Hoenggerberg, Zurich	Flowers	2016-06-27	NA	Lyohpilized for 4 days (Lab. Book JV0205 p41) / Transfered in 2 ml tubes / Grinded 2 X 1 min 25 Hz	Sampling_Plot-3_Hoenggerberg_2016.xlsx	NA	NA	2016-06-27 NA	2016-06-27 NA
740	TGGTCAACGATATGA	TGGACTGCGACTGGCGAACMGGATTAGATACCCKG	TGGTCAACGATA	B5-5	A5	B5-F1	TGA	740	27.6.16 S13 FL	NA	Asteraceae	Centaurea jacea	Plot 3 ETHZ Hoenggerberg, Zurich	Flowers	2016-06-27	NA	Lyohpilized for 4 days (Lab. Book JV0205 p41) / Transfered in 2 ml tubes / Grinded 2 X 1 min 25 Hz	Sampling_Plot-3_Hoenggerberg_2016.xlsx	NA	NA	2016-06-27 NA	2016-06-27 NA
741	AGTCGAACGAGGTGA	TGGACTGCGACTGGCGAACMGGATTAGATACCCKG	AGTCGAACGAGG	B5-10	A10	B5-F1	TGA	741	27.6.16 S17 FL	NA	Asteraceae	Erigeron annuus	Plot 3 ETHZ Hoenggerberg, Zurich	Flowers	2016-06-27	NA	Lyohpilized for 4 days (Lab. Book JV0205 p41) / Transfered in 2 ml tubes / Grinded 2 X 1 min 25 Hz	Sampling_Plot-3_Hoenggerberg_2016.xlsx	NA	NA	2016-06-27 NA	2016-06-27 NA
742	ACCAGTGACTCATGA	TGGACTGCGACTGGCGAACMGGATTAGATACCCKG	ACCAGTGACTCA	B5-11	A11	B5-F1	TGA	742	27.6.16 S15 FL	NA	Asteraceae	Leucanthemum vulgare	Plot 3 ETHZ Hoenggerberg, Zurich	Flowers	2016-06-27	NA	Lyohpilized for 4 days (Lab. Book JV0205 p41) / Transfered in 2 ml tubes / Grinded 2 X 1 min 25 Hz	Sampling_Plot-3_Hoenggerberg_2016.xlsx	NA	NA	2016-06-27 NA	2016-06-27 NA
743	ACGAGACTGATTTGA	TGGACTGCGACTGGCGAACMGGATTAGATACCCKG	ACGAGACTGATT	B5-2	A2	B5-F1	TGA	743	27.6.16 S9 FL	NA	Fabaceae	Lotus corniculatus	Plot 3 ETHZ Hoenggerberg, Zurich	Flowers	2016-06-27	NA	Lyohpilized for 4 days (Lab. Book JV0205 p41) / Transfered in 2 ml tubes / Grinded 2 X 1 min 25 Hz	Sampling_Plot-3_Hoenggerberg_2016.xlsx	NA	NA	2016-06-27 NA	2016-06-27 NA
759	ACGAGACTGATTACT	TGGACTGCGACTGGCGAACMGGATTAGATACCCKG	ACGAGACTGATT	B5-2	A2	B5-F2	ACT	759	27.6.16 S4 L	NA	Poaceae	Briza media	Plot 3 ETHZ Hoenggerberg, Zurich	Leaves	2016-06-27	NA	Lyohpilized for 4 days / Transfered in 2 ml tubes / Grinded 2 X 1 min 25 Hz	Sampling_Plot-38Hoenggerberg82016.xlsx	NA	NA	2016-06-27 NA	2016-06-27 NA
760	GGTCTCCTACAGTGA	TGGACTGCGACTGGCGAACMGGATTAGATACCCKG	GGTCTCCTACAG	B5-58	E10	B5-F1	TGA	760	27.6.16 S5 L	NA	Poaceae	Holcus lanatus	Plot 3 ETHZ Hoenggerberg, Zurich	Leaves	2016-06-27	NA	Lyohpilized for 4 days / Transfered in 2 ml tubes / Grinded 2 X 1 min 25 Hz	Sampling_Plot-38Hoenggerberg82016.xlsx	NA	NA	2016-06-27 NA	2016-06-27 NA
761	ACAGCTCAAACATGA	TGGACTGCGACTGGCGAACMGGATTAGATACCCKG	ACAGCTCAAACA	B5-59	E11	B5-F1	TGA	761	27.6.16 S6 L	NA	Poaceae	Holcus lanatus	Plot 3 ETHZ Hoenggerberg, Zurich	Leaves	2016-06-27	NA	Lyohpilized for 4 days / Transfered in 2 ml tubes / Grinded 2 X 1 min 25 Hz	Sampling_Plot-38Hoenggerberg82016.xlsx	NA	NA	2016-06-27 NA	2016-06-27 NA
764	ATTTAGGACGACTGA	TGGACTGCGACTGGCGAACMGGATTAGATACCCKG	ATTTAGGACGAC	B5-51	E3	B5-F1	TGA	764	27.6.16 S10 L	NA	Fabaceae	Lotus corniculatus	Plot 3 ETHZ Hoenggerberg, Zurich	Leaves	2016-06-27	NA	Lyohpilized for 4 days / Transfered in 2 ml tubes / Grinded 2 X 1 min 25 Hz	Sampling_Plot-38Hoenggerberg82016.xlsx	NA	NA	2016-06-27 NA	2016-06-27 NA
765	TTCTCCATCACATGA	TGGACTGCGACTGGCGAACMGGATTAGATACCCKG	TTCTCCATCACA	B5-50	E2	B5-F1	TGA	765	27.6.16 S11 L	NA	Fabaceae	Trifolium pratense	Plot 3 ETHZ Hoenggerberg, Zurich	Leaves	2016-06-27	NA	Lyohpilized for 4 days / Transfered in 2 ml tubes / Grinded 2 X 1 min 25 Hz	Sampling_Plot-38Hoenggerberg82016.xlsx	NA	NA	2016-06-27 NA	2016-06-27 NA
766	GGTTTAACACGCTGA	TGGACTGCGACTGGCGAACMGGATTAGATACCCKG	GGTTTAACACGC	B5-52	E4	B5-F1	TGA	766	27.6.16 S12 L	NA	Fabaceae	Trifolium pratense	Plot 3 ETHZ Hoenggerberg, Zurich	Leaves	2016-06-27	NA	Lyohpilized for 4 days / Transfered in 2 ml tubes / Grinded 2 X 1 min 25 Hz	Sampling_Plot-38Hoenggerberg82016.xlsx	For the tube 766.6 I was not abble to remove the bead	NA	2016-06-27 NA	2016-06-27 NA
767	CCTCTGAGAGCTTGA	TGGACTGCGACTGGCGAACMGGATTAGATACCCKG	CCTCTGAGAGCT	B5-71	F11	B5-F1	TGA	767	27.6.16 S14 L	NA	Asteraceae	Centaurea jacea	Plot 3 ETHZ Hoenggerberg, Zurich	Leaves	2016-06-27	NA	Lyohpilized for 4 days / Transfered in 2 ml tubes / Grinded 2 X 1 min 25 Hz	Sampling_Plot-38Hoenggerberg82016.xlsx	767.1 is empty.	NA	2016-06-27 NA	2016-06-27 NA
768	TACGAGCCCTAATGA	TGGACTGCGACTGGCGAACMGGATTAGATACCCKG	TACGAGCCCTAA	B5-17	B5	B5-F1	TGA	768	27.6.16 S16 L	NA	Asteraceae	Leucanthemum vulgare	Plot 3 ETHZ Hoenggerberg, Zurich	Leaves	2016-06-27	NA	Lyohpilized for 4 days / Transfered in 2 ml tubes / Grinded 2 X 1 min 25 Hz	Sampling_Plot-38Hoenggerberg82016.xlsx	NA	NA	2016-06-27 NA	2016-06-27 NA
769	GCAACACCATCCTGA	TGGACTGCGACTGGCGAACMGGATTAGATACCCKG	GCAACACCATCC	B5-13	B1	B5-F1	TGA	769	27.6.16 S18 L	NA	Asteraceae	Erigeron annuus	Plot 3 ETHZ Hoenggerberg, Zurich	Leaves	2016-06-27	NA	Lyohpilized for 4 days / Transfered in 2 ml tubes / Grinded 2 X 1 min 25 Hz	Sampling_Plot-38Hoenggerberg82016.xlsx	NA	NA	2016-06-27 NA	2016-06-27 NA
770	CATCAAGCATAGTGA	TGGACTGCGACTGGCGAACMGGATTAGATACCCKG	CATCAAGCATAG	B5-69	F9	B5-F1	TGA	770	28.6.16 S1 L	NA	Poaceae	Holcus lanatus	Plot 3 ETHZ Hoenggerberg, Zurich	Leaves	2016-06-28	NA	Lyohpilized for 4 days / Transfered in 2 ml tubes / Grinded 2 X 1 min 25 Hz	Sampling_Plot-38Hoenggerberg82016.xlsx	NA	NA	2016-06-28 NA	2016-06-28 NA
771	ACAATAGACACCTGA	TGGACTGCGACTGGCGAACMGGATTAGATACCCKG	ACAATAGACACC	B5-19	B7	B5-F1	TGA	771	28.6.16 S2 L	NA	Poaceae	Bromus erectus	Plot 3 ETHZ Hoenggerberg, Zurich	Leaves	2016-06-28	NA	Lyohpilized for 4 days / Transfered in 2 ml tubes / Grinded 2 X 1 min 25 Hz	Sampling_Plot-38Hoenggerberg82016.xlsx	NA	NA	2016-06-28 NA	2016-06-28 NA
772	TGTCGCAAATAGTGA	TGGACTGCGACTGGCGAACMGGATTAGATACCCKG	TGTCGCAAATAG	B5-18	B6	B5-F1	TGA	772	28.6.16 S3 L	NA	Poaceae	Bromus erectus	Plot 3 ETHZ Hoenggerberg, Zurich	Leaves	2016-06-28	NA	Lyohpilized for 4 days / Transfered in 2 ml tubes / Grinded 2 X 1 min 25 Hz	Sampling_Plot-38Hoenggerberg82016.xlsx	772.2 is empty.	NA	2016-06-28 NA	2016-06-28 NA
773	CGATCGAACACTTGA	TGGACTGCGACTGGCGAACMGGATTAGATACCCKG	CGATCGAACACT	B5-21	B9	B5-F1	TGA	773	28.6.16 S4 L	NA	Poaceae	Briza media	Plot 3 ETHZ Hoenggerberg, Zurich	Leaves	2016-06-28	NA	Lyohpilized for 4 days / Transfered in 2 ml tubes / Grinded 2 X 1 min 25 Hz	Sampling_Plot-38Hoenggerberg82016.xlsx	773.1 is empty.	NA	2016-06-28 NA	2016-06-28 NA
774	AGTTACGAGCTATGA	TGGACTGCGACTGGCGAACMGGATTAGATACCCKG	AGTTACGAGCTA	B5-15	B3	B5-F1	TGA	774	28.6.16 S5 L	NA	Poaceae	Briza media	Plot 3 ETHZ Hoenggerberg, Zurich	Leaves	2016-06-28	NA	Lyohpilized for 4 days / Transfered in 2 ml tubes / Grinded 2 X 1 min 25 Hz	Sampling_Plot-38Hoenggerberg82016.xlsx	NA	NA	2016-06-28 NA	2016-06-28 NA
775	AGATGATCAGTCTGA	TGGACTGCGACTGGCGAACMGGATTAGATACCCKG	AGATGATCAGTC	B5-55	E7	B5-F1	TGA	775	28.6.16 S6 L	NA	Asteraceae	Erigeron annuus	Plot 3 ETHZ Hoenggerberg, Zurich	Leaves	2016-06-28	NA	Lyohpilized for 4 days / Transfered in 2 ml tubes / Grinded 2 X 1 min 25 Hz	Sampling_Plot-38Hoenggerberg82016.xlsx	NA	NA	2016-06-28 NA	2016-06-28 NA
776	CTAGAGCTCCCATGA	TGGACTGCGACTGGCGAACMGGATTAGATACCCKG	CTAGAGCTCCCA	B5-41	D5	B5-F1	TGA	776	28.6.16 S7 L	NA	Asteraceae	Erigeron annuus	Plot 3 ETHZ Hoenggerberg, Zurich	Leaves	2016-06-28	NA	Lyohpilized for 4 days / Transfered in 2 ml tubes / Grinded 2 X 1 min 25 Hz	Sampling_Plot-38Hoenggerberg82016.xlsx	776.1 is empty.	NA	2016-06-28 NA	2016-06-28 NA
777	AGACAGTAGGAGTGA	TGGACTGCGACTGGCGAACMGGATTAGATACCCKG	AGACAGTAGGAG	B5-53	E5	B5-F1	TGA	777	28.6.16 S8 L	NA	Asteraceae	Centaurea jacea	Plot 3 ETHZ Hoenggerberg, Zurich	Leaves	2016-06-28	NA	Lyohpilized for 4 days / Transfered in 2 ml tubes / Grinded 2 X 1 min 25 Hz	Sampling_Plot-38Hoenggerberg82016.xlsx	NA	NA	2016-06-28 NA	2016-06-28 NA
778	CTTCCAACTCATTGA	TGGACTGCGACTGGCGAACMGGATTAGATACCCKG	CTTCCAACTCAT	B5-64	F4	B5-F1	TGA	778	28.6.16 S9 L	NA	Asteraceae	Centaurea jacea	Plot 3 ETHZ Hoenggerberg, Zurich	Leaves	2016-06-28	NA	Lyohpilized for 4 days / Transfered in 2 ml tubes / Grinded 2 X 1 min 25 Hz	Sampling_Plot-38Hoenggerberg82016.xlsx	NA	NA	2016-06-28 NA	2016-06-28 NA
779	GTCGTGTAGCCTACT	TGGACTGCGACTGGCGAACMGGATTAGATACCCKG	GTCGTGTAGCCT	B5-7	A7	B5-F2	ACT	779	28.6.16 S10 L	NA	Asteraceae	Leucanthemum vulgare	Plot 3 ETHZ Hoenggerberg, Zurich	Leaves	2016-06-28	NA	Lyohpilized for 4 days / Transfered in 2 ml tubes / Grinded 2 X 1 min 25 Hz	Sampling_Plot-38Hoenggerberg82016.xlsx	NA	NA	2016-06-28 NA	2016-06-28 NA
780	ATCGCACAGTAAACT	TGGACTGCGACTGGCGAACMGGATTAGATACCCKG	ATCGCACAGTAA	B5-6	A6	B5-F2	ACT	780	28.6.16 S11 L	NA	Asteraceae	Leucanthemum vulgare	Plot 3 ETHZ Hoenggerberg, Zurich	Leaves	2016-06-28	NA	Lyohpilized for 4 days / Transfered in 2 ml tubes / Grinded 2 X 1 min 25 Hz	Sampling_Plot-38Hoenggerberg82016.xlsx	NA	NA	2016-06-28 NA	2016-06-28 NA
782	CACGCAGTCTACTGA	TGGACTGCGACTGGCGAACMGGATTAGATACCCKG	CACGCAGTCTAC	B5-42	D6	B5-F1	TGA	782	28.6.16 S13 L	NA	Fabaceae	Lotus corniculatus	Plot 3 ETHZ Hoenggerberg, Zurich	Leaves	2016-06-28	NA	Lyohpilized for 4 days / Transfered in 2 ml tubes / Grinded 2 X 1 min 25 Hz	Sampling_Plot-38Hoenggerberg82016.xlsx	782.3, and 782.1 are empty	NA	2016-06-28 NA	2016-06-28 NA
783	GCAGATTTCCAGTGA	TGGACTGCGACTGGCGAACMGGATTAGATACCCKG	GCAGATTTCCAG	B5-54	E6	B5-F1	TGA	783	28.6.16 S14 L	NA	Fabaceae	Trifolium pratense	Plot 3 ETHZ Hoenggerberg, Zurich	Leaves	2016-06-28	NA	Lyohpilized for 4 days / Transfered in 2 ml tubes / Grinded 2 X 1 min 25 Hz	Sampling_Plot-38Hoenggerberg82016.xlsx	NA	NA	2016-06-28 NA	2016-06-28 NA
784	ACCGGTATGTACACT	TGGACTGCGACTGGCGAACMGGATTAGATACCCKG	ACCGGTATGTAC	B5-3	A3	B5-F2	ACT	784	28.6.16 S15 L	NA	Fabaceae	Trifolium pratense	Plot 3 ETHZ Hoenggerberg, Zurich	Leaves	2016-06-28	NA	Lyohpilized for 4 days / Transfered in 2 ml tubes / Grinded 2 X 1 min 25 Hz	Sampling_Plot-38Hoenggerberg82016.xlsx	NA	NA	2016-06-28 NA	2016-06-28 NA
785	TGGTCAACGATAACT	TGGACTGCGACTGGCGAACMGGATTAGATACCCKG	TGGTCAACGATA	B5-5	A5	B5-F2	ACT	785	27.6.16 S6 FL	NA	Poaceae	Holcus lanatus	Plot 3 ETHZ Hoenggerberg, Zurich	Flowers	2016-06-27	NA	Lyohpilized for 4 days / Transfered in 2 ml tubes / Grinded 2 X 1 min 25 Hz	Sampling_Plot-38Hoenggerberg82016.xlsx	NA	NA	2016-06-27 NA	2016-06-27 NA
788	AACCGCATAAGTTGA	TGGACTGCGACTGGCGAACMGGATTAGATACCCKG	AACCGCATAAGT	B5-61	F1	B5-F1	TGA	788	27.6.16 S10 FL	NA	Fabaceae	Lotus corniculatus	Plot 3 ETHZ Hoenggerberg, Zurich	Flowers	2016-06-27	NA	Lyohpilized for 4 days / Transfered in 2 ml tubes / Grinded 2 X 1 min 25 Hz	Sampling_Plot-38Hoenggerberg82016.xlsx	NA	NA	2016-06-27 NA	2016-06-27 NA
789	GTTCCTCCATTATGA	TGGACTGCGACTGGCGAACMGGATTAGATACCCKG	GTTCCTCCATTA	B5-68	F8	B5-F1	TGA	789	27.6.16 S11 FL	NA	Fabaceae	Trifolium pratense	Plot 3 ETHZ Hoenggerberg, Zurich	Flowers	2016-06-27	NA	Lyohpilized for 4 days / Transfered in 2 ml tubes / Grinded 2 X 1 min 25 Hz	Sampling_Plot-38Hoenggerberg82016.xlsx	NA	NA	2016-06-27 NA	2016-06-27 NA
790	CAAGTTTCCGCGTGA	TGGACTGCGACTGGCGAACMGGATTAGATACCCKG	CAAGTTTCCGCG	B5-38	D2	B5-F1	TGA	790	27.6.16 S12 FL	NA	Fabaceae	Trifolium pratense	Plot 3 ETHZ Hoenggerberg, Zurich	Flowers	2016-06-27	NA	Lyohpilized for 4 days / Transfered in 2 ml tubes / Grinded 2 X 1 min 25 Hz	Sampling_Plot-38Hoenggerberg82016.xlsx	NA	NA	2016-06-27 NA	2016-06-27 NA
791	CACACAAAGTCATGA	TGGACTGCGACTGGCGAACMGGATTAGATACCCKG	CACACAAAGTCA	B5-67	F7	B5-F1	TGA	791	27.6.16 S14 FL	NA	Asteraceae	Centaurea jacea	Plot 3 ETHZ Hoenggerberg, Zurich	Flowers	2016-06-27	NA	Lyohpilized for 4 days / Transfered in 2 ml tubes / Grinded 2 X 1 min 25 Hz	Sampling_Plot-38Hoenggerberg82016.xlsx	791.2 is empty.	NA	2016-06-27 NA	2016-06-27 NA
792	TTGCGTTAGCAGTGA	TGGACTGCGACTGGCGAACMGGATTAGATACCCKG	TTGCGTTAGCAG	B5-16	B4	B5-F1	TGA	792	27.6.16 S16 FL	NA	Asteraceae	Leucanthemum vulgare	Plot 3 ETHZ Hoenggerberg, Zurich	Flowers	2016-06-27	NA	Lyohpilized for 4 days / Transfered in 2 ml tubes / Grinded 2 X 1 min 25 Hz	Sampling_Plot-38Hoenggerberg82016.xlsx	792.4 is empty.	NA	2016-06-27 NA	2016-06-27 NA
793	AGTCGTGCACATTGA	TGGACTGCGACTGGCGAACMGGATTAGATACCCKG	AGTCGTGCACAT	B5-14	B2	B5-F1	TGA	793	27.6.16 S18 FL	NA	Asteraceae	Erigeron annuus	Plot 3 ETHZ Hoenggerberg, Zurich	Flowers	2016-06-27	NA	Lyohpilized for 4 days / Transfered in 2 ml tubes / Grinded 2 X 1 min 25 Hz	Sampling_Plot-38Hoenggerberg82016.xlsx	NA	NA	2016-06-27 NA	2016-06-27 NA
794	GAAACATCCCACTGA	TGGACTGCGACTGGCGAACMGGATTAGATACCCKG	GAAACATCCCAC	B5-47	D11	B5-F1	TGA	794	28.6.16 S1 FL	NA	Poaceae	Holcus lanatus	Plot 3 ETHZ Hoenggerberg, Zurich	Flowers	2016-06-28	NA	Lyohpilized for 4 days / Transfered in 2 ml tubes / Grinded 2 X 1 min 25 Hz	Sampling_Plot-38Hoenggerberg82016.xlsx	NA	NA	2016-06-28 NA	2016-06-28 NA
795	AGCAGAACATCTTGA	TGGACTGCGACTGGCGAACMGGATTAGATACCCKG	AGCAGAACATCT	B5-46	D10	B5-F1	TGA	795	28.6.16 S2 FL	NA	Poaceae	Bromus erectus	Plot 3 ETHZ Hoenggerberg, Zurich	Flowers	2016-06-28	NA	Lyohpilized for 4 days / Transfered in 2 ml tubes / Grinded 2 X 1 min 25 Hz	Sampling_Plot-38Hoenggerberg82016.xlsx	NA	NA	2016-06-28 NA	2016-06-28 NA
796	TCTCTACCACTCTGA	TGGACTGCGACTGGCGAACMGGATTAGATACCCKG	TCTCTACCACTC	B5-20	B8	B5-F1	TGA	796	28.6.16 S3 FL	NA	Poaceae	Bromus erectus	Plot 3 ETHZ Hoenggerberg, Zurich	Flowers	2016-06-28	NA	Lyohpilized for 4 days / Transfered in 2 ml tubes / Grinded 2 X 1 min 25 Hz	Sampling_Plot-38Hoenggerberg82016.xlsx	NA	NA	2016-06-28 NA	2016-06-28 NA
797	AATAGCATGTCGTGA	TGGACTGCGACTGGCGAACMGGATTAGATACCCKG	AATAGCATGTCG	B5-65	F5	B5-F1	TGA	797	28.6.16 S4 FL	NA	Poaceae	Briza media	Plot 3 ETHZ Hoenggerberg, Zurich	Flowers	2016-06-28	NA	Lyohpilized for 4 days / Transfered in 2 ml tubes / Grinded 2 X 1 min 25 Hz / Grinded again 2 X 1 min 25 Hz	Sampling_Plot-38Hoenggerberg82016.xlsx	The first grinding did not work properly	NA	2016-06-28 NA	2016-06-28 NA
798	TCGAAACATGCATGA	TGGACTGCGACTGGCGAACMGGATTAGATACCCKG	TCGAAACATGCA	B5-44	D8	B5-F1	TGA	798	28.6.16 S5 FL	NA	Poaceae	Briza media	Plot 3 ETHZ Hoenggerberg, Zurich	Flowers	2016-06-28	NA	Lyohpilized for 4 days / Transfered in 2 ml tubes / Grinded 2 X 1 min 25 Hz	Sampling_Plot-38Hoenggerberg82016.xlsx	NA	NA	2016-06-28 NA	2016-06-28 NA
799	ATTGCAAGCAACTGA	TGGACTGCGACTGGCGAACMGGATTAGATACCCKG	ATTGCAAGCAAC	B5-22	B10	B5-F1	TGA	799	28.6.16 S6 FL	NA	Asteraceae	Erigeron annuus	Plot 3 ETHZ Hoenggerberg, Zurich	Flowers	2016-06-28	NA	Lyohpilized for 4 days / Transfered in 2 ml tubes / Grinded 2 X 1 min 25 Hz	Sampling_Plot-38Hoenggerberg82016.xlsx	799.3 is empty.	NA	2016-06-28 NA	2016-06-28 NA
800	CGGATCTAGTGTTGA	TGGACTGCGACTGGCGAACMGGATTAGATACCCKG	CGGATCTAGTGT	B5-49	E1	B5-F1	TGA	800	28.6.16 S7 FL	NA	Asteraceae	Erigeron annuus	Plot 3 ETHZ Hoenggerberg, Zurich	Flowers	2016-06-28	NA	Lyohpilized for 4 days / Transfered in 2 ml tubes / Grinded 2 X 1 min 25 Hz	Sampling_Plot-38Hoenggerberg82016.xlsx	NA	NA	2016-06-28 NA	2016-06-28 NA
801	AGCGCTCACATCTGA	TGGACTGCGACTGGCGAACMGGATTAGATACCCKG	AGCGCTCACATC	B5-23	B11	B5-F1	TGA	801	28.6.16 S8 FL	NA	Asteraceae	Centaurea jacea	Plot 3 ETHZ Hoenggerberg, Zurich	Flowers	2016-06-28	NA	Lyohpilized for 4 days / Transfered in 2 ml tubes / Grinded 2 X 1 min 25 Hz	Sampling_Plot-38Hoenggerberg82016.xlsx	NA	NA	2016-06-28 NA	2016-06-28 NA
802	AACCAGCAGATTTGA	TGGACTGCGACTGGCGAACMGGATTAGATACCCKG	AACCAGCAGATT	B5-40	D4	B5-F1	TGA	802	28.6.16 S9 FL	NA	Asteraceae	Centaurea jacea	Plot 3 ETHZ Hoenggerberg, Zurich	Flowers	2016-06-28	NA	Lyohpilized for 4 days / Transfered in 2 ml tubes / Grinded 2 X 1 min 25 Hz	Sampling_Plot-38Hoenggerberg82016.xlsx	NA	NA	2016-06-28 NA	2016-06-28 NA
803	TTCCCACCCATTTGA	TGGACTGCGACTGGCGAACMGGATTAGATACCCKG	TTCCCACCCATT	B5-45	D9	B5-F1	TGA	803	28.6.16 S10 FL	NA	Asteraceae	Leucanthemum vulgare	Plot 3 ETHZ Hoenggerberg, Zurich	Flowers	2016-06-28	NA	Lyohpilized for 4 days / Transfered in 2 ml tubes / Grinded 2 X 1 min 25 Hz	Sampling_Plot-38Hoenggerberg82016.xlsx	NA	NA	2016-06-28 NA	2016-06-28 NA
804	AAGTCACACACATGA	TGGACTGCGACTGGCGAACMGGATTAGATACCCKG	AAGTCACACACA	B5-66	F6	B5-F1	TGA	804	28.6.16 S11 FL	NA	Asteraceae	Leucanthemum vulgare	Plot 3 ETHZ Hoenggerberg, Zurich	Flowers	2016-06-28	NA	Lyohpilized for 4 days / Transfered in 2 ml tubes / Grinded 2 X 1 min 25 Hz	Sampling_Plot-38Hoenggerberg82016.xlsx	NA	NA	2016-06-28 NA	2016-06-28 NA
805	CCAGATATAGCATGA	TGGACTGCGACTGGCGAACMGGATTAGATACCCKG	CCAGATATAGCA	B5-57	E9	B5-F1	TGA	805	28.6.16 S12 L	NA	Fabaceae	Lotus corniculatus	Plot 3 ETHZ Hoenggerberg, Zurich	Leaves	2016-06-28	NA	Lyohpilized for 4 days / Transfered in 2 ml tubes / Grinded 2 X 1 min 25 Hz	Sampling_Plot-38Hoenggerberg82016.xlsx	NA	NA	2016-06-28 NA	2016-06-28 NA
806	TGCATACACTGGACT	TGGACTGCGACTGGCGAACMGGATTAGATACCCKG	TGCATACACTGG	B5-4	A4	B5-F2	ACT	806	28.6.16 S13 FL	NA	Fabaceae	Lotus corniculatus	Plot 3 ETHZ Hoenggerberg, Zurich	Flowers	2016-06-28	NA	Lyohpilized for 4 days / Transfered in 2 ml tubes / Grinded 2 X 1 min 25 Hz	Sampling_Plot-38Hoenggerberg82016.xlsx	806.3 is empty.	NA	2016-06-28 NA	2016-06-28 NA
807	CCTTGTTCACCTTGA	TGGACTGCGACTGGCGAACMGGATTAGATACCCKG	CCTTGTTCACCT	B5-39	D3	B5-F1	TGA	807	28.6.16 S14 FL	NA	Fabaceae	Trifolium pratense	Plot 3 ETHZ Hoenggerberg, Zurich	Flowers	2016-06-28	NA	Lyohpilized for 4 days / Transfered in 2 ml tubes / Grinded 2 X 1 min 25 Hz	Sampling_Plot-38Hoenggerberg82016.xlsx	NA	NA	2016-06-28 NA	2016-06-28 NA
808	CAAGCCCTAGTATGA	TGGACTGCGACTGGCGAACMGGATTAGATACCCKG	CAAGCCCTAGTA	B5-70	F10	B5-F1	TGA	808	28.6.16 S15 FL	NA	Fabaceae	Trifolium pratense	Plot 3 ETHZ Hoenggerberg, Zurich	Flowers	2016-06-28	NA	Lyohpilized for 4 days / Transfered in 2 ml tubes / Grinded 2 X 1 min 25 Hz	Sampling_Plot-38Hoenggerberg82016.xlsx	NA	NA	2016-06-28 NA	2016-06-28 NA
809	CTTGAGAAATCGTGA	TGGACTGCGACTGGCGAACMGGATTAGATACCCKG	CTTGAGAAATCG	B5-62	F2	B5-F1	TGA	809	27.6.16 S2 FL	NA	Poaceae	Bromus erectus	Plot 3 ETHZ Hoenggerberg, Zurich	Flowers	2016-06-27	NA	Lyohpilized for 4 days / Transfered in 2 ml tubes / Grinded 2 X 1 min 25 Hz / 809.8 and 809.5 grinded again 2 X 1 min 25 Hz	Sampling_Plot-38Hoenggerberg82016.xlsx	One of the tubes is empty. I forgot to note which one.	NA	2016-06-27 NA	2016-06-27 NA
810	ACAAACATGGTCTGA	TGGACTGCGACTGGCGAACMGGATTAGATACCCKG	ACAAACATGGTC	B5-43	D7	B5-F1	TGA	810	27.6.16 S4 FL	NA	Poaceae	Briza media	Plot 3 ETHZ Hoenggerberg, Zurich	Flowers	2016-06-27	NA	Lyohpilized for 4 days / Transfered in 2 ml tubes / Grinded 2 X 1 min 25 Hz / 810.7 and 810.8 grinded again 2 X 1 min 25 Hz	Sampling_Plot-38Hoenggerberg82016.xlsx	NA	NA	2016-06-27 NA	2016-06-27 NA
811	CAGTCGTTAAGATGA	TGGACTGCGACTGGCGAACMGGATTAGATACCCKG	CAGTCGTTAAGA	B5-63	F3	B5-F1	TGA	811	27.6.16 S5 FL	NA	Poaceae	Holcus lanatus	Plot 3 ETHZ Hoenggerberg, Zurich	Flowers	2016-06-27	NA	Lyohpilized for 4 days / Transfered in 2 ml tubes / Grinded 2 X 1 min 25 Hz	Sampling_Plot-38Hoenggerberg82016.xlsx	NA	NA	2016-06-27 NA	2016-06-27 NA
814.2	ACAATAGACACCCAG	TGGACTGCGACTGGCGAACMGGATTAGATACCCKG	ACAATAGACACC	B5-19	B7	B5-F4	CAG	814.2	NA	481	Poaceae	Holcus lanatus	Plot 2 ETH Hoenggerberg, Zurich	Flowers	2016-06-01	15:30 to 18:05	Lyohpylized for 2 days / transfered in 2 ml tubes / retransfered in 15 ml tubes / Lyophilized for 2 additional days / transfert in 2 ml tubes	NA	I created this new uid linked with an existing one because this part of the sample have been treated in a different way than the rest	Advanced stage	2016-06-01 15:30 to 18:05	2016-06-01 15:30
815.2	ACAAACATGGTCCAG	TGGACTGCGACTGGCGAACMGGATTAGATACCCKG	ACAAACATGGTC	B5-43	D7	B5-F4	CAG	815.2	NA	579	Poaceae	Holcus lanatus	Plot 2 ETH Hoenggerberg, Zurich	Flowers	2016-05-28	15:15 to 18:30	Lyohpylized for 2 days / transfered in 2 ml tubes / retransfered in 15 ml tubes / Lyophilized for 2 additional days / transfert in 2 ml tubes	NA	I created this new uid linked with an existing one because this part of the sample have been treated in a different way than the rest	Advanced stage	2016-05-28 15:15 to 18:30	2016-05-28 15:15
817.2	CACACAAAGTCACAG	TGGACTGCGACTGGCGAACMGGATTAGATACCCKG	CACACAAAGTCA	B5-67	F7	B5-F4	CAG	817.2	NA	622	Poaceae	Holcus lanatus	Plot 2 ETH Hoenggerberg, Zurich	Flowers	2016-05-30	16:00 to 18:00	Lyohpylized for 2 days / transfered in 2 ml tubes / retransfered in 15 ml tubes / Lyophilized for 2 additional days / transfert in 2 ml tubes	NA	I created this new uid linked with an existing one because this part of the sample have been treated in a different way than the rest	Advanced stage	2016-05-30 16:00 to 18:00	2016-05-30 16:00
819.2	AGTCTGTCTGCGCAG	TGGACTGCGACTGGCGAACMGGATTAGATACCCKG	AGTCTGTCTGCG	B5-91	H7	B5-F4	CAG	819.2	NA	650	Poaceae	Holcus lanatus	Plot 2 ETH Hoenggerberg, Zurich	Flowers	2016-05-26	17:15 to 20:15	Lyohpylized for 2 days / transfered in 2 ml tubes / retransfered in 15 ml tubes / Lyophilized for 2 additional days / transfert in 2 ml tubes	NA	I created this new uid linked with an existing one because this part of the sample have been treated in a different way than the rest	Advanced stage	2016-05-26 17:15 to 20:15	2016-05-26 17:15
820.2	TCGAAACATGCACAG	TGGACTGCGACTGGCGAACMGGATTAGATACCCKG	TCGAAACATGCA	B5-44	D8	B5-F4	CAG	820.2	NA	616	Poaceae	Holcus lanatus	Plot 2 ETH Hoenggerberg, Zurich	Flowers	2016-05-30	09:30 to 11:15	Lyohpylized for 2 days / transfered in 2 ml tubes / retransfered in 15 ml tubes / Lyophilized for 2 additional days / transfert in 2 ml tubes	NA	I created this new uid linked with an existing one because this part of the sample have been treated in a different way than the rest	Young stages	2016-05-30 09:30 to 11:15	2016-05-30 09:30
822.2	GTTCCTCCATTACAG	TGGACTGCGACTGGCGAACMGGATTAGATACCCKG	GTTCCTCCATTA	B5-68	F8	B5-F4	CAG	822.2	NA	679	Poaceae	Holcus lanatus	Plot 2 ETH Hoenggerberg, Zurich	Flowers	2016-06-20	18:30 to 20:00	Lyohpylized for 2 days / transfered in 2 ml tubes / retransfered in 15 ml tubes / Lyophilized for 2 additional days / transfert in 2 ml tubes	NA	I created this new uid linked with an existing one because this part of the sample have been treated in a different way than the rest	Advanced stage	2016-06-20 18:30 to 20:00	2016-06-20 18:30
823.2	CTATCCAAGTGGCAG	TGGACTGCGACTGGCGAACMGGATTAGATACCCKG	CTATCCAAGTGG	B5-80	G8	B5-F4	CAG	823.2	NA	713	Poaceae	Holcus lanatus	Plot 2 ETH Hoenggerberg, Zurich	Flowers	2016-05-31	15:20 to 17:30	Lyohpylized for 2 days / transfered in 2 ml tubes / retransfered in 15 ml tubes / Lyophilized for 2 additional days / transfert in 2 ml tubes	NA	I created this new uid linked with an existing one because this part of the sample have been treated in a different way than the rest	Young stages	2016-05-31 15:20 to 17:30	2016-05-31 15:20
824.2	CACCACAGAATCCAG	TGGACTGCGACTGGCGAACMGGATTAGATACCCKG	CACCACAGAATC	B5-31	C7	B5-F4	CAG	824.2	NA	686	Poaceae	Holcus lanatus	Plot 2 ETH Hoenggerberg, Zurich	Flowers	2016-06-21	16:00 to 17:30	Lyohpylized for 2 days / transfered in 2 ml tubes / retransfered in 15 ml tubes / Lyophilized for 2 additional days / transfert in 2 ml tubes	NA	I created this new uid linked with an existing one because this part of the sample have been treated in a different way than the rest	Advanced stage	2016-06-21 16:00 to 17:30	2016-06-21 16:00
825.2	TACAGCGCATACCAG	TGGACTGCGACTGGCGAACMGGATTAGATACCCKG	TACAGCGCATAC	B5-8	A8	B5-F4	CAG	825.2	NA	574	Poaceae	Holcus lanatus	Plot 2 ETH Hoenggerberg, Zurich	Flowers	2016-05-28	15:15 to 18:30	Lyohpylized for 2 days / transfered in 2 ml tubes / retransfered in 15 ml tubes / Lyophilized for 2 additional days / transfert in 2 ml tubes	NA	I created this new uid linked with an existing one because this part of the sample have been treated in a different way than the rest	Advanced stage	2016-05-28 15:15 to 18:30	2016-05-28 15:15
826.2	TCTCTACCACTCCAG	TGGACTGCGACTGGCGAACMGGATTAGATACCCKG	TCTCTACCACTC	B5-20	B8	B5-F4	CAG	826.2	NA	486	Poaceae	Holcus lanatus	Plot 2 ETH Hoenggerberg, Zurich	Flowers	2016-06-01	15:30 to 18:05	Lyohpylized for 2 days / transfered in 2 ml tubes / retransfered in 15 ml tubes / Lyophilized for 2 additional days / transfert in 2 ml tubes	NA	I created this new uid linked with an existing one because this part of the sample have been treated in a different way than the rest	Advanced stage	2016-06-01 15:30 to 18:05	2016-06-01 15:30
827.2	GGTCTTAGCACCCAG	TGGACTGCGACTGGCGAACMGGATTAGATACCCKG	GGTCTTAGCACC	B5-32	C8	B5-F4	CAG	827.2	NA	719	Poaceae	Holcus lanatus	Plot 2 ETH Hoenggerberg, Zurich	Flowers	2016-05-31	15:20 to 17:30	Lyohpylized for 2 days / transfered in 2 ml tubes / retransfered in 15 ml tubes / Lyophilized for 2 additional days / transfert in 2 ml tubes	NA	I created this new uid linked with an existing one because this part of the sample have been treated in a different way than the rest	Young stages	2016-05-31 15:20 to 17:30	2016-05-31 15:20
828	GTTCCTCCATTAGTC	TGGACTGCGACTGGCGAACMGGATTAGATACCCKG	GTTCCTCCATTA	B5-68	F8	B5-F3	GTC	828	NA	683	Poaceae	Holcus lanatus	Plot 2 ETH Hoenggerberg, Zurich	Flowers	2016-06-20	18:30 to 20:00	Lyohpylized for 2 days / transfered in 2 ml tubes / retransfered in 15 ml tubes / Lyophilized for 2 additional days / transfert in 2 ml tubes	NA	I created this new uid linked with an existing one because this part of the sample have been treated in a different way than the rest	Advanced stage	2016-06-20 18:30 to 20:00	2016-06-20 18:30
829.2	AGACAAGCTTCCCAG	TGGACTGCGACTGGCGAACMGGATTAGATACCCKG	AGACAAGCTTCC	B5-92	H8	B5-F4	CAG	829.2	NA	514	Poaceae	Holcus lanatus	Plot 2 ETH Hoenggerberg, Zurich	Flowers	2016-06-23	09:30 to 11:00	Lyohpylized for 2 days / transfered in 2 ml tubes / retransfered in 15 ml tubes / Lyophilized for 2 additional days / transfert in 2 ml tubes	NA	I created this new uid linked with an existing one because this part of the sample have been treated in a different way than the rest	Young stages	2016-06-23 09:30 to 11:00	2016-06-23 09:30
830.2	ATCCTTTGGTTCCAG	TGGACTGCGACTGGCGAACMGGATTAGATACCCKG	ATCCTTTGGTTC	B5-9	A9	B5-F4	CAG	830.2	NA	687	Poaceae	Holcus lanatus	Plot 2 ETH Hoenggerberg, Zurich	Flowers	2016-06-21	16:00 to 17:30	Lyohpylized for 2 days / transfered in 2 ml tubes / retransfered in 15 ml tubes / Lyophilized for 2 additional days / transfert in 2 ml tubes	NA	I created this new uid linked with an existing one because this part of the sample have been treated in a different way than the rest	Young stages	2016-06-21 16:00 to 17:30	2016-06-21 16:00
831.2	CGATCGAACACTCAG	TGGACTGCGACTGGCGAACMGGATTAGATACCCKG	CGATCGAACACT	B5-21	B9	B5-F4	CAG	831.2	NA	710	Poaceae	Holcus lanatus	Plot 2 ETH Hoenggerberg, Zurich	Flowers	2016-05-31	15:20 to 17:30	Lyohpylized for 2 days / transfered in 2 ml tubes / retransfered in 15 ml tubes / Lyophilized for 2 additional days / transfert in 2 ml tubes	NA	I created this new uid linked with an existing one because this part of the sample have been treated in a different way than the rest	Advanced stage	2016-05-31 15:20 to 17:30	2016-05-31 15:20
834	CAAGCCCTAGTAGTC	TGGACTGCGACTGGCGAACMGGATTAGATACCCKG	CAAGCCCTAGTA	B5-70	F10	B5-F3	GTC	834	NA	677	Poaceae	Holcus lanatus	Plot 2 ETH Hoenggerberg, Zurich	Flowers	2016-06-20	18:30 to 20:00	Lyohpylized for 2 days / transfered in 2 ml tubes / retransfered in 15 ml tubes / Lyophilized for 2 additional days / transfert in 2 ml tubes	NA	I created this new uid linked with an existing one because this part of the sample have been treated in a different way than the rest	Young stages	2016-06-20 18:30 to 20:00	2016-06-20 18:30
835	CCTCTGAGAGCTGTC	TGGACTGCGACTGGCGAACMGGATTAGATACCCKG	CCTCTGAGAGCT	B5-71	F11	B5-F3	GTC	835	NA	681	Poaceae	Holcus lanatus	Plot 2 ETH Hoenggerberg, Zurich	Flowers	2016-06-20	18:30 to 20:00	Lyohpylized for 2 days / transfered in 2 ml tubes / retransfered in 15 ml tubes / Lyophilized for 2 additional days / transfert in 2 ml tubes	NA	I created this new uid linked with an existing one because this part of the sample have been treated in a different way than the rest	Young stages	2016-06-20 18:30 to 20:00	2016-06-20 18:30
838	GTCTCCTCCCTTGTC	TGGACTGCGACTGGCGAACMGGATTAGATACCCKG	GTCTCCTCCCTT	B5-84	G12	B5-F3	GTC	838	NA	689	Poaceae	Holcus lanatus	Plot 2 ETH Hoenggerberg, Zurich	Flowers	2016-06-21	16:00 to 17:30	Lyohpylized for 2 days / transfered in 2 ml tubes / retransfered in 15 ml tubes / Lyophilized for 2 additional days / transfert in 2 ml tubes	NA	I created this new uid linked with an existing one because this part of the sample have been treated in a different way than the rest	Advanced stage	2016-06-21 16:00 to 17:30	2016-06-21 16:00
841	AGCCAGTCATACGTC	TGGACTGCGACTGGCGAACMGGATTAGATACCCKG	AGCCAGTCATAC	B5-81	G9	B5-F3	GTC	841	NA	552	Poaceae	Holcus lanatus	Plot 2 ETH Hoenggerberg, Zurich	Flowers	2016-05-27	15:20 to 18:30	Lyohpylized for 2 days / transfered in 2 ml tubes / retransfered in 15 ml tubes / Lyophilized for 2 additional days / transfert in 2 ml tubes	NA	I created this new uid linked with an existing one because this part of the sample have been treated in a different way than the rest	Advanced stage	2016-05-27 15:20 to 18:30	2016-05-27 15:20
843	GAGTTAGCATCAGTC	TGGACTGCGACTGGCGAACMGGATTAGATACCCKG	GAGTTAGCATCA	B5-82	G10	B5-F3	GTC	843	NA	692	Poaceae	Holcus lanatus	Plot 2 ETH Hoenggerberg, Zurich	Flowers	2016-06-21	16:00 to 17:30	Lyohpylized for 2 days / transfered in 2 ml tubes / retransfered in 15 ml tubes / Lyophilized for 2 additional days / transfert in 2 ml tubes	NA	I created this new uid linked with an existing one because this part of the sample have been treated in a different way than the rest	Young stages	2016-06-21 16:00 to 17:30	2016-06-21 16:00
844	TAAGACTACTGGGTC	TGGACTGCGACTGGCGAACMGGATTAGATACCCKG	TAAGACTACTGG	B5-83	G11	B5-F3	GTC	844	NA	512	Poaceae	Holcus lanatus	Plot 2 ETH Hoenggerberg, Zurich	Flowers	2016-06-23	09:30 to 11:00	Lyohpylized for 2 days / transfered in 2 ml tubes / retransfered in 15 ml tubes / Lyophilized for 2 additional days / transfert in 2 ml tubes	NA	I created this new uid linked with an existing one because this part of the sample have been treated in a different way than the rest	Advanced stage	2016-06-23 09:30 to 11:00	2016-06-23 09:30
845	CACACAAAGTCAGTC	TGGACTGCGACTGGCGAACMGGATTAGATACCCKG	CACACAAAGTCA	B5-67	F7	B5-F3	GTC	845	NA	619	Poaceae	Holcus lanatus	Plot 2 ETH Hoenggerberg, Zurich	Flowers	2016-05-30	16:00 to 18:00	Lyohpylized for 2 days / transfered in 2 ml tubes / retransfered in 15 ml tubes / Lyophilized for 2 additional days / transfert in 2 ml tubes	NA	I created this new uid linked with an existing one because this part of the sample have been treated in a different way than the rest	Young stages	2016-05-30 16:00 to 18:00	2016-05-30 16:00
846	AGATGATCAGTCGTC	TGGACTGCGACTGGCGAACMGGATTAGATACCCKG	AGATGATCAGTC	B5-55	E7	B5-F3	GTC	846	NA	525	Poaceae	Holcus lanatus	Plot 2 ETH Hoenggerberg, Zurich	Flowers	2016-06-23	18:15 to 20:00	Lyophilized for two days (Lab. Book. JV0205 p12) / Transfered in 2 ml tubes / Grinded 2 X 1 min 25 Hz (not grinded) / Regrinded 2 X 1 min 25 Hz (always kept in liquid nitrogen)	NA	I created this new uid linked with an existing one because this part of the sample have been treated in a different way than the rest	Young stages	2016-06-23 18:15 to 20:00	2016-06-23 18:15
