# Supplementary material for: Consistent host and organ occupancy of phyllosphere bacteria in a community of wild herbaceous plant species
Source: ISME J. 2019 Oct 17;14(1):245–58. doi: 10.1038/s41396-019-0531-8 (PMC6908658; doi:10.1038/s41396-019-0531-8)
Supplement: Supplementary file 23 — Supplementary table 3 [file 41396_2019_531_MOESM23_ESM.xlsx]

## Sheet: Sheet1
Comparison	Model type	Formula	P-value fixed effect
Richness of leaf vs flower microbiotas of Ranunculus acris	Poisson generalized mixed model	richness ~ plant organ + 1 | sampling time	8.47e-31
Richness of leaf vs flower microbiotas of Trifolium pratense	Poisson generalized mixed model	richness ~ plant organ + 1 | sampling time	2.42e-298
Richness of leaf vs flower microbiotas of Holcus lanatus	Poisson generalized mixed model	richness ~ plant organ + 1 | sampling time	1.55e-99
Richness of leaf microbiotas of Ranunculus acris vs of Trifolium pratense	Poisson generalized mixed model	richness ~ plant species + 1 | sampling time	0.35
Richness of flower microbiotas of Ranunculus acris vs of Trifolium pratense	Poisson generalized mixed model	richness ~ plant species + 1 | sampling time	3.66e-107
Eveness of leaf vs flower microbiotas of Ranunculus acris	Linear mixed model	eveness ~ plant organ + 1 | sampling time	0.03
Eveness of leaf vs flower microbiotas of Trifolium pratense	Linear mixed model	eveness ~ plant organ + 1 | sampling time	1.88e-09
Eveness of leaf vs flower microbiotas of Holcus lanatus	Linear mixed model	eveness ~ plant organ + 1 | sampling time	6.38e-05
Eveness of leaf microbiota of Ranunculus acris vs of Trifolium pratense	Linear mixed model	eveness ~ plant species + 1 | sampling time	0.15
Eveness of flower microbiota of Ranunculus acis vs of Trifolium pratense	Linear mixed model	eveness ~ plant species + 1 | sampling time	0.000237
