# Supplementary material for: Consistent host and organ occupancy of phyllosphere bacteria in a community of wild herbaceous plant species
Source: ISME J. 2019 Oct 17;14(1):245–58. doi: 10.1038/s41396-019-0531-8 (PMC6908658; doi:10.1038/s41396-019-0531-8)
Supplement: Supplementary file 24 — Supplementary table 4 [file 41396_2019_531_MOESM24_ESM.xlsx]

## Sheet: 1
Across Ranunculus acrisand Trifolium pratense
	Proportion of OTUs after Bonferroni correction	Proportion of OTUs at 0.05 significance (no correction)
More prevalent on flowers	0.0021692	0.0477223
More prevalent on leaves	0.00433839	0.184382
No differential prevalence across organ	0.89154	0.665944
More prevalent on Ranunculus acris	0.0412148	0.275488
More prevalent on Trifolium pratense	0.0021692	0.0130152
No differential prevalence across species	0.854664	0.609544
Inconclusive OTUs (models did not converge)	0.101952
Across organs of Ranunculus acris
	Proportion of OTUs after Bonferroni correction	Proportion of OTUs at 0.05 significance (no correction)
More prevalent on leaves	0	0.190583
More prevalent on flowers	0	0.0470852
No differential prevalence	0.975336	0.737668
Inconclusive OTUs (models did not converge)	0.0246637
Across organs of Trifolium pratense
	Proportion of OTUs after Bonferroni correction	Proportion of OTUs at 0.05 significance (no correction)
More prevalent on leaves	0.158009	0.404762
More prevalent on flowers	0.017316	0.0541126
No differential prevalence	0.794372	0.510823
Inconclusive OTUs (models did not converge)	0.030303
Across organs of Holcus lanatus
	Proportion of OTUs after Bonferroni correction	Proportion of OTUs at 0.05 significance (no correction)
More prevalent on leaves	0.0361446	0.183133
More prevalent on flowers	0.00481928	0.0144578
No differential prevalence	0.915663	0.759036
Inconclusive OTUs (models did not converge)	0.0433735
Across Ranunculus acris and Trifolium pratense in their leaf microbiota
	Proportion of OTUs after Bonferroni correction	Proportion of OTUs at 0.05 significance (no correction)
More prevalent on Ranunculus acris	0.00655022	0.117904
More prevalent on Trifolium pratense	0.00655022	0.104803
No differential prevalence	0.971616	0.762009
Inconclusive OTUs (models did not converge)	0.0152838
Across Ranunculus acris and Trifolium pratense in their floral microbiota
	Proportion of OTUs after Bonferroni correction	Proportion of OTUs at 0.05 significance (no correction)
More prevalent on Ranunculus	0.00231481	0.231481
More prevalent on Trifolium	0.00462963	0.0208333
No differential prevalence	0.981481	0.736111
Inconclusive OTUs	0.0115741
