# Supplementary material for: Consistent host and organ occupancy of phyllosphere bacteria in a community of wild herbaceous plant species
Source: ISME J. 2019 Oct 17;14(1):245–58. doi: 10.1038/s41396-019-0531-8 (PMC6908658; doi:10.1038/s41396-019-0531-8)
Supplement: Supplementary file 27 — Supplementary table 7 [file 41396_2019_531_MOESM27_ESM.xlsx]

## Sheet: Leaf microbiotas
More often detected on Ranunculus acris
	Domain	Phylum	Class	Order	Family	Genus	Species
OTU_1169	Bacteria	Proteobacteria	Alphaproteobacteria	Sphingomonadales	Sphingomonadaceae	Zymomonas	unidentified
OTU_129	Bacteria	Acidobacteria	Acidobacteria	Acidobacteriales	Acidobacteriaceae (Subgroup 1)	uncultured	unidentified
OTU_739	Bacteria	Proteobacteria	Alphaproteobacteria	Rhizobiales	Aurantimonadaceae	Aureimonas	unidentified
More often detected on Trifolium pratense
	Domain	Phylum	Class	Order	Family	Genus	Species
OTU_262	Bacteria	Actinobacteria	Actinobacteria	Pseudonocardiales	Pseudonocardiaceae	Pseudonocardia	unidentified
OTU_350	Bacteria	Actinobacteria	Actinobacteria	Corynebacteriales	Nocardiaceae	Rhodococcus	unidentified
OTU_866	Bacteria	Proteobacteria	Alphaproteobacteria	Rhizobiales	Methylobacteriaceae	Methylobacterium	unidentified

## Sheet: Floral microbiotas
More often detected on Ranunculus acris
	Domain	Phylum	Class	Order	Family	Genus	Species
OTU_52	Bacteria	Proteobacteria	Alphaproteobacteria	Rhodospirillales	Acetobacteraceae	Roseomonas	unidentified
More often detected on Trifolium pratense
	Domain	Phylum	Class	Order	Family	Genus	Species
OTU_608	Bacteria	Proteobacteria	Alphaproteobacteria	Rickettsiales	Rickettsiaceae	Rickettsia	unidentified
OTU_622	Bacteria	Proteobacteria	Alphaproteobacteria	Sphingomonadales	Sphingomonadaceae	Sphingomonas	unidentified
