# Supplementary material for: Consistent host and organ occupancy of phyllosphere bacteria in a community of wild herbaceous plant species
Source: ISME J. 2019 Oct 17;14(1):245–58. doi: 10.1038/s41396-019-0531-8 (PMC6908658; doi:10.1038/s41396-019-0531-8)
Supplement: Supplementary file 28 — Supplementary table 8 [file 41396_2019_531_MOESM28_ESM.xlsx]

## Sheet: Table_S7
	ntaxa	pd.obs	pd.rand.mean	pd.rand.sd	pd.obs.rank	pd.obs.z	pd.obs.p	runs
693	176	30.3467	34.2615	1.35787	4	-2.88306	0.003996	1000
602	158	27.4536	32.205	1.41775	3	-3.35137	0.002997	1000
611	72	16.4895	20.2536	1.31536	3	-2.86163	0.002997	1000
718	59	14.3338	17.9267	1.26576	3	-2.83856	0.002997	1000
665	200	31.7557	36.8198	1.36038	2	-3.72257	0.001998	1000
466	148	24.3043	31.0229	1.40652	1	-4.77669	0.000999001	1000
467	152	26.1588	31.4649	1.43836	1	-3.689	0.000999001	1000
469	175	28.3413	34.1723	1.38024	1	-4.22464	0.000999001	1000
470	171	26.1586	33.7064	1.42012	1	-5.31488	0.000999001	1000
472	159	24.9308	32.2747	1.41303	1	-5.19722	0.000999001	1000
473	169	24.2697	33.4499	1.42859	1	-6.42605	0.000999001	1000
475	136	22.2742	29.5281	1.42996	1	-5.07278	0.000999001	1000
476	131	20.7894	28.8053	1.39733	1	-5.73661	0.000999001	1000
477	71	14.9601	20.1623	1.34411	1	-3.8703	0.000999001	1000
479	138	20.7687	29.7018	1.39249	1	-6.41521	0.000999001	1000
480	57	12.6124	17.5836	1.25925	1	-3.94777	0.000999001	1000
482	110	18.157	26.0721	1.44532	1	-5.47633	0.000999001	1000
483	44	9.41025	15.038	1.15951	1	-4.85355	0.000999001	1000
485	88	15.3305	22.8138	1.3448	1	-5.56456	0.000999001	1000
487	188	28.514	35.5422	1.43287	1	-4.90503	0.000999001	1000
488	179	27.8024	34.584	1.38629	1	-4.89192	0.000999001	1000
490	205	28.991	37.3056	1.37759	1	-6.03566	0.000999001	1000
491	224	32.7184	39.2742	1.3502	1	-4.85541	0.000999001	1000
493	226	32.1725	39.3828	1.36001	1	-5.30166	0.000999001	1000
494	203	30.2367	37.1282	1.36121	1	-5.06276	0.000999001	1000
497	192	28.7982	35.9588	1.42885	1	-5.01142	0.000999001	1000
498	172	26.8359	33.7909	1.42445	1	-4.88262	0.000999001	1000
500	187	29.2006	35.401	1.44653	1	-4.28642	0.000999001	1000
501	207	32.7723	37.4884	1.36612	1	-3.45218	0.000999001	1000
502	141	23.848	30.14	1.43797	1	-4.37563	0.000999001	1000
503	189	28.9297	35.6054	1.41022	1	-4.73385	0.000999001	1000
505	190	29.7227	35.7222	1.39193	1	-4.31021	0.000999001	1000
506	188	29.3283	35.495	1.40715	1	-4.38242	0.000999001	1000
507	169	28.7114	33.443	1.42783	1	-3.31388	0.000999001	1000
510	208	29.82	37.6129	1.38378	1	-5.63156	0.000999001	1000
511	97	15.1873	24.2053	1.39128	1	-6.48177	0.000999001	1000
513	100	17.0174	24.6731	1.44448	1	-5.29999	0.000999001	1000
515	95	17.4744	23.9495	1.42637	1	-4.53954	0.000999001	1000
518	107	19.834	25.6541	1.41004	1	-4.12762	0.000999001	1000
520	131	21.5641	28.9207	1.41719	1	-5.19098	0.000999001	1000
522	90	16.9529	23.1903	1.41673	1	-4.40271	0.000999001	1000
524	105	18.2156	25.3502	1.39827	1	-5.1024	0.000999001	1000
527	76	14.3217	20.9344	1.35958	1	-4.8638	0.000999001	1000
529	144	25.1203	30.4735	1.38215	1	-3.87308	0.000999001	1000
530	159	24.383	32.2669	1.47333	1	-5.35104	0.000999001	1000
532	106	18.2954	25.451	1.37796	1	-5.19293	0.000999001	1000
533	85	16.2454	22.3395	1.36089	1	-4.478	0.000999001	1000
535	155	24.8892	31.7922	1.44124	1	-4.78968	0.000999001	1000
536	97	17.6594	24.2399	1.40247	1	-4.69202	0.000999001	1000
538	148	24.2167	30.9959	1.39164	1	-4.8714	0.000999001	1000
539	105	17.5779	25.3574	1.4213	1	-5.47349	0.000999001	1000
541	101	17.261	24.7693	1.38834	1	-5.40806	0.000999001	1000
542	40	9.57536	14.2114	1.15758	1	-4.00498	0.000999001	1000
544	77	14.8058	21.0292	1.30784	1	-4.75858	0.000999001	1000
545	50	11.7083	16.2947	1.19717	1	-3.83103	0.000999001	1000
547	113	18.8995	26.5041	1.45686	1	-5.21988	0.000999001	1000
548	47	10.0823	15.721	1.18253	1	-4.7683	0.000999001	1000
550	128	22.4374	28.4858	1.41969	1	-4.26035	0.000999001	1000
551	62	13.0173	18.5261	1.3218	1	-4.16766	0.000999001	1000
557	136	22.5852	29.5061	1.40787	1	-4.91588	0.000999001	1000
558	155	22.1685	31.832	1.39512	1	-6.92666	0.000999001	1000
560	169	25.4141	33.4252	1.37024	1	-5.84651	0.000999001	1000
561	90	16.3239	23.1294	1.42081	1	-4.78986	0.000999001	1000
563	146	24.4046	30.7362	1.36279	1	-4.64608	0.000999001	1000
564	153	22.6116	31.5891	1.41201	1	-6.35793	0.000999001	1000
566	130	22.3744	28.7246	1.42923	1	-4.44309	0.000999001	1000
568.2	156	23.3278	31.9555	1.45055	1	-5.94781	0.000999001	1000
569.2	132	21.734	28.9693	1.41489	1	-5.11368	0.000999001	1000
570	34	7.91484	12.9106	1.10009	1	-4.54121	0.000999001	1000
572	129	21.3008	28.5845	1.4248	1	-5.11208	0.000999001	1000
573	49	11.1087	16.1175	1.20956	1	-4.14099	0.000999001	1000
575	81	16.7349	21.6733	1.40785	1	-3.50773	0.000999001	1000
576.2	31	8.45051	12.1586	1.05513	1	-3.51439	0.000999001	1000
578	106	18.489	25.4465	1.41088	1	-4.93134	0.000999001	1000
580	61	13.0021	18.3521	1.28475	1	-4.16426	0.000999001	1000
581	158	27.05	32.17	1.43143	1	-3.57685	0.000999001	1000
582	177	25.6258	34.3523	1.41261	1	-6.1776	0.000999001	1000
584	140	24.1357	30.0286	1.42794	1	-4.12686	0.000999001	1000
585	98	17.1123	24.2837	1.42783	1	-5.02263	0.000999001	1000
587	204	30.6989	37.2411	1.37832	1	-4.74654	0.000999001	1000
589	131	22.1637	28.8469	1.38909	1	-4.81125	0.000999001	1000
590	180	28.7562	34.6212	1.41552	1	-4.14335	0.000999001	1000
591.2	178	27.6594	34.472	1.43095	1	-4.76093	0.000999001	1000
593	157	25.7068	32.0561	1.40385	1	-4.52277	0.000999001	1000
594	183	26.0906	34.9934	1.4107	1	-6.31095	0.000999001	1000
596	137	23.745	29.5989	1.43118	1	-4.09023	0.000999001	1000
597	172	25.4514	33.7745	1.38659	1	-6.00252	0.000999001	1000
599	166	26.5877	33.1462	1.43951	1	-4.556	0.000999001	1000
600	154	25.6116	31.6932	1.41559	1	-4.29617	0.000999001	1000
603	123	20.4553	27.824	1.41758	1	-5.19809	0.000999001	1000
605	137	22.4506	29.5726	1.40488	1	-5.06949	0.000999001	1000
606	49	11.838	16.0424	1.21692	1	-3.45498	0.000999001	1000
608	97	17.3563	24.1796	1.40159	1	-4.86834	0.000999001	1000
609	58	12.2172	17.8255	1.24624	1	-4.50016	0.000999001	1000
613	149	23.8728	31.1286	1.44978	1	-5.00475	0.000999001	1000
614	117	20.2821	26.9453	1.39492	1	-4.77681	0.000999001	1000
615	62	12.6202	18.5749	1.27275	1	-4.67864	0.000999001	1000
617	128	19.4476	28.4223	1.40671	1	-6.37992	0.000999001	1000
618	41	8.37836	14.4516	1.14804	1	-5.29008	0.000999001	1000
620	117	21.6736	26.9945	1.40776	1	-3.77973	0.000999001	1000
621	56	10.7295	17.3892	1.24025	1	-5.36963	0.000999001	1000
623	146	23.0306	30.7373	1.38317	1	-5.57177	0.000999001	1000
624	63	14.1063	18.6889	1.33169	1	-3.44115	0.000999001	1000
625	77	15.2782	21.1383	1.3643	1	-4.2953	0.000999001	1000
628	130	21.9314	28.7215	1.41198	1	-4.80894	0.000999001	1000
629	106	18.2029	25.4519	1.40916	1	-5.14422	0.000999001	1000
630	183	25.632	35.0185	1.40389	1	-6.6861	0.000999001	1000
632	126	21.3779	28.211	1.45479	1	-4.69696	0.000999001	1000
633	89	15.1689	23.0086	1.44355	1	-5.43085	0.000999001	1000
635	98	18.7433	24.3741	1.36995	1	-4.11025	0.000999001	1000
636	122	20.9112	27.6984	1.45352	1	-4.66948	0.000999001	1000
639	97	18.842	24.1857	1.3967	1	-3.82602	0.000999001	1000
640	93	16.4373	23.5579	1.41844	1	-5.02001	0.000999001	1000
641	53	12.115	16.8421	1.27339	1	-3.71217	0.000999001	1000
642	41	9.5598	14.4325	1.18543	1	-4.11047	0.000999001	1000
644	38	9.12587	13.7625	1.14885	1	-4.03585	0.000999001	1000
645	62	12.2713	18.5083	1.25337	1	-4.97618	0.000999001	1000
647	64	13.5102	18.8575	1.31224	1	-4.07496	0.000999001	1000
648	75	14.5184	20.7764	1.33487	1	-4.68812	0.000999001	1000
651	55	11.0805	17.1984	1.2268	1	-4.98685	0.000999001	1000
652	74	14.536	20.5693	1.30306	1	-4.63008	0.000999001	1000
655	225	32.5561	39.3302	1.35046	1	-5.01619	0.000999001	1000
657	179	28.8512	34.5013	1.42524	1	-3.9643	0.000999001	1000
658	210	31.4067	37.8298	1.34513	1	-4.77507	0.000999001	1000
660	174	29.1914	33.9886	1.4346	1	-3.34396	0.000999001	1000
661	200	30.0645	36.8468	1.33619	1	-5.07581	0.000999001	1000
663	210	31.091	37.8363	1.34258	1	-5.02414	0.000999001	1000
664	184	28.9899	35.1018	1.40811	1	-4.34051	0.000999001	1000
666	181	27.6524	34.7328	1.40983	1	-5.02214	0.000999001	1000
669	189	27.4022	35.6889	1.42053	1	-5.83353	0.000999001	1000
670	185	28.6571	35.2114	1.40803	1	-4.65497	0.000999001	1000
672	206	30.2475	37.4308	1.37821	1	-5.21203	0.000999001	1000
673	228	33.025	39.6206	1.33037	1	-4.9577	0.000999001	1000
675	178	27.692	34.4631	1.42479	1	-4.75236	0.000999001	1000
676	202	30.6675	37.0383	1.35541	1	-4.70025	0.000999001	1000
678	112	18.742	26.35	1.42326	1	-5.34546	0.000999001	1000
680	96	18.2655	24.0702	1.37915	1	-4.20889	0.000999001	1000
682	121	19.681	27.5397	1.41394	1	-5.558	0.000999001	1000
684	101	17.8991	24.8353	1.43286	1	-4.84079	0.000999001	1000
685	112	17.8152	26.3438	1.4615	1	-5.83551	0.000999001	1000
688	119	20.5783	27.3181	1.4646	1	-4.60179	0.000999001	1000
690	123	19.542	27.8344	1.45302	1	-5.70698	0.000999001	1000
691	130	23.1558	28.7708	1.42341	1	-3.94477	0.000999001	1000
694	85	15.5757	22.36	1.38038	1	-4.91484	0.000999001	1000
696	168	25.2875	33.3457	1.38391	1	-5.82278	0.000999001	1000
697	161	26.5637	32.523	1.4295	1	-4.16882	0.000999001	1000
699	187	28.7602	35.4118	1.36979	1	-4.8559	0.000999001	1000
700	175	25.4952	34.1249	1.42658	1	-6.04919	0.000999001	1000
702	139	24.3505	29.8836	1.45436	1	-3.80449	0.000999001	1000
703	172	26.9077	33.746	1.4098	1	-4.85057	0.000999001	1000
708	152	23.1399	31.4246	1.41387	1	-5.85962	0.000999001	1000
709	56	11.469	17.47	1.29507	1	-4.63376	0.000999001	1000
711	172	26.0345	33.7676	1.37798	1	-5.61192	0.000999001	1000
712	48	10.5541	15.9077	1.21309	1	-4.41323	0.000999001	1000
714	65	12.2833	19.0156	1.28021	1	-5.25875	0.000999001	1000
715	50	10.2846	16.2347	1.20582	1	-4.93451	0.000999001	1000
717	142	23.2759	30.2464	1.3951	1	-4.99645	0.000999001	1000
765	155	25.5746	31.78	1.40975	1	-4.40178	0.000999001	1000
766	177	27.9805	34.3754	1.36745	1	-4.67647	0.000999001	1000
783	154	23.8132	31.6882	1.39853	1	-5.63086	0.000999001	1000
784	173	24.9611	33.8818	1.37724	1	-6.47723	0.000999001	1000
789	108	16.892	25.7829	1.39855	1	-6.35722	0.000999001	1000
790	105	16.3544	25.3543	1.38936	1	-6.47772	0.000999001	1000
807	91	15.1067	23.3266	1.36436	1	-6.02472	0.000999001	1000
808	80	14.906	21.5887	1.32477	1	-5.04443	0.000999001	1000
