# Supplementary material for: Consistent host and organ occupancy of phyllosphere bacteria in a community of wild herbaceous plant species
Source: ISME J. 2019 Oct 17;14(1):245–58. doi: 10.1038/s41396-019-0531-8 (PMC6908658; doi:10.1038/s41396-019-0531-8)
Supplement: Supplementary file 29 — Supplementary table 9 [file 41396_2019_531_MOESM29_ESM.xlsx]

## Sheet: Sheet1
First negative control
OTU	Number of reads	genus
OTU_2	2	Pseudomonas
OTU_1	6	Sphingomonas
OTU_5	2	unidentified
OTU_8	2	Methylobacterium
OTU_9	1	Massilia
OTU_27	1	Aureimonas
OTU_179	1	Sphingomonas
OTU_57	1	Burkholderia-Paraburkholderia
OTU_68	1	Arthrobacter
OTU_94	1	Carnobacterium
OTU_713	1	unidentified
Total number of reads	19
Second negative control
OTU	Number of reads	genus
OTU_1	2	Sphingomonas
OTU_4	5	Buchnera
OTU_6	1	Methylobacterium
OTU_5	1	unidentified
OTU_10	3	Sphingomonas
OTU_9	1	Massilia
OTU_13	1	Nakamurella
OTU_27	2	Aureimonas
OTU_43	1	Candidatus Regiella
OTU_61	2	unidentified
OTU_34	1	Quadrisphaera
Total number of reads	20
