# Supplementary material for: Consistent host and organ occupancy of phyllosphere bacteria in a community of wild herbaceous plant species
Source: ISME J. 2019 Oct 17;14(1):245–58. doi: 10.1038/s41396-019-0531-8 (PMC6908658; doi:10.1038/s41396-019-0531-8)
Supplement: Supplementary file 30 — Supplementary table 10 [file 41396_2019_531_MOESM30_ESM.txt]

	OTU_2	OTU_1	OTU_3	OTU_4	OTU_6	OTU_5	OTU_8	OTU_10	OTU_9	OTU_346	OTU_11	OTU_14	OTU_16	OTU_282	OTU_7	OTU_12	OTU_13	OTU_18	OTU_30	OTU_17	OTU_27	OTU_15	OTU_21	OTU_25	OTU_585	OTU_22	OTU_24	OTU_20	OTU_29	OTU_19	OTU_308	OTU_313	OTU_39	OTU_28	OTU_31	OTU_988	OTU_35	OTU_38	OTU_26	OTU_23	OTU_43	OTU_33	OTU_86	OTU_32	OTU_36	OTU_46	OTU_54	OTU_61	OTU_84
743	1941	28	7925	1	6	37	0	5	139	103	102	4362	154	2321	0	1	0	2	31	225	0	1313	0	0	118	7	0	0	4744	1	0	0	0	0	0	0	0	0	3	0	0	0	0	0	0	0	0	0	108
621	16307	820	3526	1	21	547	3	20	1613	4134	36	2091	4351	354	2	167	1	21	56	16	2	3	0	2	3	1	0	1	39	2	0	2	0	1	15	1	0	1	0	1	0	0	0	2	0	0	0	0	40
470	434	7650	34	1	5325	2185	2868	1077	545	231	18	62	169	56	0	208	97	466	14	3	274	0	10	593	332	278	1008	175	0	491	46	346	311	306	16	340	354	100	6	95	3	332	94	117	4	111	1	0	2
645	16203	1559	683	20	28	588	8	28	266	2191	219	2	2222	1299	0	71	1	16	573	0	0	0	0	3	10	457	0	0	2	2	14	12	0	1	3	3	1	3	2	8	0	2	1	6	0	1	0	0	32
648	13552	5424	575	10	285	1723	13	86	887	3035	3686	2	4854	8578	3	59	0	142	4280	25	19	0	2	3	228	302	0	25	0	5	2	54	0	2	2	14	2	4	1	153	4	0	109	14	0	2	0	0	5
709	31448	3395	3212	5	17	372	7	68	2146	6402	7	25	8092	600	1	29	0	22	420	188	0	0	0	1	12	0	2	8	1	0	376	3	0	2	4	0	0	1	10	0	7	0	15	1	0	0	0	1	47
828	9361	212	2060	9992	24	40	8	7	391	523	79	118	17	174	25	1	1	11	203	881	4	1	1	4	3	0	0	8	1	1	1	1	0	0	0	3	0	3	0	2	2741	0	0	0	4	0	0	254	67
740	52512	1345	5770	80	14	182	8	55	108	92	4	846	23	87	0	559	1	20	1	146	503	3	0	0	3	5	0	15	103	1	0	14	0	0	2	0	1	58	1	84	1	0	30	9	2	0	0	0	50
473	258	2941	6	13	7261	1920	3778	1841	98	47	54	11	17	81	0	102	217	145	18	0	229	0	22	702	78	163	673	555	1	441	23	304	835	710	55	488	426	230	26	149	0	775	53	214	22	5	0	0	0
791	4988	513	15189	11	10	136	14	35	364	264	13	422	41	31	0	645	1	74	14	364	11	102	0	0	15	2	0	5	29	1	0	0	0	0	0	1	0	40	1	1	0	0	48	32	2	1	0	0	170
803	13339	1728	3524	1	53	201	99	197	210	800	2	1825	36	35	12	223	0	33	1149	135	63	1	0	0	5	2	0	4	79	0	35	39	1	64	0	2	7	195	120	8	1	0	473	47	3	0	0	0	44
513	8006	1266	2950	54	2308	1317	72	480	125	179	14	2881	2187	904	0	109	17	131	385	535	15	8	1	2	1347	50	4	23	5	6	334	655	2	2	3	5	21	2	92	36	0	2	3	43	0	176	0	2	72
485	20650	262	10246	31	372	866	404	1506	925	2674	62	41	1141	52	0	323	685	73	141	1075	118	0	714	52	10	4	14	184	6	18	307	48	24	21	2	25	5	12	221	31	0	10	14	25	101	9	0	0	175
774	2087	8045	136	7	1149	2734	821	818	616	66	8	8	0	348	75	103	4	1203	3	7	338	0	0	131	0	155	69	17	14	426	1	44	73	224	0	63	26	41	4	580	0	16	0	16	0	1	0	2	4
798	10450	75	8653	30	6	12	1	4	279	1913	193	762	9	1631	783	6	0	39	30	121	1	3	0	0	15	0	0	9	398	2	0	0	0	0	0	0	0	0	1	0	0	0	1	3	0	0	0	2	1288
796	7739	1081	7880	0	11	184	8	114	3190	2552	84	1192	666	1368	426	30	0	234	880	108	1	0	0	14	18	17	0	14	1158	4	120	2	0	0	0	0	0	4	2	2	0	0	0	1	0	0	0	0	828
739	8102	3152	36250	0	38	608	62	209	1337	2386	214	3191	5128	168	27	52	1	879	3140	1251	1	3	0	4	76	149	0	289	297	2	57	21	1	1	0	1	5	16	0	0	0	2	2	77	2	0	0	2	550
580	20720	1531	4328	422	235	509	8	43	1155	3730	25	236	825	1815	0	77	2	51	227	1	3	0	0	0	3	0	3	3	0	8	6	14	0	4	0	2	1	0	0	0	115	0	0	5	1	17	1	6	149
487	2705	6067	1415	0	4396	3144	1768	1125	911	157	51	1767	188	716	10	143	218	670	215	9	193	0	13	195	28	119	1696	323	8	693	57	647	316	369	14	346	165	188	54	309	0	343	126	153	8	165	10	0	38
647	5437	43	772	2	4	20	26	1	1074	897	5331	2	4	1879	4	0	0	0	86	183	0	0	0	0	58	19	0	29	22	1	0	0	1	0	13	0	0	0	0	0	0	0	0	0	0	1	0	0	10
797	5575	52	16095	325	7	9	3	13	952	1259	131	3321	19	1008	5943	2	3	0	5	1408	0	7	2	2	9	0	1	0	2122	2	0	0	0	2	1	2	0	0	3	0	25	0	0	0	1	0	0	3	224
630	129	4596	10	11	7610	1673	1954	951	3	28	2	2	25	10	0	44	239	144	27	2	242	0	37	728	2	50	970	214	2	257	50	318	859	316	1	445	614	242	53	79	0	370	80	78	22	5	0	0	0
844	1594	185	1906	6	10	17	8	12	498	624	18	26	7	106	1031	8	2	5	133	1136	0	5850	1	0	1	0	1	3	2	0	4	1	0	0	0	0	1	0	1	0	0	0	0	1	1	0	0	0	39
718	22636	5098	20005	2	600	2507	42	117	1515	425	9	835	6094	30	0	247	5	199	982	32	10	0	1	7	21	18	4	16	0	4	24	121	1	1	0	14	14	9	0	18	0	2	21	26	0	0	0	1	2
493	2994	12110	1299	3	6549	3371	3845	2139	1521	557	10	83	720	21	2	103	466	1749	231	4	312	2	16	322	58	185	1782	1042	26	953	190	394	412	1391	0	503	327	221	165	532	0	663	178	120	6	100	0	0	13
807	10795	1405	21570	266	1796	1227	110	486	135	100	7	42	3591	91	14	465	0	264	286	481	18	120	0	12	2452	1162	90	31	30	2	58	999	2	28	1	2	33	12	525	145	0	0	47	39	3	62	0	0	273
466	149	4494	38	2	1779	5580	2866	4001	338	9	21	21	18	14	1	2494	726	787	4	1	2450	0	262	1843	7	68	372	508	0	89	256	306	623	243	0	427	154	666	402	106	0	151	799	332	848	1290	0	1	0
809	3817	1649	22116	4	16	37	10	111	820	1750	1789	11284	205	61	113	39	4	171	822	473	11	0	0	2	69	1	1	54	333	5	0	9	0	0	0	12	0	1	0	0	0	0	1	0	1	3	0	0	414
808	10920	1852	26548	12	2370	516	333	932	41	228	90	107	1803	2433	0	2435	0	59	9	395	43	21	1	7	2313	400	11	10	3	8	11	178	0	1	4	0	33	640	1278	174	0	2	941	20	15	283	0	1	454
489	16252	4991	2049	36	214	352	133	96	738	1361	189	1013	318	152	2	14	0	550	142	262	2	1	0	8	1	130	2	35	55	15	6	6	5	1	0	3	7	0	4	8	0	6	2	7	1	0	0	0	42
564	108	1958	5	10	4693	1468	2920	636	22	9	3	1	19	13	0	14	135	162	3	0	107	0	6	309	4	119	558	338	0	271	39	323	668	372	7	207	388	27	11	106	0	376	14	93	5	2	0	2	1
584	924	9372	27	5	2212	3088	2227	641	846	12	366	0	15	26	1	1215	167	412	8	0	1776	9	131	265	1	0	24	289	1	116	539	178	95	54	0	515	277	24	57	18	0	47	36	149	4	1	0	0	1
606	15750	961	226	99	22	268	4	13	209	4540	495	143	1174	523	3	89	2	63	79	0	0	0	3	0	574	0	0	1	1	0	10	7	0	1	1	3	0	1	1	0	57	0	0	1	2	0	0	3	6
635	489	9492	1	0	813	1440	253	242	1577	414	700	2	2	44	0	474	31	461	50	0	295	0	2	29	7	8	9	188	0	38	31	84	62	20	0	174	23	2	29	10	2	7	71	147	0	2	0	0	0
732	15077	3464	682	4	442	455	366	122	616	202	41	15	378	406	567	14	0	242	42	170	1	0	0	2	13	64	25	39	11	143	12	14	5	1	0	7	10	0	5	36	0	1	0	0	0	3	0	0	14
488	195	1287	110	0	3692	8790	3129	5878	76	34	28	66	15	9	8	1108	3908	424	0	7	326	0	1206	1659	2	11	338	1060	0	218	158	541	366	789	0	553	363	128	84	381	0	208	64	1399	997	457	0	0	3
467	1551	8097	208	5	4042	3359	9402	1230	508	803	402	126	107	12	0	127	226	2248	159	1	251	0	1	708	19	227	930	608	0	305	124	483	1839	571	9	397	726	119	19	53	1	600	26	325	0	3	1	0	4
520	5481	1202	8169	1	1857	1266	783	1421	176	911	458	1244	2390	11841	1	528	17	401	2498	1736	1101	76	0	76	3045	624	204	70	10	50	342	607	37	94	2	42	173	568	132	236	0	25	491	56	17	216	0	1	140
806	3729	91	17357	1	7	18	10	5	494	687	287	893	25	1022	1765	4	2	7	73	105	2	1603	0	1	1	1	2	1	28	2	0	2	1	0	0	1	0	0	0	0	0	1	3	2	0	0	0	0	265
794	1536	42	5188	1258	4	4	8	0	234	116	67	482	2	544	6123	0	0	9	0	632	0	9	0	0	1	0	0	1	5508	1	0	1	0	0	5	0	2	1	0	0	0	1	0	0	0	0	1	16	67
790	8416	1300	13693	5	1121	1351	218	899	336	372	62	1474	2149	3347	4	233	0	57	723	2006	136	4	0	55	1684	935	14	23	371	39	491	137	0	17	1	5	85	101	692	20	0	6	426	5	7	217	0	0	180
768	126	2377	23	14609	1273	1274	2830	441	67	10	4	1	1	23	3	74	43	190	43	0	48	0	0	25	0	48	1	118	0	114	17	151	14	89	1229	24	133	185	210	18	0	14	174	55	18	0	0	181	0
778	641	5037	147	4	2207	490	628	660	430	102	70	7	23	44	0	6386	14	612	32	30	1060	0	0	57	6	116	5	136	4	26	8	213	103	33	0	21	130	314	22	1901	0	12	363	492	0	99	0	0	5
524	7264	2366	4929	1	2861	1779	174	522	185	628	8	3526	1985	528	0	476	10	390	421	2121	22	12	1	9	2376	124	24	166	48	14	78	520	3	12	4	28	36	55	65	207	17	2	123	136	4	218	0	0	89
472	235	5048	9	1	1916	3978	2853	3166	241	41	52	194	43	90	0	757	823	262	5	0	92	0	1122	1537	43	26	288	490	12	153	334	161	479	230	0	153	148	394	385	117	0	123	140	137	614	1077	0	0	0
501	319	1819	57	113	2695	2403	1459	1201	117	15	14	0	56	17	1	136	743	358	3	33	1163	0	42	329	1	11	92	497	4	177	129	188	296	291	0	128	93	12	17	66	0	101	25	320	47	9	0	2	1
788	4557	220	15634	73	85	298	18	7	624	1229	161	2446	1211	488	0	3	0	32	603	801	19	821	0	2	1420	58	1	2	1336	5	3	2	0	0	0	20	3	13	5	4	2	3	31	0	0	0	0	2	288
736	631	1692	178	12684	2306	441	1181	403	67	59	137	5	7	19	20	16	6	56	14	123	65	0	1	22	17	10	7	91	144	263	11	41	29	190	1230	32	128	24	9	51	4	57	31	71	5	0	0	165	3
624	15646	2330	4529	17	101	623	21	50	1744	1751	4928	5	4029	317	3	20	0	55	1027	212	3	0	0	3	219	0	12	23	1	5	8	13	2	2	91	5	0	0	0	0	0	1	0	1	0	0	1	0	67
766	3583	11463	467	0	3681	3832	2402	1385	1134	491	838	84	871	21	30	58	144	1099	23	5	181	0	0	124	63	121	495	611	12	634	39	334	148	466	10	207	192	32	26	104	0	237	29	120	0	6	0	0	8
469	180	2716	23	0	2392	7323	3301	7347	82	42	10	75	17	26	6	1082	1033	430	20	0	1108	0	1192	1374	126	339	557	275	0	71	846	339	304	349	0	823	213	527	1312	450	0	108	682	416	1460	27	0	0	0
771	6427	3464	936	2	548	426	193	258	1019	426	184	84	115	326	370	29	0	434	125	2670	5	1	0	9	2	1	0	41	2	114	4	94	8	6	0	21	2	0	1	4	0	1	0	6	0	0	0	1	32
682	6439	1902	2654	6	1249	909	85	262	209	332	7	340	1380	275	2	107	5	245	304	455	2	6	3	6	217	401	8	43	72	9	130	205	0	1	3	6	26	3	107	60	0	2	73	22	1	55	0	1	42
795	14244	973	5106	4	8	30	9	20	1439	681	7	1158	88	502	3679	1	0	81	87	178	1	1	0	0	0	1	2	7	1030	2	0	0	1	2	0	0	0	0	0	0	0	0	0	0	0	0	0	0	88
811	3391	92	4217	31171	40	101	17	12	163	340	68	1218	172	126	1	0	0	31	80	329	0	0	1	0	42	1	0	12	363	0	0	4	4	4	0	1	2	4	0	1	0	3	0	4	2	0	0	812	218
573	19307	1392	2442	44	29	164	2	30	371	491	736	1306	2909	2324	3	26	0	31	523	52	1	7	1	1	19	1	1	2	1	2	1	0	0	0	2	2	0	2	6	0	31	0	4	2	1	0	4	0	53
742	5424	5009	3760	3	625	2086	540	845	1997	3215	16	151	750	38	3	485	26	332	1711	208	123	0	1	1	538	13	0	142	2	37	27	85	4	156	1	29	53	131	113	30	0	7	209	26	31	4	0	0	72
503	725	2065	463	23	1590	7464	5441	2847	139	54	4	64	19	18	17	180	4155	232	38	104	147	0	826	524	7	9	489	841	8	176	1137	120	767	577	0	230	211	57	113	195	0	322	36	179	137	78	1	0	10
477	12316	2331	447	234	144	634	63	58	9985	4416	4394	273	4010	11541	0	16	2	56	99	3	37	0	0	2	101	17	1	2	1	13	6	10	0	1	4	6	7	1	0	0	14	1	10	1	0	1	0	0	25
764	1052	8711	323	35	4306	1588	1518	1340	474	240	6	33	156	47	1	166	82	1190	142	115	277	0	1	229	7	508	15	297	13	238	34	546	39	123	0	265	353	287	762	730	0	35	939	111	8	6	0	0	2
696	98	3812	11	0	1450	3192	4552	3307	292	51	244	21	218	84	0	826	825	590	50	1	284	0	615	359	1	55	218	215	4	191	1205	136	142	108	0	359	177	708	282	79	0	126	205	92	197	36	0	0	0
483	25474	325	526	217	5	65	7	24	689	19592	1825	870	1575	1221	1	0	0	10	21	108	1	2	1	4	220	0	3	3	2	4	2	1	0	0	1	1	1	0	0	0	542	2	1	0	0	0	0	2	18
550	5758	485	1036	8	272	376	883	2273	293	170	330	6	29	142	0	394	277	38	19	8	238	0	962	236	6	2	4	66	0	46	455	68	29	21	6	148	16	49	47	9	0	19	11	13	175	6	1	3	21
505	391	3509	49	0	4994	8068	3029	3630	284	25	7	6	109	22	0	779	3908	1181	48	14	618	0	417	698	1	14	268	1335	0	341	618	315	366	1066	3	573	310	105	258	397	0	227	29	614	1233	28	0	0	2
777	419	7243	80	3	2937	785	886	348	36	151	4	9	35	42	8	164	12	953	5	7	107	5	0	60	1	1129	25	83	0	134	2	109	34	104	0	264	132	23	41	174	0	40	216	55	14	2	0	0	2
636	1558	3791	21	2	1811	549	1324	127	1971	669	71	272	572	729	1	14	46	227	183	7	34	0	3	53	1	1	168	50	5	157	2	67	229	17	1034	13	63	1	1	13	0	80	1	21	1	8	7	86	1
734	167	10501	9	0	5122	387	1084	1861	53	1	2	1	8	48	0	1796	2	362	2	7	1389	0	1	44	1	28	17	72	4	77	3	113	83	152	0	100	227	91	11	1829	0	46	24	734	11	0	0	0	1
760	423	5616	254	5	2100	1229	908	326	761	23	15	19	220	133	0	12	17	364	2	3	24	4	0	4	32	159	14	43	5	298	6	13	14	30	0	64	39	3	3	66	0	8	1	9	0	0	0	0	17
673	606	4633	82	7	3035	1844	3486	1463	639	93	12	16	144	5	31	98	332	831	94	56	221	0	1	309	2	36	425	497	13	264	38	260	102	669	0	336	214	75	28	385	0	252	69	168	1	6	0	0	3
800	1268	287	301	4263	2	41	1	28	163	661	32	30	40	1907	0	3	1	5	24	279	0	1	0	1	0	19083	0	0	31	0	0	1	0	0	0	0	0	1	0	0	0	0	515	0	0	0	0	212	6
594	844	3063	9	0	4167	2117	2294	1283	332	44	1	3	24	26	0	52	145	189	22	0	132	0	6	441	0	400	729	521	0	295	75	343	531	480	1	294	355	82	37	161	0	624	40	139	24	26	0	0	0
810	4254	40	7980	2	3	10	5	6	609	749	344	4113	42	150	56	1	0	6	49	1641	0	1	1	0	16	0	0	2	814	2	0	0	0	0	1	0	0	0	0	1	0	0	0	0	0	0	0	0	53
658	477	2855	23	4	2669	1204	1394	732	974	448	37	12	35	42	3	46	191	363	59	4	76	1	0	79	0	65	989	197	1	271	74	247	208	359	5	63	166	80	37	99	0	319	31	52	2	34	0	2	0
684	7039	2423	5570	10	2386	1000	37	551	185	262	54	116	1411	2720	0	261	2	152	1923	1751	37	35	0	18	332	192	5	44	3	6	16	237	1	0	3	18	21	18	66	26	0	2	9	123	0	60	0	0	104
776	5184	2876	5157	0	2759	370	308	221	470	116	32	26	21	130	85	11	3	142	7	90	39	0	0	12	9	26	14	62	1895	13	1	14	115	175	0	5	93	0	4	416	0	18	29	84	8	2	0	0	2
590	325	1480	4	17	2918	3290	3267	3781	270	84	4	1	41	46	0	2011	1990	151	6	1	169	0	2692	370	0	75	172	134	0	62	1297	87	309	129	0	922	82	476	223	105	0	141	132	45	240	104	1	1	0
680	13021	2778	4911	51	1577	1311	31	187	332	905	120	2922	2756	294	0	70	1	128	308	531	11	28	0	4	470	54	10	37	6	2	13	185	1	5	4	7	6	0	45	31	26	0	9	30	6	15	0	1	108
733	5390	8275	1649	1	1516	2502	541	592	263	298	153	106	1058	216	0	43	6	1613	33	718	299	5	0	29	21	126	63	228	19	140	5	214	13	56	0	126	96	14	19	20	0	4	27	497	1	5	0	0	37
738	4660	220	16559	94	3	64	1	9	1006	1189	330	910	221	682	89	3	0	35	303	570	0	4	1	0	19	1	0	6	3402	0	1	4	0	0	126	0	0	0	0	0	0	1	0	0	0	1	0	0	289
701	2403	973	47	380	183	832	95	121	601	67	1820	7	0	99	2	10	33	60	0	1	8	0	0	74	19	2	11	15	0	4	0	29	30	51	0	9	15	1	6	22	0	4	2	27	0	4	0	19	4
767	204	5457	33	3	8643	1100	3221	1240	43	14	2	7	69	30	0	2070	31	496	7	11	2946	4	0	31	1	1	3	152	1	174	25	443	117	202	0	48	473	58	19	930	0	41	144	597	29	1	0	0	0
814.2	2152	24	2385	13155	1	1	3	2	70	760	10	81	0	196	1	0	0	4	0	13	2	0	0	0	1	0	0	0	2	0	0	1	0	1	6	0	0	0	0	0	5	0	0	0	0	0	0	591	28
613	2273	1154	238	43	301	3014	1269	2864	1039	305	63	412	651	1250	0	583	634	340	881	41	112	0	1316	225	145	11	40	270	61	56	637	126	59	138	13	120	43	466	207	68	4	21	37	44	120	562	0	0	0
678	7750	976	3545	84	886	552	22	144	87	116	150	1326	2814	690	17	119	6	74	661	101	18	58	3	9	176	73	8	14	6	4	30	125	5	6	1	2	8	55	8	12	11	1	164	12	6	231	0	0	42
615	7154	1287	6810	10	26	246	10	20	927	1201	49	168	1364	3425	0	4	0	32	429	184	2	0	0	0	14	5	0	5	5	0	3	2	1	0	0	0	0	0	1	2	3	0	1	0	0	0	0	0	14
498	1150	5548	50	66	3957	1757	2453	693	820	147	18	3	388	17	0	111	75	719	52	8	280	0	6	44	8	25	479	250	1	541	23	161	188	187	38	138	184	74	12	201	3	122	32	59	14	55	0	0	1
620	11626	636	182	1	244	3501	1354	4849	505	231	29	46	1631	130	0	514	403	73	23	42	30	0	898	20	20	0	38	195	0	19	167	63	40	61	0	30	42	642	513	34	0	9	94	34	283	274	0	0	2
480	26905	3450	3315	56	33	300	11	34	1772	2732	115	187	1458	590	1	5	0	20	81	4	0	3	1	1	4	0	1	7	31	0	1	7	0	0	1	1	0	12	1	0	0	0	0	1	0	1	1	1	101
665	125	998	13	71	2013	3910	1608	1060	69	98	98	7	139	6	6	121	658	437	18	5	885	1	377	238	2	51	102	526	0	140	93	334	208	336	0	117	126	83	88	109	0	123	56	357	149	66	0	0	0
802	8401	6760	8450	7	10	1000	17	16	2323	854	8	765	473	113	1	12	0	122	15	3266	0	106	1	2	1	0	2	9	483	2	0	252	0	1	0	4	0	0	0	0	0	1	5	2	1	0	0	0	148
672	972	4940	656	2	4474	918	2861	462	166	91	12	94	70	104	10	65	94	545	129	60	553	0	7	128	40	455	1096	127	14	1040	131	226	512	201	0	61	537	75	28	42	0	407	162	13	70	216	9	1	18
792	20879	5043	2821	3	161	254	212	578	684	4821	106	9125	2394	89	3	428	5	132	2277	1393	83	0	1	0	145	30	1	18	379	9	37	120	0	3	4	0	21	193	186	6	0	0	150	5	1	1	0	0	48
618	21679	537	713	681	7	45	4	15	660	3683	118	90	1045	321	0	2	3	2	476	7	1	0	1	0	5	1	0	3	0	0	23	0	0	0	0	0	1	0	0	0	26	0	0	1	0	0	0	4	21
712	31361	2331	1548	5	17	395	5	35	631	1413	10412	8	2385	46	1	100	4	90	4780	268	1	0	0	0	677	37	0	3	1	2	5	31	0	0	6	2	1	0	3	1	3	1	4	0	0	0	0	0	12
551	14499	4480	267	6	116	901	7	53	1492	1658	1575	0	652	177	0	29	1	121	2515	16	0	2	0	4	88	0	10	21	0	6	10	63	1	0	10	2	0	0	343	2	0	0	7	3	0	8	0	1	3
507	957	2344	86	107	3110	4137	1977	2511	211	36	2	10	4	5	0	374	2764	204	32	16	458	0	1025	483	1	93	103	428	3	150	40	347	568	535	0	211	273	17	175	278	1	159	37	584	428	23	0	3	2
676	149	2112	117	5	2473	3771	1941	1098	81	35	5	11	10	16	5	206	1674	247	8	17	788	1	188	311	0	10	122	434	0	158	91	153	177	255	0	297	186	16	100	83	1	178	15	260	217	9	0	0	2
685	11457	3049	3322	28	4380	3719	62	586	182	305	93	6554	6739	3564	0	897	11	403	3621	1416	473	90	0	20	1110	823	221	311	44	5	285	659	0	30	10	27	12	53	328	90	3	1	394	39	4	57	0	0	65
589	76	4081	1	4	1699	3967	4461	3740	304	22	3	2	30	18	1	659	1834	476	6	1	168	2	930	370	0	5	50	598	0	191	1883	91	165	138	0	520	83	172	61	24	1	79	7	121	344	6	0	0	0
492	7978	2573	821	3407	93	414	62	67	1388	895	270	572	755	154	3813	24	0	321	1577	209	7	2	0	0	4	4	3	62	2	12	12	51	14	0	4	2	2	0	0	21	0	0	1	4	0	0	0	120	29
804	11718	2823	630	36	124	347	58	851	942	3580	5	4970	634	107	6	835	4	310	1302	146	80	0	0	1	47	13	0	28	0	3	74	52	0	286	4	1	5	379	81	1	0	0	19	3	0	1	0	1	11
504	5793	7086	920	126	850	772	319	158	752	593	72	703	333	340	11938	16	10	472	80	376	25	0	1	11	0	0	7	78	0	24	0	51	13	2	0	52	22	2	4	28	0	8	6	34	4	0	0	1	15
497	192	1467	309	3	3034	5384	1097	1213	63	26	4	9	34	348	2	278	3251	315	38	88	414	0	235	315	0	24	155	954	7	158	507	319	254	483	1	181	172	21	62	569	0	202	16	267	52	4	0	0	8
789	3262	471	7022	16	778	531	198	469	19	94	14	1523	1917	887	3	191	2	62	234	451	199	15	1	7	3206	260	60	30	0	17	184	429	1	8	3	4	47	98	949	38	1	1	165	13	9	407	0	1	118
609	30185	1330	1782	9	80	660	32	42	803	3723	4836	18	2643	44	0	37	0	44	1618	13	1	0	0	3	6	1	11	4	1	6	1	14	1	4	2	2	4	3	2	4	5	0	0	2	0	5	0	0	70
511	3500	1120	894	21	2103	1092	40	125	44	194	15	1080	1675	719	0	628	0	185	1418	671	9	0	5	5	1429	106	6	11	39	2	52	247	0	1	0	2	11	14	44	33	24	0	600	11	0	51	0	3	17
491	158	1605	13	0	2286	2313	1643	1098	87	19	2	41	80	23	0	401	668	358	8	6	713	0	49	383	1	26	349	266	14	212	97	184	321	309	0	89	206	125	100	55	0	204	341	200	71	113	0	0	4
529	275	3291	4	2	726	2881	2567	3002	503	127	186	6	44	24	0	1165	650	173	3	0	464	0	1850	1420	2	14	181	161	3	35	341	272	323	69	0	241	135	194	261	19	0	41	84	67	145	612	0	1	0
693	627	1532	3	23	989	3202	2280	1879	67	8	5	1	1	57	0	793	1972	93	4	0	523	0	1484	1673	3	0	76	207	0	108	1805	112	115	167	0	367	99	137	233	53	0	97	279	95	642	12	0	1	0
657	197	1882	24	10	2509	2435	1363	1634	185	84	16	80	17	13	4	148	1075	287	19	26	949	0	40	286	0	5	158	546	0	158	23	264	180	169	89	114	134	23	56	73	0	101	19	406	69	49	4	3	2
661	646	1556	284	7	4800	3104	2777	2521	275	220	15	7	147	161	0	506	1150	274	453	411	2990	0	228	539	0	5	50	756	2	547	98	464	436	866	0	190	582	30	140	221	1	284	245	683	13	36	0	0	6
825.2	85	10	1175	12492	2	6	2	0	24	26	58	3	1	97	1080	0	0	0	0	0	0	0	0	0	1	0	0	0	0	0	0	0	0	0	3423	0	0	0	0	0	0	0	0	0	0	0	0	523	44
737	386	2936	176	3	4716	1280	1794	899	259	65	192	18	66	5	3	46	18	383	15	5	175	0	1	217	30	296	144	98	16	518	10	191	29	120	1	218	535	36	7	446	0	54	385	43	1	12	0	1	3
538	237	3759	36	0	820	2428	1678	1697	470	10	1	8	39	15	1	915	933	226	24	1	935	0	798	726	0	1	53	137	4	97	770	119	175	63	0	535	113	31	17	10	0	47	92	121	485	146	0	0	0
522	8693	1293	7813	0	1451	817	38	112	22	183	9	656	1205	79	0	98	1	109	278	380	7	20	0	4	1247	332	4	20	1	6	32	104	2	2	0	4	10	11	62	23	0	2	67	20	2	9	0	0	145
479	4357	641	546	21	234	2394	879	3836	1154	770	299	126	2045	344	0	251	771	176	134	1	168	1	361	142	2464	291	75	110	18	38	284	132	18	50	0	120	12	313	934	56	0	22	174	43	399	826	0	2	8
717	4355	770	547	6	511	3219	898	4652	466	165	566	111	1399	126	0	864	1201	90	116	22	162	0	914	211	5	8	95	249	14	46	944	111	60	63	0	68	37	1657	1279	22	0	49	35	68	459	129	0	0	4
826.2	928	1	16143	760	0	0	0	0	8	765	7	65	1	1097	28	0	0	1	2	30	0	0	0	0	5	0	0	0	0	0	0	0	0	0	0	0	0	0	1	0	246	0	0	0	0	0	0	23	239
775	61	1633	44	0	3383	614	297	412	11	6	21	13	10	12	0	47	8	111	0	3	46	0	0	28	2	16	10	57	2	62	1	7	22	26	0	9	106	17	0	947	0	34	328	110	81	0	0	0	1
831.2	429	23	572	20746	0	4	4	1	46	101	304	6	0	78	321	1	0	1	0	7	0	0	0	0	1	0	0	0	1	0	0	0	0	0	0	0	0	0	0	0	127	0	0	0	0	0	0	775	21
801	3249	1437	16197	1	13	52	5	65	326	69	8	7533	9	452	1	86	1	105	11	3	0	79	1	0	2	0	4	12	13	0	0	7	0	2	0	1	0	3	0	1	0	0	0	13	0	1	0	0	264
656	2333	3629	237	172	1203	1491	974	318	807	122	39	269	303	128	1032	17	54	438	907	232	59	0	2	151	38	361	489	159	4	606	47	97	259	146	1	134	73	116	15	62	0	259	92	25	5	5	0	5	19
535	136	4299	13	1	1965	3614	3164	5295	106	15	19	1	5	27	0	730	931	141	1	0	162	4	1554	1107	0	11	185	145	3	133	754	65	163	118	0	537	93	171	389	83	0	104	24	31	327	27	0	0	0
819.2	55	3	17	20823	0	6	5	0	39	2	4	1	0	125	2	0	0	0	0	0	0	0	0	1	0	0	0	0	0	1	0	1	0	0	13	0	0	0	0	0	1046	0	0	0	0	0	0	964	0
510	685	5613	21	54	6147	2171	2700	1320	474	128	91	84	31	17	0	64	243	934	24	7	194	1	9	249	15	48	1459	375	0	995	66	407	290	516	8	234	334	157	30	284	122	796	34	66	8	68	0	4	0
475	236	3714	46	6	534	1537	768	875	180	79	8	1	30	12	0	628	181	206	20	1	3887	0	9	418	1	5	4	141	1	17	59	84	50	42	0	76	142	2	16	15	0	26	220	47	7	30	0	0	3
502	492	8187	192	9	3314	1068	3448	377	352	140	18	7	86	22	2	23	40	1464	34	51	68	0	11	28	13	18	34	374	3	800	21	110	94	11	0	235	74	27	10	55	0	52	41	58	18	37	0	0	4
518	7702	922	4884	2	1389	1120	110	377	66	103	24	471	2501	887	1	935	6	102	313	592	551	188	1	2	2414	379	7	67	9	2	192	250	3	2	6	4	26	125	151	205	0	0	512	205	10	74	0	0	108
570	26795	1575	937	3	106	300	6	32	1320	1770	43	6	1867	3186	0	23	1	12	227	0	2	0	0	0	0	6	1	4	0	0	0	3	2	0	0	0	0	0	0	0	0	0	0	1	0	0	0	0	4
765	511	3264	205	0	7136	1150	3137	924	119	121	8	16	82	53	1	612	14	233	14	13	298	4	0	194	4	77	622	182	1	1318	189	545	145	232	0	127	463	641	36	274	0	247	75	52	12	703	0	0	3
843	1861	57	650	7830	2	3	5	2	93	219	238	8	131	106	2256	1	2	0	22	724	1	3	0	0	1	0	0	0	2	0	0	1	0	0	0	0	0	0	0	0	748	0	0	0	1	0	0	219	19
600	691	5016	15	0	1949	1890	4047	437	6553	135	8	0	55	37	5	26	28	422	173	0	166	0	6	226	2	167	134	236	0	370	22	146	312	129	21	211	176	145	25	8	0	270	9	53	3	3	0	0	1
715	5332	1059	56	215	23	65	10	11	1634	2132	15786	52	235	153	0	10	0	16	391	6	0	0	0	0	435	0	0	3	2	4	0	7	0	1	2	0	1	0	0	0	43	1	0	0	0	0	1	2	0
499	1261	1174	700	1066	120	49	54	34	277	52	13	6	61	134	6321	0	1	41	196	74	0	0	0	0	0	3	0	25	3	23	1	4	1	0	0	1	4	13	2	7	0	4	0	6	1	0	0	56	2
515	8715	2489	2560	1	706	595	90	180	58	464	6	1829	1201	218	1	198	0	287	1665	536	1	93	0	8	3505	356	6	29	19	7	331	312	4	1	1	2	30	7	116	37	0	0	20	5	3	58	0	0	30
558	330	4106	37	2	3862	1467	6221	893	64	82	250	9	4	41	1	34	108	640	2	1	124	0	0	387	4	137	784	312	0	279	60	191	553	337	0	294	686	60	6	39	0	784	23	51	3	4	1	0	1
772	22007	623	72	0	123	61	54	31	888	317	5	16	20	146	1297	0	10	54	1	12	5	3	0	0	1	0	0	5	1080	16	4	17	0	3	0	23	1	1	0	0	0	0	0	59	0	1	0	0	3
545	22330	494	722	0	76	151	20	5	59	396	1	0	512	5	0	5	1	4	6	1	1	0	1	5	0	1	7	5	0	6	1	4	6	3	1	2	4	1	0	2	2	1	1	0	1	0	0	0	33
690	6697	1573	2466	9	2230	1439	89	296	216	481	15	1310	1242	541	3	392	7	338	527	390	31	9	2	20	729	426	123	94	32	5	114	476	2	7	1	4	26	153	51	40	1	3	62	36	0	297	0	0	44
652	16127	2472	1695	49	105	1090	19	89	1819	843	6481	23	97	86	0	69	93	51	6	2	3	0	7	22	299	0	7	8	0	8	2	88	3	4	1	4	5	2	3	5	0	1	0	7	2	3	0	0	61
667	5107	1382	99	5	207	202	109	48	381	310	118	4226	560	457	8	10	0	84	406	50	6	0	0	0	28	9	2	19	4	13	2	13	4	0	1	10	9	4	0	9	0	0	3	6	0	0	5	0	2
561	862	7780	172	47	2318	492	738	189	1527	12	76	8	13	63	11	15	4	135	4	2	10	1	1	5	0	3	8	75	2	186	2	56	9	11	0	21	78	2	1	2	6	18	0	12	0	0	0	4	2
644	12044	26	4	0	7	10	3	5	141	82	6993	37	39	319	0	1	0	1	28	0	4	0	0	0	0	2	0	0	7	0	0	0	1	0	17	0	0	1	0	0	1	0	0	0	0	0	0	2	0
670	787	3268	62	1	4664	1681	2592	1353	137	109	420	107	25	84	0	57	118	373	11	13	149	0	7	260	1	80	616	175	4	695	14	190	270	215	625	146	320	99	38	270	0	521	97	55	4	92	0	37	1
566	1004	11131	27	6	1661	4901	1634	2017	1171	29	83	43	47	85	0	841	206	406	13	4	1309	0	84	631	1	7	88	459	1	111	201	124	187	105	1	467	107	187	112	9	2	45	39	255	92	199	1	0	0
541	1821	383	5	13	226	594	347	1046	42	60	6804	4	19	1671	0	122	293	50	1	2	31	0	139	191	25	0	23	23	0	7	93	33	45	22	1	48	39	170	63	7	0	9	38	8	48	251	0	0	0
663	512	2104	14	48	3563	4133	3419	2486	58	1	17	2	91	12	0	247	2003	320	0	0	783	0	791	1029	1	21	370	464	5	394	561	200	502	617	0	364	259	57	83	244	0	347	249	395	597	172	0	0	2
669	188	4011	42	0	3515	3228	2423	1941	214	17	25	7	20	71	0	752	600	1202	36	46	725	0	352	207	2	17	50	659	5	390	75	506	240	302	0	111	266	66	71	201	0	82	68	605	241	22	0	0	4
625	4736	1827	4694	145	338	599	30	64	434	585	1986	192	2426	1423	3	26	3	22	1422	168	0	1	4	2	168	18	0	14	23	7	4	13	3	1	0	1	3	0	4	7	135	0	3	8	0	0	0	0	21
482	7344	341	773	1	152	516	346	916	277	207	591	86	265	273	0	114	69	42	71	15	16	1	217	83	27	1	14	42	14	12	34	36	23	17	0	20	14	85	48	3	0	10	12	4	31	53	0	0	17
563	219	11349	155	6	1104	2145	621	1541	2200	20	9	2	37	22	1	499	429	343	11	6	562	0	519	348	1	2	14	203	0	42	248	82	44	73	1	289	36	25	168	10	0	34	119	84	270	317	0	0	5
596	119	5084	21	10	1568	2802	3537	3461	762	19	6	4	5	83	1	735	289	290	41	2	231	0	988	563	9	5	118	347	0	271	260	92	177	81	0	174	109	298	187	22	1	64	69	137	119	570	0	1	0
782	2923	7952	29	1	1185	1100	1286	564	2288	750	28	9	8	83	0	70	3	535	175	57	16	0	0	2	1	0	1	233	3	507	0	12	4	5	0	23	57	0	2	21	0	0	33	41	0	2	0	0	2
506	673	2850	15	3	3838	1351	1983	841	267	330	11	4	22	10	0	22	303	727	19	132	127	4	1	172	5	20	447	349	0	385	11	247	278	517	8	129	308	256	11	161	1	287	34	85	1	5	0	1	1
527	8015	1977	4983	3	1491	622	5	82	15	632	36	2414	1949	832	5	80	0	66	1019	238	3	15	0	3	2370	99	5	22	15	3	8	84	0	0	0	1	3	2	65	0	0	0	4	1	0	1	0	0	362
824.2	6905	211	4790	1859	9	14	2	12	321	983	449	5666	77	521	38	1	0	2	329	2811	0	1523	0	0	12	0	4	0	21	1	1	13	4	2	8	0	2	0	0	2	761	0	0	0	0	0	0	51	280
599	1134	6801	12	275	2447	3192	2489	2353	675	34	18	0	24	136	0	813	551	456	30	0	1213	0	951	374	0	4	41	402	0	201	851	120	215	159	0	576	131	36	80	22	0	67	320	349	152	24	3	5	0
593	716	5422	35	4	2098	4340	2300	3370	1171	32	4	0	110	12	0	601	1123	321	7	0	554	0	418	1265	3	12	59	410	1	124	448	206	203	156	9	238	112	366	198	27	0	83	50	163	95	472	0	0	2
614	5769	327	266	3	316	966	387	1272	291	718	64	83	18	89	2	156	79	97	20	5	86	0	296	15	8	5	19	24	1	20	98	14	27	6	0	71	11	230	78	39	3	27	8	18	93	52	0	1	9
642	19220	2410	16	5	27	53	5	59	433	2561	28	26	34	891	2	1	0	6	294	1	1	0	0	2	2	3	0	2	0	1	1	5	2	0	190	1	0	1	0	0	0	0	0	1	0	0	0	0	0
817.2	431	12	86	5922	1	1	12	1	29	82	3	71	1	282	3	1	0	0	0	5	0	0	0	0	1	1	0	0	11	0	0	0	0	0	5264	0	0	0	0	0	22	0	0	1	0	0	0	341	3
486	853	11	20276	3278	8	15	5	12	33	574	4	79	2	148	1691	2	2	1	4	96	0	0	2	3	4	1	2	4	0	1	0	1	1	1	3	1	0	0	0	0	1256	0	0	0	0	0	1	99	118
694	753	11993	74	0	2327	733	547	184	2809	233	4	36	6	71	1	2	7	250	17	0	16	1	1	11	6	0	14	34	0	103	4	52	8	12	0	32	77	6	1	2	0	34	0	4	1	0	0	0	0
708	4183	796	141	0	938	2273	1546	3850	592	375	1600	954	1197	687	159	507	1723	231	52	310	153	0	1382	506	109	14	122	237	0	66	516	140	66	81	0	245	64	484	1022	55	0	45	179	42	410	22	0	0	652
691	7789	1768	2288	65	901	906	69	393	132	71	18	701	1652	571	2	119	3	229	557	216	6	23	1	14	56	255	53	90	7	14	93	333	0	7	6	4	17	0	189	50	7	4	1	24	0	0	0	3	64
476	7305	545	1780	5	375	1582	926	2481	1074	284	2493	377	244	954	2	339	445	96	224	0	308	322	674	125	30	56	31	152	20	27	129	50	49	27	19	91	31	669	482	21	0	14	52	21	190	520	0	0	41
532	1822	11661	1	11	507	1164	468	374	715	6	115	1	32	83	33	1150	9	532	6	0	1107	3	12	42	1	15	7	124	1	78	11	49	49	5	0	139	11	11	6	0	1	37	62	44	3	0	0	2	0
617	1123	938	90	0	621	3961	775	4744	415	178	566	15	2160	243	0	535	766	61	115	4	163	0	1193	274	40	11	72	120	1	54	142	103	46	35	0	44	22	605	371	48	0	16	13	49	432	238	46	0	0
711	1464	1325	25	3787	742	1841	2240	2446	337	315	586	177	273	243	1	251	632	208	226	85	165	0	769	269	26	18	276	129	72	50	1254	120	56	71	0	98	58	1124	503	71	35	47	95	27	39	600	0	60	0
496	3278	6591	3796	893	707	732	446	320	652	359	41	311	2138	339	2	6	3	325	248	839	6	1	0	5	5	0	4	33	0	66	5	22	29	3	0	23	23	2	4	3	0	8	1	2	3	1	2	27	60
666	164	2604	17	4	7052	1393	5054	1528	219	30	11	64	15	45	4	88	128	218	8	18	259	0	31	467	4	96	733	341	11	683	54	353	453	736	0	285	699	82	23	369	0	750	61	103	7	38	0	0	0
548	12644	640	1244	172	9	20	4	12	459	7749	2147	15	329	508	1	0	1	172	8	5	3	0	0	0	179	2	0	1	5	0	0	0	0	0	0	1	1	1	0	0	0	0	0	0	0	0	0	7	37
688	6641	2199	2341	24	940	1354	107	367	217	264	11	1185	1552	639	5	203	10	279	2310	372	31	8	1	9	139	227	8	62	108	14	108	445	4	5	1	3	28	63	47	113	0	5	139	21	5	295	0	2	41
785	4542	796	9833	996	12	18	6	4	288	628	265	1123	389	723	20	6	0	29	195	6357	0	47	0	0	38	1	0	3	2	1	0	0	0	1	0	1	0	2	0	0	0	1	0	0	0	0	0	45	199
576.2	32915	402	53	139	9	44	5	2	593	175	6	0	255	55	1	6	0	1	18	0	0	0	0	0	70	0	1	0	0	0	5	4	2	0	0	0	0	0	0	0	70	0	0	0	0	0	1	2	2
799	1129	1164	100	1528	916	581	47	36	45	159	5	0	37	99	1	600	6	23	7	64	1	151	2	3	0	98	1	0	11	19	0	9	0	0	1	0	28	20	2	522	139	6	1108	12	1	0	0	66	5
519	640	60	202	31	8	19	4	3	11	55	12	21	0	107	1562	1	1	3	0	55	2	18315	0	1	0	0	0	0	4	0	0	2	1	0	1	1	0	0	0	0	26	0	0	0	0	0	0	1	14
675	178	3746	15	0	4148	5791	3141	2045	135	8	1	11	5	18	0	186	3073	502	31	5	458	0	491	412	1	2	61	581	0	347	280	165	364	249	0	418	158	32	58	38	665	173	14	261	117	97	0	0	0
542	13645	1927	138	411	139	47	4	30	484	6584	7326	6	187	2599	0	20	1	16	113	0	0	0	0	2	3	0	0	3	0	0	0	1	0	0	0	1	2	0	0	0	148	0	0	0	0	0	2	8	137
834	3178	20	114	7291	2	5	1	10	7	34	15	286	16	224	3665	5	3	5	2	62	0	1	2	0	2	0	2	0	9	0	0	0	0	0	5	0	1	2	0	0	506	0	1	0	1	1	0	295	0
741	2330	463	299	5092	12	61	41	52	1483	625	21	4	4	122	0	4	1	26	7	148	1	0	0	2	0	0	0	1	9	4	0	0	0	0	0	0	0	0	0	2	316	1	0	0	0	0	0	182	14
567	1718	5431	2	740	39	396	37	135	3508	241	121	8	2	38	0	24	4	225	34	3	12	4	0	3	3	0	5	34	0	18	6	8	9	2	0	12	5	65	0	4	0	0	2	4	2	0	0	15	0
539	1453	5865	178	2	924	241	257	78	668	1293	485	1	4	173	0	86	22	112	6	0	94	0	3	6	9	1	60	4	0	51	26	51	133	8	0	29	29	2	7	13	0	37	2	55	1	2	0	0	6
494	128	1919	2	16	3586	4673	2311	2070	93	45	6	4	6	6	0	251	1342	437	2	0	924	0	990	528	0	35	405	589	0	189	242	348	405	649	0	410	252	95	37	348	0	265	133	280	199	139	0	0	0
557	226	6838	5	0	903	3590	4386	2422	436	53	29	2	18	30	3	799	627	538	4	0	1085	1	648	826	10	13	46	304	0	55	143	233	121	46	0	489	602	131	139	20	0	33	207	138	183	113	0	0	0
581	320	6306	6	0	1702	1932	1081	2452	868	51	1204	55	39	60	0	995	245	259	13	0	502	0	977	445	7	43	123	254	18	93	246	98	288	125	0	604	107	49	69	48	0	67	122	215	78	60	0	0	0
822.2	9741	201	4031	6215	3	57	4	15	1015	507	654	2636	93	1998	2873	2	1	23	443	753	0	0	0	0	12	0	2	4	7	0	0	6	0	0	1	3	1	0	1	0	122	0	4	0	1	0	0	235	51
632	1301	8125	7	3	312	2211	1335	2551	1640	1	1816	0	10	97	18	1142	85	449	9	2	2480	1	444	31	1	4	53	90	9	76	184	96	132	26	0	64	27	455	18	2	0	24	147	76	9	489	0	0	0
651	5461	18	20	1	9	13	10	7	66	751	9924	144	31	896	0	1	3	3	6	0	6	0	2	3	102	2	3	5	4	2	0	2	0	1	0	0	1	0	0	1	0	4	1	0	5	0	0	0	0
703	906	6004	13	59	2981	2130	8228	1093	534	46	2	3	37	20	1	73	157	386	3	1	92	0	13	423	49	94	649	355	2	217	95	211	406	359	0	275	476	193	19	104	7	170	57	104	29	11	0	5	0
523	1445	202	1407	366	3	27	0	2	136	150	6	10	139	65	5275	2	0	3	134	330	0	2272	0	0	2	0	0	3	2760	0	0	1	0	0	0	0	1	1	0	0	1	0	0	5	0	0	1	16	55
780	768	9140	108	2	2192	998	2039	970	190	125	6	0	25	133	52	82	90	391	35	0	243	0	0	56	0	77	0	495	0	289	55	435	14	336	0	80	120	883	115	29	0	10	238	252	0	0	0	0	3
769	527	14766	53	3	5126	2371	1326	243	690	46	24	1	16	95	2	499	0	1803	7	25	410	0	0	8	8	10	3	87	6	253	37	39	25	133	0	594	219	43	2	470	0	38	805	240	0	0	0	0	2
526	137	52	111	4629	4	13	2	4	10	32	4	26	9	95	2318	0	0	11	6	2	0	4631	1	0	2	0	0	2	5	0	0	4	0	0	0	0	0	0	0	2	661	0	0	0	0	0	0	195	6
602	170	2880	146	6	1372	3099	1255	3300	371	10	25	91	63	54	5	1512	2649	131	7	14	490	0	1574	622	2	14	100	213	4	43	73	157	196	60	1	120	121	75	366	30	0	71	250	66	319	10	0	0	6
698	332	3707	4	6124	264	189	140	162	1387	23	373	2	61	50	4	13	4	98	25	1	0	0	0	6	0	0	3	41	3	21	32	12	8	0	0	7	16	14	2	17	0	6	0	1	0	1	4	152	1
495	6128	5157	2588	17	831	1106	163	164	1906	633	32	13	185	97	131	12	2	905	137	134	20	0	1	3	3	5	0	136	2	20	6	34	8	11	0	45	28	21	0	104	0	2	8	35	0	0	0	0	6
629	498	10250	76	1	884	1925	886	2793	2102	62	870	111	17	73	27	2143	151	386	119	0	427	2	74	93	31	3	23	56	2	45	123	74	50	18	0	99	69	21	8	8	1	14	40	96	0	217	0	0	0
605	2279	872	155	3	566	4425	1548	4696	1128	308	1947	212	144	249	0	821	1580	357	136	1	269	1	1855	433	403	15	90	302	13	67	332	180	92	104	9	104	50	561	846	24	0	53	118	72	164	465	0	0	1
639	189	14076	6	8	396	1474	223	614	1870	23	238	7	150	46	8	2592	28	243	30	1	1781	0	1	426	6	5	7	98	0	29	3	139	36	9	0	61	54	14	3	1	1	2	1075	46	0	3	263	0	2
700	200	4321	12	19	3703	2040	3310	1147	30	10	104	26	30	19	0	33	85	339	28	2	196	2	8	690	24	157	680	280	0	338	56	220	709	288	0	449	536	102	16	131	1	572	48	104	0	6	0	0	0
490	782	1714	88	1	4039	1114	3656	909	112	140	12	76	48	9	8	36	277	948	14	8	71	0	22	164	2	28	1438	521	0	851	83	556	487	705	1	108	494	104	100	110	0	673	30	48	1	45	0	1	1
653	12187	1732	515	805	76	280	31	315	1270	685	1009	454	55	324	1318	0	0	423	1076	551	1	0	0	5	20	3	0	21	9	5	2	6	3	0	0	2	3	3	0	1	0	0	0	7	1	0	0	32	25
628	3699	823	160	414	429	3318	1353	5059	878	389	335	15	1613	184	15	1012	1549	123	764	73	238	0	1428	210	5	12	61	195	1	27	389	155	49	31	0	141	34	504	857	28	731	29	64	64	754	21	0	8	3
591.2	390	3909	5	6	2437	1628	8871	711	977	94	11	18	21	153	0	54	252	258	60	5	191	0	10	739	2	112	1248	150	2	242	122	217	582	345	0	246	493	141	42	111	3	685	102	46	5	13	0	0	0
516	2372	91	595	4	13	8	6	9	163	72	55	669	16	128	21353	1	4	6	45	634	0	1401	0	1	3	0	3	2	2	2	1	0	0	0	0	0	0	1	2	0	889	2	0	0	0	0	0	0	9
835	630	76	648	7468	10	11	12	7	12	207	2	3	0	61	158	1	2	1	4	91	4	7891	1	1	0	0	3	2	0	0	5	3	0	0	1	2	0	0	0	0	444	1	0	0	0	0	0	229	31
544	9621	91	66	6	47	144	60	223	140	123	4189	5	13	1004	2	84	38	5	15	120	0	229	86	34	73	1	6	1	3	10	12	5	0	5	934	0	11	16	2	14	0	7	7	13	18	35	0	0	71
668	4309	617	3047	1215	46	51	8	3	328	238	88	267	90	97	1279	0	0	35	173	1775	0	0	0	0	0	0	0	6	5769	1	0	3	3	1	0	0	1	0	0	0	0	0	0	1	0	0	0	33	171
597	298	3926	11	1	3403	2210	9149	1228	307	25	2	8	53	68	0	139	196	524	6	4	151	0	44	714	0	47	825	458	0	438	72	271	753	432	1	376	960	34	47	191	0	690	20	131	40	36	0	0	0
530	156	5149	1	77	2688	2275	1749	656	662	24	32	5	102	103	1	14	50	670	6	1	31	0	0	352	0	24	1396	229	3	616	108	156	1196	201	0	134	393	104	38	8	186	236	1	60	0	4	0	8	0
575	9062	231	6	2	55	1591	389	2682	54	241	41	16	324	143	0	382	255	18	17	1	36	0	443	167	2	0	2	56	0	7	136	17	6	15	21	36	4	310	220	11	0	6	2	5	169	211	0	0	1
623	1490	603	97	0	536	2609	1079	3345	477	254	3324	7	457	111	0	528	542	101	109	21	354	0	998	133	21	7	70	237	0	69	1108	74	89	139	0	219	55	105	136	28	0	49	77	75	197	357	0	0	4
761	2713	9183	991	2	781	733	433	567	684	87	235	1	436	194	10	25	11	447	159	432	18	2	0	23	16	7	0	61	14	174	0	52	28	1	0	42	83	0	0	99	0	3	17	3	0	0	0	0	27
582	156	5407	20	308	6254	1466	2843	1163	155	24	55	22	59	45	0	62	96	180	9	0	204	0	11	494	5	75	777	417	3	793	51	203	779	472	0	440	600	52	13	151	215	664	28	153	1	15	0	8	0
500	960	3523	130	1	4782	1087	2938	1035	491	101	157	27	90	181	0	142	71	271	62	12	603	0	2	147	25	161	971	104	0	927	32	119	454	207	0	77	275	231	11	147	1	395	142	34	4	66	0	0	4
626	7205	118	992	311	1	27	22	7	253	1100	62	41	2	411	12	2	5	12	19	173	3	0	1	0	0	0	5	0	58	5	4	0	1	1	1439	0	2	2	0	0	0	0	1	0	0	2	0	10	29
569.2	2320	328	122	7	130	1216	594	1801	504	908	570	26	812	1829	0	293	271	70	16	24	58	0	505	174	0	2	30	92	8	29	114	44	35	49	18	59	27	113	244	4	0	20	12	24	148	31	0	0	426
823.2	103	7	15	13699	4	2	1	0	15	18	492	16	0	158	4	0	0	0	0	5	0	0	0	0	0	0	0	1	2	0	0	0	0	0	0	0	0	0	0	0	120	1	0	0	0	0	13	660	0
547	3405	1088	162	2	865	2073	1533	3278	68	140	1446	4	137	3363	0	805	343	38	2	1	42	0	733	442	21	1	2	171	0	5	287	41	27	45	34	100	31	180	525	42	0	49	41	29	543	1	7	0	21
704	8345	75	189	4150	4	0	3	1	99	858	3	13	20	140	2	0	0	6	1	0	0	0	0	0	0	1	0	0	0	5	0	4	0	0	0	0	0	0	3	0	1	0	0	0	0	0	0	139	1
770	642	5215	125	1	943	344	295	137	982	228	48	1	391	74	0	22	1	385	56	1	14	0	0	7	4	10	6	68	2	84	7	19	3	16	0	18	24	44	22	3	0	0	13	1	0	1	0	0	6
830.2	409	9	57	17666	1	0	0	0	32	11	43	112	2	293	309	0	0	5	10	80	0	2	0	1	0	0	2	1	0	1	0	0	1	0	0	0	0	0	1	0	2088	1	0	0	0	0	0	706	1
655	270	2801	157	1	2155	2734	1512	830	573	26	103	56	62	6	3	240	798	396	22	7	851	0	397	222	3	79	90	420	7	157	77	215	204	148	0	155	114	78	129	48	0	148	33	151	229	32	0	0	0
838	8508	212	5269	286	3	14	1	16	140	1412	485	419	169	1297	587	2	1	44	417	1612	0	2894	0	0	5	0	0	1	0	0	0	2	0	1	0	0	0	0	0	0	8	0	0	0	0	0	0	8	123
560	97	3443	7	7	1499	3672	3640	3771	32	15	42	2	7	68	2	1253	611	197	17	2	401	1	719	209	3	27	227	329	0	109	1088	104	344	124	0	265	250	334	372	27	3	116	85	147	437	252	1	0	0
595	3615	1428	12	3706	52	62	12	50	215	81	9	18	39	416	2	2	12	15	15	2	10	0	0	0	0	0	0	6	12	32	0	0	0	0	1	11	0	0	1	0	0	0	0	7	5	0	0	185	0
611	10024	3071	3954	1	286	1368	27	110	637	644	2866	5	4247	1191	0	66	0	65	32	2	10	0	0	1	344	26	7	15	0	27	6	83	2	2	0	4	2	7	4	32	3	2	31	13	0	3	0	0	110
608	7729	218	133	697	36	761	200	746	747	664	803	65	929	144	0	163	233	45	42	12	63	0	85	29	49	0	6	60	6	4	48	5	1	9	0	39	4	27	34	1	149	0	6	7	33	6	0	4	7
714	16681	110	64	61	20	372	49	231	451	49	304	30	183	210	0	55	22	10	36	1	73	100	8	1	38	5	2	13	2	2	25	34	1	2	0	5	5	20	9	117	0	3	80	28	0	3	0	0	3
578	5422	606	20	151	192	1783	701	2992	137	7	28	6	15	57	1	476	242	59	3	2	86	0	647	91	3	0	25	105	7	37	112	72	43	43	4	17	32	311	173	14	0	2	2	82	219	249	1	2	1
508	4158	2515	52	6	88	93	19	138	263	90	2813	113	314	178	1	7	1	104	32	73	1	0	0	0	71	3	11	17	3	14	2	10	4	0	0	16	2	1	0	2	0	0	0	1	0	0	0	0	2
559	618	2041	2	7978	17	7	22	15	705	4	14	0	1	259	2	2	1	5	34	0	2	1	7	6	112	2	3	21	2	3	0	1	2	2	0	3	1	1	1	4	0	0	0	0	0	1	8	309	0
509	5726	1856	565	43	93	193	41	71	1343	161	1397	511	221	257	96	17	3	166	390	939	3	3	3	2	31	0	0	29	0	27	10	44	14	0	0	71	4	11	7	0	0	3	0	3	3	0	0	0	37
641	5579	26	148	0	9	13	3	3	19	83	5231	30	19	374	0	3	1	1	3	2	0	0	0	0	48	0	0	2	0	4	0	2	1	1	282	0	0	0	0	0	0	1	1	0	0	1	0	0	1
783	1855	5272	1379	4	4791	1156	1589	908	462	285	1267	7	292	27	2	267	27	462	19	30	131	0	0	49	111	67	458	186	4	661	93	296	89	204	0	75	300	76	30	340	0	121	41	77	2	196	0	0	19
699	159	3134	98	4	725	1016	1155	1088	61	13	18	18	28	52	0	770	198	109	14	3	807	1	93	214	22	43	52	97	0	57	129	61	237	51	0	423	63	136	130	179	0	28	156	155	221	31	0	0	1
702	365	6185	10	14	1516	2209	1293	1509	386	52	2	1	53	30	0	285	221	268	2	4	555	0	294	235	2	11	43	259	4	59	421	58	128	22	0	174	79	136	95	43	0	51	5	70	278	0	0	0	0
640	236	4763	39	1	1677	1051	907	209	581	88	9	9	30	159	0	27	10	103	5	1	26	0	8	19	0	2	143	12	0	234	7	67	160	36	0	55	115	0	0	21	0	47	0	33	0	0	0	0	0
588	3756	7880	7	4	695	939	378	108	6882	251	381	6	21	125	0	7	7	537	53	4	12	0	5	32	52	11	13	129	7	24	8	66	37	22	0	35	44	9	4	33	27	17	1	4	0	0	0	1	0
827.2	8023	4	1261	5	3	0	0	0	54	1015	21	94	0	933	394	0	0	0	0	23	0	0	0	0	0	2	0	0	22	0	0	1	0	0	0	1	0	0	0	0	1	0	0	0	0	0	0	2	1
660	834	4019	82	10	1731	751	1953	357	354	118	19	8	39	23	2	19	37	438	7	16	163	0	2	75	0	12	333	110	0	450	10	118	90	86	2	68	86	42	2	34	143	122	34	11	1	20	0	9	1
793	8869	1803	1774	1	612	410	62	42	184	751	39	154	50	513	0	99	3	4	7	1175	5	37	0	0	37	2	0	1	82	31	2	6	0	0	0	31	2	1	1	121	0	0	0	5	2	0	0	0	31
572	2408	549	96	4	211	1549	666	1937	36	106	144	19	136	191	2	385	601	55	28	14	234	2	784	106	16	9	36	41	3	18	216	54	14	29	0	66	27	656	213	6	3	5	81	14	147	10	1	0	3
517	1402	312	38	148	10	13	1	5	106	459	8	4	88	328	6712	0	0	0	23	801	0	7	0	2	0	0	2	0	11	0	0	0	0	0	0	0	0	0	1	0	1	0	0	0	0	0	0	5	1
671	5974	5908	517	380	633	1511	183	138	1812	530	1252	120	1059	145	84	28	2	504	255	233	15	2	0	6	26	12	2	95	1	20	1	45	6	1	0	32	16	2	32	7	0	7	5	19	0	2	0	8	13
829.2	11769	101	278	2309	5	3	1	2	103	722	7	246	31	455	1162	0	0	44	76	1357	0	14	0	1	1	0	1	0	216	0	0	0	6	0	1	1	0	0	0	2	6	0	1	0	0	0	0	76	60
820.2	6055	43	200	22	0	1	5	2	215	244	1209	615	0	1695	0	0	0	0	4	28	4	0	0	0	12	0	0	0	16	0	4	0	0	0	0	0	0	2	0	0	0	0	1	0	0	0	0	0	129
471	181	876	12	5271	16	30	13	45	629	166	9	0	1	532	1	11	1	12	0	0	1	0	2	6	0	0	1	0	0	7	2	13	0	0	1	0	0	0	0	0	0	3	0	0	1	2	0	217	1
481	1009	15	1240	8329	5	8	4	0	60	361	6	44	8	248	0	0	0	16	0	0	1	1	1	0	1	0	1	0	6	0	0	1	6	0	1	0	0	0	1	0	1097	0	0	0	0	0	1	386	26
587	981	3688	12	2	2042	1125	2451	458	288	61	182	1	15	43	0	36	49	429	8	2	136	1	4	397	11	127	645	137	1	123	181	178	218	155	0	114	296	251	22	128	0	460	211	31	2	9	0	0	0
586	652	1507	71	814	121	192	68	23	1030	37	99	17	16	266	5	205	0	14	3	123	23	0	0	0	0	5	1	53	1	20	0	0	8	0	0	3	6	0	0	0	1168	6	0	11	0	0	0	33	0
674	521	1953	781	24	275	365	84	39	308	272	81	6	79	67	17130	3	3	110	80	38	6	0	0	2	1	2	0	28	1	15	2	9	0	1	2	5	11	0	1	5	0	1	0	3	0	0	0	0	15
585	549	4292	3	8	2167	1792	1570	265	1131	48	21	18	4	120	0	7	28	772	25	3	25	0	0	28	0	1	57	56	10	186	0	63	114	45	38	122	146	0	0	14	0	6	0	114	1	0	0	8	0
845	1838	29	9812	696	4	2	0	2	413	194	5	4	4	156	0	3	1	2	3	3	0	1	0	0	3	0	0	1	1	0	0	0	0	0	3	0	0	0	0	0	0	0	1	0	1	0	0	34	256
468	180	365	2	10343	3	14	0	31	365	9	180	0	1	517	0	4	1	0	2	3	11	1	3	0	2	0	2	1	3	0	0	0	0	0	5	0	0	0	0	1	0	0	0	0	0	1	0	486	0
604	917	4145	282	23	445	541	438	106	1838	738	42	4	1	393	23	37	46	135	45	174	26	0	0	52	15	3	65	112	0	17	722	100	70	4	0	25	77	18	14	18	0	40	14	11	1	4	0	1	5
592	677	4135	6	1	522	592	1185	162	2919	118	86	63	34	562	20	27	15	217	13	3	15	0	1	67	0	14	136	105	1	53	46	61	131	6	0	27	71	34	11	36	0	21	3	10	20	0	0	0	1
534	31	132	6	13196	1	6	11	7	256	0	2	0	1	81	0	2	0	7	0	1	1	0	2	1	0	0	0	5	5	0	0	0	0	2	1	0	0	0	0	0	0	0	0	1	1	0	0	471	0
735	330	2033	4132	8	154	73	379	149	242	50	43	20	2	77	535	31	5	85	47	40	1	8	0	4	0	4	0	36	10	22	5	13	0	0	0	0	1	3	0	1	0	0	8	9	0	0	0	0	731
784	980	2213	581	2	2460	443	939	218	159	52	27	5	212	68	1	180	6	311	2	24	125	0	2	73	35	219	108	81	0	426	29	129	48	82	0	35	118	80	12	49	0	104	66	12	2	53	0	0	17
612	265	24	32	13394	5	11	8	10	16	92	8	5	1	50	3	1	3	3	0	0	2	2	0	1	0	0	1	4	0	0	2	1	0	0	0	0	1	0	0	0	97	0	0	0	0	2	0	334	0
664	928	2018	247	5	1594	418	1614	295	102	70	45	67	31	414	0	37	36	197	6	6	140	1	6	67	22	33	265	47	0	410	16	89	148	65	3	50	107	97	6	47	0	188	13	10	4	93	0	1	0
568.2	1527	3613	25	4	1433	1546	738	401	439	62	71	2	0	86	0	29	51	110	0	1	65	0	8	108	0	2	281	38	0	196	1	87	261	99	2	62	59	7	4	16	0	133	16	32	1	0	189	1	2
562	762	4767	20	4645	236	341	51	34	1383	41	5	7	3	83	9	3	1	248	8	0	19	0	1	3	0	0	0	48	0	6	1	4	8	6	0	8	7	2	0	21	18	3	0	11	1	0	1	196	0
583	350	2192	15	8132	134	61	60	71	385	3	97	88	7	112	0	22	7	76	2	0	6	0	5	11	1	3	5	14	0	8	4	8	29	4	0	14	6	0	1	7	0	3	2	5	0	0	0	355	1
841	28	7	29	12458	9	10	6	6	11	6	9	0	0	78	91	1	3	0	1	0	4	2	3	0	0	0	0	2	1	0	0	0	1	0	0	0	0	0	0	0	1257	0	0	1	0	0	0	367	2
805	1403	5140	36	0	712	264	582	81	1116	236	44	0	0	32	0	115	3	184	371	0	10	0	1	4	4	3	4	1	26	282	0	0	1	6	0	68	29	4	0	11	0	2	4	6	0	0	0	0	1
697	367	3448	16	215	1870	498	2196	173	146	6	90	10	12	11	0	33	25	239	23	0	73	2	8	236	0	59	484	83	4	182	32	73	151	72	0	137	248	74	17	63	345	387	22	13	2	2	0	5	0
540	800	4642	456	4588	17	61	9	12	250	8	13	14	0	501	0	1	0	15	1	0	9	0	4	0	1	0	0	15	0	0	0	0	1	0	1	12	0	0	0	1	0	1	1	0	1	0	0	193	8
601	537	2679	16	5684	259	170	169	81	1529	61	134	5	37	319	2	8	0	106	2	19	18	0	21	12	0	0	3	65	0	36	6	13	18	4	0	5	13	2	0	15	0	0	0	12	17	0	0	252	0
603	246	4387	89	5	2941	365	1182	163	482	84	159	34	19	54	7	23	20	102	3	21	37	0	1	53	2	8	171	63	3	323	18	54	117	108	2	88	133	2	1	20	13	277	1	23	1	6	0	0	3
659	1864	3074	1535	274	486	333	301	173	1082	359	27	82	58	96	167	96	2	398	101	17	2	0	0	1	3	1	0	36	9	16	4	24	3	7	0	5	30	0	119	89	7	0	0	9	0	2	0	16	46
759	1659	3199	226	0	137	109	68	11	639	101	144	26	37	227	0	1	0	246	9	22	1	3	0	1	2	2667	0	59	36	9	34	8	1	5	0	19	2	1	2	0	0	2	0	125	0	1	0	1	2
773	2173	3283	137	2	273	56	433	33	408	292	46	6	31	209	0	35	0	82	4	10	1	0	1	33	1	4	0	2	0	110	24	31	0	0	0	0	13	109	23	6	0	15	5	12	1	0	0	0	1
815.2	524	1	24	13	0	1	1	0	142	202	15	25	0	725	3	0	0	198	0	0	0	0	0	0	0	0	0	0	23	0	0	0	0	0	7585	0	0	0	0	0	0	0	0	0	0	0	0	2	0
533	324	2436	50	35	1102	46	255	14	580	2	8	0	48	380	0	11	2	38	2	1	0	0	0	4	2	0	2	0	0	110	1	10	124	12	947	6	18	1	1	0	22	2	0	2	2	0	1	107	3
779	224	1721	223	6283	590	410	1013	196	107	9	2	4	41	92	0	60	63	60	17	1	51	0	0	5	2	9	2	34	5	128	16	7	9	865	0	3	37	26	13	10	0	4	75	52	29	1	0	128	7
537	50	182	0	13509	5	2	6	3	105	1	5	0	0	150	1	3	2	0	2	0	6	0	0	2	0	0	0	2	8	4	0	2	0	1	0	0	0	0	0	0	2	1	0	1	0	0	5	463	0
633	741	5976	199	0	389	133	136	107	3511	330	10	1	77	295	1	5	4	97	22	0	4	1	1	3	0	4	4	11	11	55	2	17	40	12	0	28	29	1	6	9	0	4	0	26	0	1	0	0	5
536	1037	1564	92	62	59	24	44	42	1391	164	99	20	2	272	2	0	0	14	21	1	7	0	0	0	1	0	0	6	21	5	1	0	0	7	2	1	2	0	0	0	28	5	0	0	0	0	219	5	0
846	2055	245	3413	524	3	598	13	4	33	63	12	3079	14	297	378	0	1	14	21	65	0	4	0	1	0	0	0	0	4	1	0	2	1	2	0	0	1	2	0	2	0	1	0	0	0	0	0	23	41
662	609	5260	202	6	645	393	158	211	778	13	166	1	43	352	22	14	10	355	5	40	1	0	0	4	2	0	12	36	20	22	15	14	7	16	0	12	26	0	1	85	0	0	0	2	0	0	21	1	48
598	1007	4495	2	2654	135	239	101	79	1711	33	25	43	145	150	4	42	4	30	17	65	0	0	0	5	0	4	15	49	1	26	8	3	8	6	0	8	23	15	0	0	0	0	0	10	0	0	0	110	1
[truncated: 427 more columns]
