# Supplementary material for: Consistent host and organ occupancy of phyllosphere bacteria in a community of wild herbaceous plant species
Source: ISME J. 2019 Oct 17;14(1):245–58. doi: 10.1038/s41396-019-0531-8 (PMC6908658; doi:10.1038/s41396-019-0531-8)
Supplement: Supplementary file 31 — Supplementary table 11 [file 41396_2019_531_MOESM31_ESM.txt]

OTU_2	OTU_1	OTU_3	OTU_4	OTU_6	OTU_5	OTU_8	OTU_10	OTU_9	OTU_346	OTU_11	OTU_14	OTU_16	OTU_282	OTU_7	OTU_12	OTU_13	OTU_18	OTU_30	OTU_17	OTU_27	OTU_15	OTU_21	OTU_25	OTU_585	OTU_22	OTU_24	OTU_20	OTU_29	OTU_19	OTU_308	OTU_313	OTU_39	OTU_28	OTU_31	OTU_988	OTU_35	OTU_38	OTU_26	OTU_23	OTU_43	OTU_33	OTU_86	OTU_32	OTU_36	OTU_46	OTU_54	OTU_61	OTU_84	OTU_274
28	715	5	0	294	891	462	633	53	1	5	3	3	2	1	422	108	112	1	0	403	0	41	300	0	12	61	83	0	18	44	43	110	40	0	72	19	94	48	15	0	26	121	48	127	190	0	0	0	25
232	1206	25	0	586	500	1443	178	75	105	61	17	16	2	0	20	34	333	24	0	41	0	0	103	3	37	131	84	0	43	17	69	243	74	1	48	95	11	6	11	0	98	3	42	0	0	1	0	0	13
94	191	1	5390	1	7	0	16	210	6	91	0	0	279	0	3	1	0	1	0	7	0	3	0	2	0	1	1	3	0	0	0	0	0	2	0	0	0	0	0	0	0	0	0	0	0	0	247	0	2
22	379	4	0	360	1060	488	1066	18	9	2	8	3	6	2	141	165	50	4	0	165	0	172	228	18	49	86	39	0	10	122	43	50	50	0	136	37	73	198	87	0	17	107	59	225	4	0	0	0	6
105	1588	8	1	1128	438	584	230	115	37	3	15	35	17	0	49	21	98	4	0	56	0	2	120	67	55	221	41	0	111	7	81	60	56	4	87	72	18	0	24	1	69	11	24	1	25	0	0	1	23
120	556	9	3408	12	22	8	30	379	115	8	0	0	324	1	5	1	7	0	0	1	0	1	6	0	0	0	0	0	4	1	6	0	0	1	0	0	0	0	0	0	2	0	0	1	2	0	135	1	3
48	1100	0	0	424	845	642	673	56	7	11	45	12	22	0	141	186	64	2	0	16	0	231	350	12	7	67	109	3	37	84	33	97	70	0	32	33	84	77	36	0	21	33	32	156	249	0	0	0	14
60	656	0	2	1552	432	810	398	17	8	13	1	2	17	0	27	55	29	5	0	61	0	7	168	13	40	143	118	0	89	6	73	175	166	9	100	98	56	7	42	0	153	11	40	6	0	0	0	0	34
109	1678	16	2	242	688	352	386	83	35	2	0	15	8	0	277	71	89	9	1	1808	0	4	178	1	2	3	55	0	5	35	29	23	11	0	32	62	0	5	9	0	10	82	18	3	15	0	0	1	37
1833	145	466	2	102	399	224	630	250	77	692	89	52	256	0	77	95	30	64	0	76	98	169	31	9	18	8	23	3	8	32	17	15	8	3	15	8	172	117	3	0	2	12	7	47	130	0	0	12	2
1608	337	65	26	15	79	7	8	1223	528	604	33	507	1482	0	2	0	6	13	0	4	0	0	0	11	2	1	0	0	2	0	0	0	0	0	0	2	0	0	0	0	0	1	0	0	0	0	0	6	3
979	124	143	5	51	537	209	865	278	190	62	26	464	84	0	60	181	37	31	1	45	1	75	33	562	70	11	30	3	7	73	38	2	15	0	28	4	67	229	17	0	8	40	11	83	166	0	1	2	2
4406	546	577	12	3	47	1	10	287	459	16	31	210	104	0	0	0	4	10	1	0	1	0	0	0	0	0	1	3	0	0	2	0	0	1	1	0	2	0	0	0	0	0	0	0	0	0	0	20	1
547	11	649	4409	2	5	2	0	36	180	3	23	3	134	0	0	0	10	0	0	1	0	1	0	1	0	0	0	2	0	0	1	6	0	0	0	0	0	0	0	561	0	0	0	0	0	1	188	12	3
3499	161	368	1	69	238	173	436	139	102	279	33	123	119	0	57	33	17	29	5	6	1	112	37	17	1	6	11	5	8	23	17	12	12	0	10	9	45	26	1	0	5	7	2	12	23	0	0	6	0
3279	33	64	25	2	4	1	1	93	2514	221	104	194	138	0	0	0	2	3	13	0	1	0	0	33	0	0	0	0	0	0	0	0	0	0	0	0	0	0	0	79	1	0	0	0	0	0	1	4	1
3195	51	1555	10	52	130	72	246	131	422	5	11	182	9	0	40	111	11	16	194	13	0	95	5	2	0	3	27	0	4	45	10	1	2	1	2	1	1	45	7	0	1	0	5	15	1	0	0	21	1
216	2	4942	789	2	1	2	2	11	128	0	17	0	36	388	2	1	0	1	16	0	0	1	0	1	0	0	1	0	0	0	0	1	1	1	0	0	0	0	0	295	0	0	0	0	0	0	26	26	0
471	1050	246	0	759	560	305	198	146	34	7	323	38	141	3	26	36	136	44	2	35	0	1	34	5	24	300	58	2	110	10	121	68	79	1	63	30	28	7	52	0	61	28	22	1	26	2	0	5	11
27	185	14	0	547	1241	474	853	8	6	4	8	3	0	1	179	577	70	0	0	38	0	182	255	1	0	49	157	0	32	32	81	47	113	0	77	50	22	14	52	0	29	6	193	137	60	0	0	1	11
3745	1140	499	7	50	81	32	18	150	291	48	251	78	32	1	3	0	137	38	63	1	0	0	1	1	27	0	10	13	4	2	4	1	0	0	0	2	0	2	1	0	1	1	4	0	0	0	0	8	10
199	451	21	1	1071	303	919	247	28	34	4	20	10	2	2	12	75	253	4	1	16	0	6	46	0	11	384	151	0	210	21	149	116	189	1	34	113	19	17	23	0	190	11	7	0	15	0	0	0	1
50	579	4	0	835	874	575	391	33	8	0	17	27	10	0	139	249	105	3	3	257	0	16	138	0	15	114	89	4	68	41	75	119	109	0	32	63	41	36	26	0	72	137	72	27	45	0	0	2	5
2150	648	199	874	19	100	19	13	369	230	67	145	211	47	1047	8	0	80	423	54	1	1	0	0	0	3	2	15	0	2	3	14	1	0	0	0	0	0	0	4	0	0	0	1	0	0	0	39	5	9
302	1411	172	0	799	355	458	256	182	62	1	12	77	0	1	9	68	208	22	0	49	0	3	40	9	23	201	131	1	124	15	47	40	166	0	57	32	23	17	66	0	84	19	15	0	16	0	0	0	36
26	420	0	4	850	1036	533	499	23	11	3	0	0	3	0	47	322	117	0	0	217	0	210	129	0	6	105	122	0	51	67	67	96	154	0	100	50	21	7	93	0	63	29	68	51	30	0	0	0	4
1940	1594	816	6	254	321	44	52	581	178	9	2	60	30	36	2	0	280	41	39	4	0	1	3	1	1	0	35	1	6	2	13	3	5	0	22	9	11	0	24	0	1	4	11	0	0	0	0	2	10
924	1883	1082	265	200	207	127	94	170	97	13	81	642	100	0	1	1	98	69	239	1	1	0	0	1	0	0	10	0	18	2	5	10	0	0	4	6	0	2	1	0	2	0	2	0	0	2	5	15	36
58	381	90	1	795	1389	282	331	21	7	2	1	8	90	1	78	830	86	10	16	122	0	60	86	0	3	32	272	2	41	131	91	59	109	0	36	41	5	14	147	0	48	4	74	14	0	0	0	3	10
330	1600	18	20	1152	535	753	193	238	39	5	1	101	7	0	35	21	207	15	2	83	0	1	18	2	7	152	71	0	167	7	38	55	51	11	46	53	21	2	57	0	34	8	21	5	11	0	0	1	8
714	682	403	596	69	26	31	21	147	30	8	5	34	70	3589	0	1	22	107	42	0	0	0	0	0	2	0	16	2	14	1	2	0	0	0	0	2	7	1	5	0	1	0	5	1	0	0	31	0	12
264	1038	45	1	1311	316	871	283	146	31	41	7	22	43	0	41	21	80	17	5	177	0	1	40	10	50	281	32	0	265	6	29	142	68	0	14	79	73	0	37	1	101	36	8	1	18	0	0	1	4
102	667	24	43	868	843	500	426	47	5	3	0	19	5	0	47	244	111	0	8	382	0	21	112	0	5	24	161	1	70	48	57	108	87	0	48	30	3	8	17	0	24	10	108	13	2	0	1	1	9
138	2423	62	1	973	315	985	109	101	30	5	0	22	7	1	6	10	438	10	16	18	0	6	6	4	6	8	122	1	232	7	39	23	1	0	82	20	5	1	25	0	21	11	25	8	9	0	0	0	9
121	405	92	5	295	1369	969	524	24	13	1	14	1	1	2	34	731	42	9	18	27	0	162	92	1	1	80	152	3	30	186	24	133	106	0	41	36	6	21	46	0	58	6	35	25	9	0	0	1	8
1189	1453	180	24	184	167	67	32	158	118	15	169	55	71	2497	3	2	93	21	66	5	0	0	3	0	0	0	20	0	4	0	6	4	0	0	10	7	0	1	5	0	2	2	5	0	0	0	0	1	15
46	501	5	0	730	1134	453	538	32	5	2	0	21	5	0	112	549	156	6	2	86	0	48	89	0	0	49	202	0	58	64	48	61	162	1	70	35	20	40	46	0	28	4	94	189	5	0	0	0	11
213	956	4	0	1261	414	629	259	90	100	2	1	6	6	0	6	98	246	6	43	49	1	0	49	3	7	132	108	0	129	3	81	90	192	2	48	113	76	4	60	1	96	8	23	1	1	0	0	0	5
214	575	13	30	711	1011	441	597	65	10	0	1	0	0	0	84	666	49	5	5	100	0	236	114	1	23	34	99	1	35	12	68	134	146	0	41	59	5	36	63	1	40	10	129	106	6	0	1	0	38
2395	1467	37	4	42	51	11	76	161	52	1630	57	185	113	0	5	0	64	20	46	0	0	0	0	46	2	7	11	0	7	1	6	2	0	0	10	1	1	0	0	0	0	0	1	0	0	0	0	1	46
2582	888	262	24	42	93	14	40	640	77	668	218	90	121	41	6	1	79	175	453	2	0	0	0	10	0	0	12	0	14	2	26	6	0	0	32	3	5	3	0	0	1	0	3	1	0	0	0	16	25
136	1173	3	8	1278	413	541	281	105	24	23	17	4	3	0	12	42	206	9	2	37	0	1	44	6	7	301	73	0	202	11	90	59	123	1	40	65	33	5	55	30	173	6	14	1	11	0	0	0	27
1170	375	290	9	729	356	8	44	14	69	6	355	529	257	0	183	0	56	462	215	2	0	4	4	484	37	0	5	16	1	19	73	0	0	0	0	2	6	13	10	4	0	196	4	0	18	0	1	5	2
1765	286	684	16	511	323	20	122	23	28	4	650	504	215	0	31	4	29	89	118	8	1	0	0	308	9	0	0	2	0	80	149	0	0	1	2	7	1	24	14	0	0	0	11	0	40	0	1	14	1
1909	581	564	0	166	143	18	45	15	96	1	409	285	41	0	46	0	74	383	99	0	21	0	5	779	79	2	6	5	4	76	78	2	0	1	0	5	0	21	8	0	0	5	2	0	8	0	0	10	2
524	20	141	3	3	2	1	2	47	21	12	155	6	22	5224	0	2	1	14	149	0	352	0	1	1	0	2	0	1	2	1	0	0	0	0	0	0	0	0	0	201	0	0	0	0	0	0	0	3	0
933	207	27	101	5	6	1	5	71	303	6	3	51	204	4310	0	0	0	15	504	0	7	0	1	0	0	1	0	6	0	0	0	0	0	0	0	0	0	1	0	0	0	0	0	0	0	0	5	0	3
1675	211	1051	1	255	231	26	80	11	27	2	98	566	213	0	195	2	24	64	125	118	38	0	1	522	92	0	24	1	1	38	47	3	0	1	1	5	35	31	51	0	0	91	43	2	17	0	0	28	3
218	26	71	10	5	8	1	1	7	15	5	7	0	23	521	0	1	2	0	20	0	5944	0	0	0	0	0	0	1	0	0	1	0	0	0	1	0	0	0	0	11	0	0	0	0	0	0	1	5	0
653	151	1012	0	240	156	85	187	17	101	56	161	282	1464	0	56	3	49	290	214	136	10	0	8	393	67	26	15	1	10	48	83	3	14	1	8	20	66	19	33	0	2	65	3	4	24	0	0	23	0
2266	349	1984	0	348	220	11	33	6	54	2	155	328	20	0	28	0	35	73	100	1	5	0	3	298	74	0	6	1	1	10	31	1	0	0	0	3	0	21	7	0	0	16	3	0	3	0	0	30	2
660	96	632	154	2	10	0	1	53	70	5	4	58	34	2423	0	0	2	70	158	0	1045	0	0	2	0	0	1	1263	0	0	1	0	0	0	0	1	1	0	0	1	0	0	1	0	0	0	9	23	0
1340	466	906	0	548	351	30	85	42	119	2	714	397	88	0	94	2	64	85	407	6	1	0	0	430	17	7	35	9	2	11	105	1	2	1	2	11	7	16	39	3	1	26	27	0	42	0	0	19	2
74	27	67	2475	1	7	0	3	5	17	3	6	2	48	1229	0	0	6	4	1	0	2432	1	0	2	0	0	1	5	0	0	2	0	0	0	0	0	0	0	1	371	0	0	0	0	0	0	98	4	0
1726	478	1119	0	339	144	0	22	3	137	7	525	433	201	1	14	0	18	223	53	2	3	0	1	513	19	1	1	1	3	2	23	0	0	0	1	1	0	16	0	0	0	1	0	0	0	0	0	79	2
83	936	0	1	184	811	709	816	128	41	58	4	12	7	0	337	179	50	2	0	125	0	508	390	0	6	51	35	1	6	102	77	86	19	0	76	42	65	78	8	0	14	20	12	49	159	0	0	0	24
48	1493	0	23	752	602	451	183	198	3	7	0	32	38	0	4	11	177	1	1	5	0	0	100	0	8	410	64	0	171	30	42	302	58	0	38	123	30	11	3	45	68	0	15	0	3	0	1	0	22
609	3772	0	3	152	348	143	127	221	2	38	1	8	34	17	352	0	151	2	0	357	1	5	18	0	2	3	39	1	29	5	14	9	2	0	49	3	3	2	0	1	14	19	17	2	0	0	0	0	75
238	1723	31	23	755	29	175	11	411	2	6	0	38	250	0	7	1	29	1	1	0	0	0	2	1	0	2	0	0	82	1	9	90	7	665	5	13	1	0	0	14	1	0	2	2	0	1	69	1	7
12	71	1	6329	0	2	5	2	118	0	1	0	0	37	0	1	0	3	0	0	1	0	0	0	0	0	0	3	1	0	0	0	0	1	0	0	0	0	0	0	0	0	0	0	1	0	0	228	0	8
25	1038	0	0	471	866	748	1274	28	5	4	0	1	6	0	182	235	45	1	0	35	2	382	258	0	1	50	33	1	28	208	13	44	22	0	136	24	33	89	28	0	26	7	8	82	6	0	0	0	16
1037	1564	92	62	59	24	44	42	1391	164	99	20	2	272	2	0	0	14	21	1	7	0	0	0	1	0	0	6	21	5	1	0	0	7	2	1	2	0	0	0	28	5	0	0	0	0	219	5	0	6
20	87	0	6333	4	0	1	0	48	1	2	0	0	72	1	2	0	0	1	0	3	0	0	1	0	0	0	1	4	1	0	1	0	1	0	0	0	0	0	0	1	1	0	0	0	0	2	220	0	0
77	1103	11	0	224	735	485	510	156	5	1	3	14	5	1	280	292	65	4	1	290	0	246	217	0	0	15	45	2	29	216	32	46	18	0	181	35	9	7	1	0	17	22	34	144	49	0	0	0	76
807	3117	89	0	473	128	122	41	353	654	255	1	1	94	0	44	14	54	3	0	44	0	2	4	2	1	35	4	0	25	14	30	75	5	0	15	20	2	5	7	0	19	0	23	1	1	0	0	4	20
467	2610	262	2634	11	39	8	5	148	3	9	8	0	293	0	1	0	8	1	0	4	0	2	0	1	0	0	7	0	0	0	0	0	0	1	7	0	0	0	1	0	0	1	0	0	0	0	114	5	6
873	169	3	4	90	275	165	463	19	28	3010	2	13	753	0	66	126	32	0	0	17	0	53	86	9	0	5	8	0	1	39	13	19	8	1	20	16	86	27	3	0	7	17	4	26	96	0	0	0	2
2673	376	32	74	24	11	0	10	111	1331	1462	1	42	535	0	5	0	2	25	0	0	0	0	0	0	0	0	0	0	0	0	0	0	0	0	1	0	0	0	0	23	0	0	0	0	0	0	2	25	2
3711	34	29	1	18	55	20	88	57	50	1607	3	5	387	1	31	12	3	6	46	0	81	29	15	27	1	4	1	0	5	8	2	0	2	347	0	4	6	0	5	0	1	0	6	5	13	0	0	31	0
5641	130	178	0	13	27	9	2	15	98	0	0	123	0	0	2	0	1	3	0	0	0	0	0	0	0	2	0	0	2	0	0	5	1	0	0	2	1	0	1	1	0	0	0	0	0	0	0	4	5
994	299	36	2	233	598	412	937	13	29	405	3	44	999	0	247	92	8	0	0	9	0	209	130	8	0	0	42	0	2	79	10	6	11	13	33	7	52	155	11	0	19	8	7	150	1	3	0	5	17
3255	157	345	41	4	8	1	2	105	2041	545	1	85	134	0	0	0	39	2	2	2	0	0	0	46	1	0	0	0	0	0	0	0	0	0	0	0	0	0	0	0	0	0	0	0	0	0	2	8	0
2479	208	405	2	104	165	363	996	125	73	141	1	8	58	0	166	114	21	5	3	104	0	422	99	2	1	2	24	0	20	192	29	9	7	4	59	9	19	19	6	0	8	3	4	68	4	1	0	8	2
3312	978	66	0	41	202	2	14	347	404	371	0	168	45	0	8	0	25	580	2	0	0	0	3	18	0	2	3	0	2	0	18	0	0	1	0	0	0	82	0	0	0	0	0	0	1	0	0	0	3
55	1597	0	0	207	826	1011	575	104	12	7	1	1	9	1	200	140	133	3	0	251	0	140	200	2	3	12	71	0	16	29	55	34	11	0	137	142	27	39	6	0	10	46	31	39	34	0	0	0	27
85	1077	11	0	1024	396	1567	228	11	17	67	2	1	8	0	8	20	139	1	0	35	0	0	95	1	34	182	77	0	76	12	42	128	72	0	85	194	16	4	7	0	193	11	15	1	0	0	0	0	14
324	1104	2	4319	8	4	13	10	395	2	8	0	1	127	1	1	0	5	19	0	0	1	5	6	52	0	1	13	0	2	0	0	1	1	0	1	1	0	0	3	0	0	0	0	0	0	4	163	0	5
23	849	3	0	342	880	899	919	8	8	10	1	3	12	2	302	134	55	7	0	99	1	168	49	1	7	49	59	0	24	266	24	63	35	0	61	54	80	88	8	0	23	23	43	104	59	0	0	0	6
373	3444	74	26	1024	215	307	84	681	6	35	5	8	30	3	6	1	60	0	0	4	0	1	1	0	2	4	38	0	79	1	28	6	8	0	10	31	2	0	0	2	9	0	6	0	0	0	2	0	31
377	2480	15	2432	124	179	21	14	729	22	2	5	2	39	6	2	0	127	4	0	12	0	0	2	0	0	0	21	0	3	0	1	4	4	0	6	4	2	0	11	12	1	0	5	1	0	1	110	0	3
47	3032	36	1	259	611	167	435	590	6	4	0	10	3	1	138	116	82	1	1	145	0	134	90	1	1	5	57	0	13	72	20	11	19	0	86	4	5	39	1	0	4	37	15	73	84	0	0	1	66
39	739	2	2	1724	534	1092	214	6	7	1	0	9	6	0	6	56	49	2	0	37	0	4	119	1	41	204	113	0	89	12	120	213	142	2	78	140	8	4	40	0	153	6	37	1	0	0	1	0	26
200	2357	7	1	350	1042	364	420	228	4	20	11	10	15	0	190	44	91	3	1	283	0	19	142	0	2	18	101	0	25	54	28	46	24	0	96	19	29	29	1	0	11	6	47	19	54	0	0	0	73
777	2555	0	332	19	195	18	76	1612	120	62	4	2	17	0	13	2	109	20	2	8	3	0	2	1	0	1	19	0	11	3	3	3	2	0	5	2	29	0	4	0	0	1	2	0	0	0	6	0	15
783	1832	12	3	737	783	378	218	221	31	34	1	0	47	0	11	24	48	0	0	36	0	5	56	0	2	153	18	0	106	0	43	136	51	0	30	38	4	3	9	0	68	8	11	0	0	96	1	1	16
1068	140	60	3	50	549	278	815	238	392	248	12	360	835	0	136	128	30	5	10	23	0	252	82	0	1	13	35	3	16	56	25	15	27	6	31	11	47	109	4	0	7	7	12	77	10	0	0	179	5
4866	306	174	0	16	45	2	2	233	300	5	0	351	534	0	2	0	2	36	0	0	0	0	0	0	1	0	0	0	0	0	2	0	0	0	0	0	0	0	0	0	0	0	0	0	0	0	0	2	0
1281	292	49	2	120	833	339	992	17	53	79	8	71	117	0	194	309	27	13	11	112	2	421	52	6	4	19	21	3	7	100	31	10	18	0	32	10	342	127	4	0	3	42	8	80	4	0	0	1	1
4047	326	504	12	5	37	0	3	65	100	157	288	651	467	1	6	0	11	119	5	0	0	0	0	2	1	0	0	1	1	0	0	0	0	0	0	0	0	0	0	11	0	0	0	0	0	1	0	13	4
2407	60	1	0	14	414	105	736	11	55	10	5	88	45	0	118	72	6	5	0	7	0	112	57	0	0	1	17	0	0	34	6	1	3	7	12	0	88	53	1	0	1	1	1	46	48	0	0	0	2
6458	82	7	27	2	10	0	0	124	33	1	0	44	10	0	0	0	1	5	0	0	0	0	0	12	0	0	0	0	0	0	3	1	0	0	0	0	0	0	0	15	0	0	0	0	0	0	0	0	0
2207	263	9	53	77	721	259	1214	66	3	11	3	6	26	0	207	82	20	2	2	31	0	267	38	2	0	6	43	3	14	38	34	10	21	2	9	9	129	75	3	0	1	1	32	96	88	0	1	0	4
3737	295	754	93	42	80	2	14	239	703	8	54	167	360	0	16	0	9	47	0	0	0	0	0	1	0	1	0	0	0	1	4	0	1	0	0	0	0	0	0	18	0	0	3	0	7	0	1	26	1
92	1761	1	0	456	545	304	641	253	17	330	14	10	13	0	266	74	80	7	0	146	0	300	130	3	13	24	65	3	19	60	27	74	40	0	180	37	15	25	16	0	20	29	62	21	23	0	0	0	55
39	1333	1	64	1495	343	690	283	48	10	8	2	20	13	0	17	23	50	2	0	44	0	1	121	2	19	178	97	0	189	11	51	202	110	0	101	154	12	3	40	47	167	5	48	0	2	0	1	0	13
198	1180	11	4497	76	34	30	38	212	1	50	39	4	66	0	14	2	42	2	0	3	0	3	5	0	2	5	8	0	5	1	4	12	3	0	7	3	0	1	4	0	2	1	1	0	0	0	205	0	34
222	2235	6	2	536	670	579	175	190	4	94	0	1	9	0	308	48	93	0	0	438	3	27	77	0	0	5	69	1	26	137	49	19	14	0	128	68	4	9	4	0	9	10	39	1	0	0	0	0	46
266	2049	2	3	981	841	757	126	510	19	7	7	1	48	0	5	17	343	12	2	12	0	0	11	0	1	24	28	6	82	0	34	61	14	16	53	78	0	0	6	0	2	0	62	1	0	0	1	0	22
485	1150	55	595	92	144	51	14	748	30	72	14	11	198	5	152	0	7	2	95	16	0	0	0	0	4	1	39	1	18	0	0	3	0	0	3	3	0	0	0	889	4	0	10	0	0	0	25	0	54
334	1181	3	1	675	343	773	144	93	22	54	1	7	13	0	9	15	149	3	1	34	1	0	132	1	42	215	43	0	35	50	57	78	52	0	32	92	67	6	36	0	128	68	10	1	2	0	0	0	2
1138	2209	4	0	184	277	106	34	2009	78	110	0	8	40	0	1	2	159	21	0	1	0	1	5	17	2	2	36	3	9	1	26	12	5	0	10	17	3	1	12	7	5	0	0	0	0	0	0	0	17
13	945	0	1	415	914	1118	879	72	7	1	1	4	5	0	163	432	121	1	1	34	0	220	89	0	0	12	131	0	50	404	24	42	24	0	139	18	47	19	4	0	18	1	27	66	0	0	0	0	14
61	342	2	4	603	733	757	848	65	17	1	0	8	10	0	462	425	26	0	1	28	0	596	95	0	20	34	26	0	18	278	23	60	27	0	206	22	100	51	29	0	29	26	17	49	16	1	0	0	5
80	885	0	2	522	354	1980	156	198	21	1	3	8	40	0	13	58	57	21	2	47	0	2	179	1	23	292	31	1	54	27	33	130	70	0	63	105	34	12	29	0	144	22	12	0	0	0	0	0	2
344	2122	2	0	272	295	611	75	1504	60	43	35	21	286	11	15	5	96	4	3	8	0	0	31	0	6	71	48	1	31	21	34	76	2	0	16	42	18	4	14	0	11	0	7	13	0	0	0	1	72
161	1282	6	0	468	1014	535	778	289	9	0	0	32	4	0	155	261	68	2	0	121	0	86	300	0	3	13	92	0	23	109	49	39	38	2	47	26	75	36	2	0	19	11	39	15	102	0	0	0	84
263	860	4	0	1183	597	653	353	101	15	1	1	7	6	0	15	50	65	8	0	34	0	2	129	0	121	204	156	0	78	19	111	158	154	0	82	111	28	14	45	0	191	10	40	8	9	0	0	0	15
2336	920	8	2448	35	37	8	32	139	50	6	13	23	260	1	2	8	10	12	0	5	0	0	0	0	0	0	5	7	17	0	0	0	0	1	8	0	0	1	0	0	0	0	4	4	0	0	123	0	8
33	1404	5	2	440	756	920	958	205	8	2	1	2	16	0	198	72	86	10	1	69	0	248	177	3	2	34	98	0	75	69	21	46	26	0	48	29	90	55	7	0	16	23	33	32	139	0	1	0	16
57	793	3	1	659	443	1914	253	68	2	0	2	10	14	0	22	54	102	2	1	32	0	7	147	0	12	164	101	0	75	12	52	167	99	0	75	197	10	13	44	0	127	4	24	7	10	0	0	0	17
583	2592	0	1536	72	135	56	46	994	13	16	18	91	87	2	31	3	17	9	37	0	0	0	4	0	0	9	31	1	11	5	1	7	4	0	5	10	10	0	0	0	0	0	4	0	0	0	68	0	32
257	1453	6	60	580	656	561	533	140	7	3	0	5	25	0	167	107	110	9	0	291	0	225	82	0	0	8	83	0	43	170	37	44	33	0	126	25	5	16	6	0	10	67	73	32	2	0	1	0	66
177	1282	5	0	507	497	1039	107	1743	28	3	0	16	11	1	4	5	111	53	0	41	0	0	58	0	38	30	71	0	85	9	33	85	26	6	51	43	35	6	7	0	69	1	12	2	0	0	0	0	14
296	1444	8	3013	138	92	93	39	807	35	77	2	20	159	2	1	0	54	2	8	7	0	8	4	0	0	2	36	0	19	5	4	10	2	0	3	7	2	0	10	0	0	0	7	10	0	0	152	0	3
43	791	36	1	363	839	345	868	98	3	4	25	16	12	3	394	720	26	2	4	120	0	413	173	0	3	25	63	2	14	23	38	57	19	1	34	42	25	108	7	0	12	67	21	87	2	0	0	1	3
121	2415	49	2	1583	199	674	80	272	52	92	22	8	27	6	13	5	50	1	11	20	0	0	25	1	6	96	28	1	179	12	23	68	62	1	56	69	2	0	10	5	161	1	10	0	4	0	0	2	11
498	2176	148	15	223	274	216	53	992	365	29	1	1	218	12	23	26	77	33	90	18	0	0	29	10	2	36	65	0	11	353	53	32	4	0	14	42	8	10	5	0	19	5	4	1	1	0	1	4	12
557	212	39	0	130	958	327	1063	252	60	422	45	30	53	0	203	361	84	29	1	58	0	415	110	94	4	21	75	3	13	64	44	9	23	3	24	11	130	177	3	0	16	21	15	50	92	0	0	0	4
4236	266	59	33	5	69	1	6	59	1238	134	25	300	132	0	28	1	18	19	0	0	0	1	0	160	0	0	0	0	0	1	4	0	0	0	1	0	0	0	0	17	0	0	0	0	0	0	2	1	0
3388	99	61	292	18	332	73	340	334	302	362	22	434	60	0	67	98	25	15	5	20	0	44	12	19	0	1	28	3	1	22	2	1	4	0	16	3	10	10	1	71	0	0	5	15	4	0	0	1	0
4249	172	265	1	14	93	1	7	101	529	651	3	324	7	0	6	0	2	239	1	0	0	0	1	1	0	1	0	1	2	0	2	0	0	1	0	0	1	0	1	0	0	0	0	0	0	0	0	13	2
2327	678	904	0	63	305	5	32	149	145	616	3	974	287	0	13	0	13	10	2	2	0	0	0	74	9	2	5	0	9	2	28	1	0	0	0	0	2	2	8	0	0	9	4	0	1	0	0	20	14
128	9	16	6447	3	6	2	5	10	43	4	3	0	23	3	1	3	3	0	0	2	0	0	0	0	0	0	2	0	0	1	0	0	0	0	0	1	0	0	0	50	0	0	0	0	1	0	155	0	0
597	326	53	7	79	783	344	709	300	82	16	113	165	333	0	152	167	101	218	13	22	0	327	58	30	2	10	75	18	15	155	26	19	34	5	37	8	140	49	12	3	8	11	12	36	151	0	0	0	1
3143	165	131	1	171	526	218	698	151	389	31	45	12	55	1	86	40	61	11	2	48	0	150	7	5	3	10	13	1	10	60	5	10	5	0	36	7	123	46	26	0	14	3	13	51	31	0	1	5	1
2137	371	1938	4	7	71	3	5	265	350	10	46	400	1012	0	1	0	6	111	44	1	0	0	0	5	1	0	0	1	0	1	0	1	0	0	0	0	0	0	1	1	0	1	0	0	0	0	0	4	6
342	290	30	0	199	1227	234	1417	111	53	172	4	650	72	0	151	226	23	29	2	63	0	351	96	8	5	20	51	1	16	45	35	19	8	0	17	8	188	101	15	0	6	3	18	130	68	20	0	0	4
4939	116	158	157	1	12	0	3	155	832	28	21	239	76	0	1	1	2	108	0	0	0	1	0	3	0	0	0	0	0	6	0	0	0	0	0	0	0	0	0	5	0	0	0	0	0	0	3	1	1
2573	143	35	0	55	785	323	1088	113	47	7	6	375	27	0	115	83	9	5	11	5	0	205	3	2	0	5	47	0	6	34	14	12	10	0	4	7	137	104	6	0	2	22	7	60	53	0	0	0	1
3225	156	711	1	2	106	2	7	344	822	11	402	867	73	0	34	0	3	10	8	0	0	0	0	0	0	0	0	5	0	0	0	0	0	2	1	0	0	0	0	0	0	0	2	0	0	0	0	9	3
427	166	24	0	157	771	318	967	146	66	972	2	135	32	0	168	146	25	25	7	106	0	292	33	7	3	23	65	0	21	319	27	24	41	0	62	18	43	40	8	0	15	30	21	57	105	0	0	1	1
2738	405	805	8	20	112	2	9	325	288	865	2	750	54	1	6	0	13	188	35	0	0	0	1	42	0	2	4	0	0	1	1	0	1	12	0	0	0	0	0	0	0	0	0	0	0	0	0	15	4
1458	576	1478	44	103	176	8	21	142	180	638	71	773	427	0	5	1	11	465	55	0	0	1	1	49	5	0	3	8	2	2	4	1	0	0	0	1	0	2	3	42	0	1	0	0	0	0	0	12	6
3935	65	543	165	1	15	12	6	151	607	31	20	1	224	5	1	3	6	8	99	3	0	0	0	0	0	1	0	31	3	2	0	1	0	776	0	1	1	0	0	0	0	1	0	0	1	0	7	14	0
841	193	31	95	89	717	323	1105	178	93	71	3	378	36	5	213	336	33	174	21	49	0	307	47	0	5	9	40	0	5	101	38	13	12	0	28	8	106	204	8	176	8	13	13	177	5	0	4	1	3
135	2702	19	0	229	500	221	719	601	16	232	26	7	21	7	567	40	106	36	0	115	0	20	33	10	2	4	16	1	8	32	20	19	5	0	27	19	3	2	1	0	4	8	26	0	51	0	0	0	77
45	1125	4	3	1853	428	460	213	0	5	0	1	3	2	0	14	67	41	5	0	67	0	9	190	1	13	241	51	1	55	13	72	200	77	0	117	158	56	13	15	0	100	22	19	5	1	0	0	0	34
289	2084	2	0	66	539	327	624	419	0	429	0	1	29	3	265	17	123	1	1	596	0	116	5	0	2	12	27	2	15	50	25	36	6	0	13	5	109	2	1	0	7	43	24	4	110	0	0	0	15
395	3214	111	0	209	59	77	60	1904	170	7	1	44	150	0	2	3	51	11	0	2	0	1	1	0	2	0	4	4	24	2	7	34	8	0	10	15	0	4	4	0	3	0	10	0	1	0	0	2	42
181	3534	0	0	317	530	97	100	597	154	269	2	1	10	0	179	13	178	18	0	105	0	1	10	3	2	1	69	0	18	11	29	25	8	0	55	12	1	15	5	1	3	27	52	0	1	0	0	0	55
472	1142	7	0	504	170	377	37	544	177	23	83	170	193	0	2	15	72	60	3	12	0	0	20	1	1	52	13	3	35	1	21	63	6	291	5	22	0	0	2	0	23	1	6	0	2	2	28	1	2
55	3506	0	7	98	370	48	143	468	9	60	1	39	12	3	601	4	64	9	0	451	0	0	104	0	1	4	26	0	13	0	33	11	1	0	16	11	5	0	0	0	1	263	13	0	1	71	0	1	60
147	2811	25	1	1021	616	538	118	342	46	5	5	14	96	0	18	5	62	2	1	14	0	7	16	0	1	75	8	0	128	6	33	99	21	0	37	67	0	0	16	0	23	0	23	0	0	0	0	0	35
3188	10	91	0	4	8	2	3	9	51	3028	15	13	225	0	2	0	0	2	1	0	0	0	0	29	0	0	1	0	2	0	1	1	0	156	0	0	0	0	0	0	1	0	0	0	0	0	0	0	0
4891	633	3	3	7	11	1	19	117	646	9	8	11	234	2	1	0	1	66	1	1	0	0	0	0	0	0	0	0	0	1	2	0	0	51	0	0	1	0	0	0	0	0	0	0	0	0	0	0	3
4029	8	0	0	3	2	1	2	46	28	2390	11	13	112	0	0	0	0	9	0	2	0	0	0	0	0	0	0	2	0	0	0	1	0	10	0	0	0	0	0	0	0	0	0	0	0	0	1	0	0
4049	365	172	3	8	136	2	8	64	515	63	2	529	328	0	26	0	7	147	0	0	0	0	1	3	104	0	0	0	0	6	2	0	0	2	1	0	1	1	5	0	0	0	2	0	0	0	0	7	3
2217	17	330	1	2	8	10	1	416	357	2120	0	2	753	1	0	0	0	34	80	0	0	0	0	20	7	0	12	10	0	0	0	0	0	6	0	0	0	0	0	0	0	0	0	0	1	0	0	3	3
1907	719	90	1	41	237	3	14	125	435	506	0	675	1231	2	8	0	21	581	3	4	0	0	2	31	41	0	0	0	0	1	5	0	1	0	3	0	1	0	20	0	0	13	1	0	0	0	0	0	0
2098	8	6	1	4	6	3	4	22	312	3865	58	10	319	0	0	1	2	2	0	1	0	0	2	45	1	1	1	2	0	0	1	0	1	0	0	0	0	0	0	0	1	1	0	2	0	0	0	0	0
3465	505	379	13	18	220	3	18	393	176	1385	7	28	27	0	7	13	10	2	0	0	0	2	6	60	0	0	2	0	4	1	12	0	0	0	1	2	2	1	1	0	1	0	0	0	0	0	0	12	4
3490	485	172	223	14	92	8	87	397	198	271	120	12	88	358	0	0	123	316	187	1	0	0	1	7	1	0	5	2	1	2	1	2	0	0	0	0	2	0	0	0	0	0	2	0	0	0	6	7	6
72	889	45	1	692	818	472	234	182	13	43	16	17	1	3	74	239	125	3	4	269	0	127	63	0	27	21	136	2	44	22	77	75	54	0	48	38	28	41	14	0	48	13	55	76	4	0	0	0	23
710	1097	76	49	364	412	265	93	263	39	12	73	99	37	327	4	11	128	303	53	18	0	0	44	18	116	142	39	0	174	11	30	77	41	0	30	25	30	6	19	0	85	35	11	2	2	0	1	4	22
63	689	10	3	889	832	478	563	61	33	5	31	5	4	0	51	379	100	7	8	330	0	18	102	0	1	60	205	0	65	6	100	74	56	32	38	51	9	25	27	0	36	9	144	18	13	1	1	0	13
185	1042	10	0	1004	478	478	273	391	163	16	4	11	16	2	21	70	124	19	1	31	0	0	27	0	24	387	72	0	84	27	94	83	112	2	17	63	30	15	38	0	104	13	20	1	6	0	0	0	10
1136	1804	910	163	294	215	183	89	662	206	15	44	31	59	94	54	0	254	61	12	1	0	0	1	2	0	0	17	3	10	3	17	2	5	0	5	19	0	75	54	5	0	0	7	0	2	0	8	28	13
375	1851	31	3	798	376	906	161	170	53	13	6	18	13	2	8	19	210	4	8	81	0	0	32	0	6	160	52	0	207	7	51	54	32	1	33	41	17	1	16	67	54	16	7	0	13	0	2	0	6
127	322	60	1	949	624	564	515	48	56	2	0	31	44	0	103	259	66	94	91	623	0	38	98	0	0	4	145	0	93	16	77	94	182	0	46	126	5	30	47	0	67	52	137	4	11	0	0	3	10
357	3155	124	4	371	240	93	129	442	7	96	1	26	227	14	12	7	210	4	31	1	0	0	3	1	0	7	22	13	16	6	11	3	11	0	4	10	0	0	55	0	0	0	2	0	0	10	1	27	49
97	415	5	7	679	823	683	470	17	0	2	0	20	2	0	59	389	54	0	0	158	0	165	203	0	1	68	104	1	78	118	40	92	134	0	81	41	15	16	55	0	66	51	79	107	37	0	0	0	18
589	1193	157	4	946	248	956	174	45	38	20	39	18	226	0	23	20	110	3	4	83	0	3	45	14	17	144	30	0	247	10	52	79	46	1	34	70	58	4	36	0	114	11	8	1	62	0	1	0	4
42	331	5	20	715	1429	576	367	23	36	35	0	42	2	1	39	235	156	3	2	289	0	132	103	0	16	35	181	0	46	27	119	83	111	0	38	52	21	31	33	0	54	19	121	51	23	0	0	0	14
35	593	3	0	1629	330	1170	343	51	9	2	16	4	8	1	15	28	47	2	7	52	0	6	104	3	20	174	78	2	161	11	67	107	173	0	63	157	17	4	79	0	155	11	17	2	4	0	0	0	5
2394	666	42	3	102	105	46	29	189	146	63	2012	262	209	3	7	0	48	197	22	3	0	0	0	15	5	1	8	1	4	1	8	4	0	1	6	3	3	0	4	0	0	1	5	0	0	4	0	2	22
1526	209	1030	388	19	18	3	1	112	70	30	101	31	39	416	0	0	8	56	628	0	0	0	0	0	0	0	1	1935	0	0	1	0	0	0	0	0	0	0	0	0	0	0	0	0	0	0	12	50	1
54	993	12	0	912	810	618	458	49	5	5	2	5	19	0	167	148	304	10	16	176	0	95	58	1	4	8	164	3	101	14	116	57	78	0	24	59	17	24	48	0	26	17	152	71	6	0	0	2	195
204	866	22	0	1278	442	697	333	36	30	102	27	4	21	0	16	30	100	3	1	41	0	4	80	0	23	174	35	0	155	6	45	65	60	157	34	86	22	7	84	0	134	24	11	1	28	0	8	0	7
1776	1850	176	133	180	468	58	42	574	140	383	38	328	40	29	7	1	160	81	67	5	0	0	1	3	6	0	34	0	6	0	16	2	0	0	11	5	1	10	1	0	4	2	3	0	1	0	3	7	16
234	1234	163	1	1116	250	715	119	44	25	3	25	17	21	2	15	30	149	34	16	150	0	2	39	12	118	264	36	6	264	36	45	129	48	0	13	125	13	7	8	0	104	46	5	22	52	1	0	1	7
149	1149	21	1	709	424	844	341	160	23	3	6	41	1	8	29	68	188	24	13	53	0	1	73	1	7	104	125	2	62	7	59	23	147	0	75	53	17	7	104	0	72	20	37	0	1	0	0	0	33
141	550	223	11	84	117	20	11	94	70	30	1	23	17	5165	0	2	34	22	11	1	0	0	1	0	0	0	6	0	2	1	2	0	1	1	1	4	0	1	2	0	1	0	1	0	0	0	0	2	7
39	788	5	0	860	1197	699	407	26	3	0	1	1	4	0	39	626	108	9	1	90	0	91	85	0	1	12	118	0	84	67	30	82	52	0	94	24	9	11	10	149	36	5	59	23	25	0	0	0	26
60	682	41	0	763	1237	590	328	25	14	2	6	3	7	2	61	530	85	3	6	256	1	55	95	0	2	35	144	0	44	33	46	55	72	0	89	60	6	34	24	0	71	3	88	69	2	0	0	0	10
2376	254	1035	25	277	167	5	45	27	38	47	394	809	204	5	37	4	24	207	25	9	14	1	1	45	19	1	5	3	1	8	42	2	0	1	1	2	18	2	5	6	0	47	1	3	77	0	0	16	5
2600	553	988	13	325	260	7	37	67	186	22	578	534	47	0	12	0	35	78	105	2	7	0	1	100	16	0	7	0	1	2	27	0	0	1	2	3	0	11	9	5	0	2	3	2	3	0	0	19	0
2239	647	871	2	431	319	33	84	68	121	0	101	448	99	0	40	2	73	120	152	0	3	1	1	60	134	3	14	26	2	44	60	0	0	1	3	6	1	39	23	0	1	28	6	0	14	0	0	14	2
1590	577	1197	4	506	225	11	120	50	48	13	30	302	620	0	58	2	27	417	412	9	9	0	4	70	42	1	7	1	3	4	56	0	0	1	5	5	10	13	6	0	1	2	28	0	12	0	0	36	5
1296	354	362	4	467	432	8	74	14	38	10	751	768	392	0	106	1	38	424	154	55	11	0	2	126	85	25	39	4	0	32	70	0	3	0	3	3	5	32	8	0	0	49	4	1	7	0	0	5	1
1725	548	625	5	232	329	28	93	57	75	5	297	411	151	0	51	5	75	594	101	7	3	0	5	37	61	3	18	31	5	20	123	1	1	0	1	8	10	9	34	0	1	31	6	0	78	0	1	11	3
1787	440	660	5	610	386	26	98	64	148	4	389	333	135	0	93	3	67	157	93	6	4	1	3	200	124	31	28	11	2	31	145	0	3	0	2	4	56	18	7	0	1	16	9	0	84	0	0	14	1
2341	537	718	23	285	279	13	121	39	29	6	209	487	178	1	37	1	66	158	64	3	4	0	8	18	76	9	23	1	4	30	103	0	3	0	2	7	0	51	17	5	1	1	4	0	0	0	0	19	8
150	400	0	9	278	834	602	516	17	5	1	0	0	17	0	203	542	20	0	0	154	0	345	464	1	0	17	51	0	27	459	33	33	41	0	102	29	33	75	15	0	29	73	24	167	6	0	0	0	11
238	3943	28	0	792	230	184	63	901	70	2	18	0	22	0	0	3	78	7	0	3	0	1	3	2	0	6	10	0	33	2	17	3	3	0	13	26	3	0	0	0	13	0	2	1	0	0	0	0	20
27	909	4	0	345	803	1069	783	70	10	61	5	52	26	0	193	181	137	8	0	66	0	149	90	0	15	57	58	1	47	274	36	32	31	0	79	40	187	77	12	0	37	39	21	49	11	0	0	0	16
186	1721	7	114	883	252	1075	85	77	2	43	5	3	9	0	18	13	134	11	0	31	1	3	111	0	28	240	42	2	86	12	38	74	35	0	69	121	29	13	34	155	178	11	4	1	1	0	0	0	9
171	1847	2	3107	144	101	70	78	689	7	170	2	34	23	1	9	1	46	9	0	0	0	0	2	0	0	2	20	2	10	17	4	6	0	0	3	8	6	0	9	0	3	0	0	0	0	0	71	1	14
81	1626	43	3	376	525	574	543	33	7	5	9	15	25	0	384	95	52	4	2	427	1	52	110	10	26	28	51	0	32	65	34	124	28	0	227	31	66	69	89	0	19	86	82	123	9	0	0	0	15
48	1182	0	6	1007	553	851	306	9	6	32	5	12	8	0	10	24	104	10	1	69	0	2	194	6	50	181	67	0	87	16	63	189	77	0	127	144	28	4	32	1	152	12	36	0	1	0	0	0	24
1720	705	37	280	132	589	71	94	427	46	1312	5	0	74	2	7	26	36	0	0	5	0	0	54	14	0	9	10	0	3	0	22	24	38	0	6	11	1	2	17	0	4	2	16	0	2	0	11	4	260
138	2213	2	7	536	787	455	537	141	17	1	1	23	9	0	97	82	85	0	2	194	0	101	76	1	5	13	83	2	20	143	15	57	8	0	67	31	53	28	14	0	19	2	30	94	0	0	0	0	107
188	1246	5	18	649	470	1717	209	119	6	0	1	7	2	0	18	28	79	1	0	23	0	2	92	8	17	140	84	1	54	17	33	88	80	0	63	88	39	7	26	0	45	10	17	6	2	0	1	0	17
4046	36	108	1984	3	0	1	0	44	406	0	5	8	74	2	0	0	3	1	0	0	0	0	0	0	0	0	0	0	5	0	4	0	0	0	0	0	0	2	0	1	0	0	0	0	0	0	72	0	0
932	179	38	0	206	493	344	803	128	73	359	215	241	147	42	119	390	48	10	80	18	0	319	125	22	2	25	52	0	16	127	28	13	22	0	63	15	109	221	10	0	15	44	6	93	3	0	0	146	6
3809	386	352	2	1	54	2	7	271	734	0	2	989	61	1	3	0	3	53	26	0	0	0	0	1	0	0	1	0	0	37	0	0	0	0	0	0	0	2	0	2	0	4	0	0	0	0	0	5	0
401	347	6	1043	174	484	630	674	82	80	175	46	81	83	0	60	175	54	69	23	36	0	215	64	5	8	67	33	30	10	337	37	15	24	0	28	20	314	135	22	11	11	21	6	11	138	0	16	0	1
3724	275	193	0	3	38	0	7	86	162	1277	1	310	5	0	11	0	13	594	35	0	0	0	0	70	5	0	0	0	0	0	10	0	0	0	1	0	0	0	0	1	0	1	0	0	0	0	0	0	3
5814	39	29	18	6	133	11	81	159	10	100	14	65	62	0	18	10	4	15	0	29	35	5	1	11	2	0	5	0	1	10	14	0	0	0	2	0	5	4	46	0	1	27	14	0	1	0	0	2	0
1281	261	14	61	6	14	1	2	413	545	3821	14	66	39	0	3	0	8	99	4	0	0	0	0	98	0	0	0	0	1	0	3	0	0	0	0	0	0	0	0	15	0	0	0	0	0	0	1	0	2
1061	166	139	0	117	787	242	1183	107	35	143	30	365	26	0	232	274	22	29	5	42	0	208	44	2	0	25	61	3	12	232	30	8	17	0	17	12	402	301	6	0	13	10	13	117	30	0	0	1	3
2461	610	2228	0	53	266	2	10	151	44	2	106	705	3	0	24	0	20	113	4	1	0	0	1	0	2	0	0	0	0	2	19	0	0	0	2	1	0	0	3	0	0	2	5	0	0	0	0	0	4
3752	916	174	3	98	124	89	35	162	44	4	2	112	103	139	2	0	49	10	45	0	0	0	1	5	15	7	12	5	35	4	5	0	0	0	1	4	0	1	12	0	0	0	0	0	0	0	0	2	0
1314	1889	364	0	367	580	144	162	48	78	39	24	253	53	0	11	2	374	10	147	71	0	0	11	7	30	10	55	5	28	3	55	2	12	0	33	24	4	2	2	0	0	4	117	0	2	0	0	7	31
40	2501	2	0	1289	105	255	441	12	1	0	0	0	8	0	435	0	87	0	1	308	0	0	9	0	9	5	18	2	23	1	17	23	40	0	22	64	21	4	429	0	13	6	180	3	0	0	0	0	125
194	1184	2429	7	102	42	209	102	148	28	28	9	1	45	318	20	2	53	26	21	1	6	0	1	0	2	0	24	7	14	0	9	0	0	0	0	0	0	0	1	0	0	7	7	0	0	0	0	423	99
151	490	56	3672	661	121	341	113	20	17	44	3	1	6	6	5	1	17	6	34	19	0	0	6	6	1	3	19	33	63	2	15	5	60	344	9	35	7	1	16	1	16	8	18	1	0	0	50	1	11
141	1076	70	1	1716	465	644	328	95	23	70	6	17	3	1	18	4	134	7	3	57	0	0	74	13	102	60	28	4	199	4	59	12	41	1	76	195	11	3	153	0	23	163	18	1	4	0	0	1	21
969	44	3472	17	0	19	0	2	232	247	69	204	51	145	20	0	0	5	76	114	0	1	0	0	4	1	0	0	699	0	0	2	0	0	26	0	0	0	0	0	0	1	0	0	0	0	0	0	66	1
787	284	3443	0	2	56	6	15	127	234	26	301	493	13	4	2	0	90	276	139	0	0	0	0	3	13	0	22	33	1	2	0	0	0	0	0	0	0	0	0	0	1	0	9	0	0	0	0	53	11
5750	149	602	7	0	16	2	6	8	7	1	85	2	16	0	59	0	2	0	11	45	0	0	0	0	1	0	0	12	0	0	1	0	0	2	0	0	7	0	13	0	0	2	1	0	0	0	0	7	0
1301	240	160	2766	7	37	24	35	782	319	11	2	3	61	0	0	1	10	6	85	1	0	0	0	0	0	0	1	4	1	0	0	0	0	0	0	0	0	0	2	170	1	0	0	0	0	0	97	7	1
1214	1046	859	0	127	467	121	187	448	674	2	31	175	8	1	106	7	66	351	50	22	0	0	0	105	1	0	33	0	10	4	19	2	31	0	5	17	27	31	5	0	1	47	7	7	1	0	0	14	1
551	9	2123	0	2	13	0	2	35	22	29	1215	40	650	0	0	0	0	9	58	0	346	0	0	35	1	0	0	1335	0	0	0	0	0	0	0	0	0	0	0	0	0	0	0	0	0	0	0	22	0
1115	2135	139	0	88	77	47	7	421	63	95	21	28	156	0	0	0	158	5	13	1	2	0	1	1	1763	0	38	19	6	18	4	0	3	0	12	2	0	1	0	0	1	0	89	0	0	0	0	0	7
201	2616	115	1	960	568	415	158	354	9	7	11	98	69	0	6	5	157	1	2	11	1	0	1	12	91	7	24	0	131	2	7	2	8	0	30	14	2	2	36	0	3	0	5	0	0	0	0	7	38
917	3097	339	1	243	244	134	191	241	42	82	0	135	69	5	4	5	132	45	131	6	1	0	8	5	3	0	18	4	61	0	18	7	1	0	16	29	0	0	28	0	2	4	2	0	0	0	0	9	29
221	1939	65	6	967	336	306	279	100	66	2	8	31	11	0	38	14	267	35	22	56	0	0	53	2	97	1	64	3	61	7	130	13	28	0	61	83	55	177	156	0	4	194	15	0	5	0	0	0	34
121	846	49	0	1862	293	801	222	32	40	1	2	24	11	0	148	3	57	5	4	86	2	0	54	1	18	151	41	0	350	42	164	47	69	0	33	119	142	10	75	0	62	21	15	3	171	0	0	1	3
624	1942	79	0	620	641	405	217	201	87	151	12	153	5	3	7	27	179	0	0	23	0	0	22	13	22	100	101	2	112	7	60	20	96	3	36	33	6	2	26	0	42	7	15	0	1	0	0	3	10
42	1098	8	0	1908	252	681	248	8	5	0	1	16	5	0	409	5	102	2	2	640	1	0	7	0	1	0	34	0	34	5	104	30	36	0	9	109	19	2	197	0	9	36	122	9	0	0	0	0	41
32	597	5	3757	310	304	714	107	21	3	3	0	1	9	0	22	10	53	11	0	11	0	0	9	0	14	0	25	0	21	1	38	5	26	315	4	30	44	51	2	0	7	43	9	5	0	0	41	0	39
106	3036	9	2	1054	495	284	46	139	11	6	1	4	21	0	121	0	402	0	7	79	0	0	2	1	0	0	11	2	51	9	6	4	25	0	128	59	9	0	96	0	13	164	58	0	0	0	0	1	31
397	3225	79	1	578	214	172	84	624	144	29	0	232	44	0	12	1	235	40	1	10	0	0	4	2	7	4	42	1	43	4	11	3	8	0	10	15	22	14	3	0	0	9	0	0	0	0	0	2	70
2239	1181	318	1	175	135	56	83	335	152	56	36	41	113	134	8	0	144	40	919	1	0	0	4	1	0	0	9	1	32	1	37	3	1	0	4	1	0	0	3	0	0	0	3	0	0	0	1	9	89
5483	139	24	0	36	13	11	6	236	71	1	3	4	37	362	0	3	15	0	5	1	1	0	0	1	0	0	2	252	5	0	4	0	1	0	6	0	1	0	0	0	0	0	18	0	0	0	0	0	3
1192	1723	68	2	141	33	220	14	227	157	20	2	20	122	0	20	0	32	2	4	0	0	1	16	1	1	0	1	0	49	16	20	0	0	0	0	5	60	14	4	0	8	3	8	0	0	0	0	0	5
627	2303	34	0	331	772	227	237	176	24	2	2	0	86	20	25	2	322	2	2	98	0	0	37	0	44	18	4	3	95	1	10	28	63	0	14	9	12	3	163	0	4	0	1	0	1	0	1	2	50
47	1157	35	0	2418	434	201	291	9	3	13	10	8	9	0	25	5	77	0	2	33	0	0	22	2	12	7	43	2	43	0	6	15	19	0	7	73	13	0	680	0	27	233	76	57	0	0	0	0	162
1565	917	1569	0	864	132	98	74	130	45	14	12	6	40	30	2	1	50	2	28	11	0	0	5	2	10	8	17	633	3	0	3	39	48	0	1	31	0	0	130	0	6	9	25	3	1	0	0	0	8
147	2670	28	1	1070	261	316	144	10	57	1	4	17	15	2	57	3	394	2	3	43	1	0	27	1	378	9	38	0	47	0	39	11	38	0	92	49	7	13	69	0	14	73	21	6	2	0	0	0	92
175	1328	51	0	662	141	172	184	114	32	20	2	5	19	0	1783	5	163	10	8	311	0	0	16	1	26	3	45	1	7	4	51	23	8	0	11	27	87	6	546	0	5	118	132	0	28	0	0	4	39
127	917	122	3298	311	205	513	103	65	3	1	1	24	51	0	36	36	25	8	0	24	0	0	2	2	7	0	17	2	62	7	4	7	434	0	3	17	8	8	5	0	3	42	31	15	0	0	69	5	14
244	2668	30	1	624	283	602	301	54	31	2	0	7	45	10	29	30	107	4	0	70	0	0	11	0	23	0	151	0	90	15	115	4	116	0	26	47	249	32	11	0	3	75	75	0	0	0	0	1	74
855	2312	8	0	353	352	423	169	667	233	11	4	2	27	0	25	0	166	49	18	3	0	0	1	1	0	0	77	1	141	0	3	0	2	0	7	16	0	0	3	0	0	8	10	0	2	0	0	0	130
514	1352	379	1	1315	310	424	232	122	85	343	1	87	9	1	59	4	111	5	9	27	0	0	14	20	21	125	51	2	165	25	66	23	61	0	25	86	18	12	83	0	38	13	18	1	42	0	0	5	4
550	1272	325	2	1384	244	518	130	85	28	13	3	124	42	0	112	6	177	2	14	70	0	2	43	17	110	58	42	0	223	15	72	31	48	0	16	63	47	6	28	0	56	45	7	1	29	0	0	12	3
1155	194	2495	268	0	4	1	1	67	183	73	289	105	175	6	3	0	6	52	1639	0	9	0	0	9	0	0	1	0	0	0	0	0	0	0	1	0	0	0	0	0	0	0	0	0	0	0	10	50	1
912	38	3084	20	23	48	5	1	118	232	30	489	219	108	0	0	0	9	121	175	3	170	0	0	269	11	1	0	295	1	0	0	0	0	0	4	1	1	0	0	0	1	8	0	0	0	0	0	61	2
805	114	1736	8	199	113	54	137	7	18	4	386	456	202	1	54	0	16	63	129	46	8	0	1	818	54	17	7	0	6	44	111	0	1	0	2	17	21	235	12	1	0	39	7	4	119	0	0	31	1
1275	212	2061	1	167	187	40	130	43	49	15	220	318	478	1	31	0	7	84	290	16	0	0	8	231	155	2	2	51	8	70	27	0	5	0	1	11	12	87	2	0	1	71	1	2	25	0	0	32	1
1378	162	4247	4	1	36	5	9	107	82	5	127	5	8	0	181	0	23	4	103	3	30	0	0	4	0	0	3	13	1	0	0	0	0	0	0	0	9	0	1	0	0	11	11	0	1	0	0	51	2
2626	614	351	1	22	30	26	70	92	591	7	1157	281	7	1	52	1	15	288	175	14	0	0	0	16	2	0	4	44	1	4	19	0	0	0	0	4	21	25	1	0	0	25	0	0	0	0	0	5	5
2903	602	576	0	209	144	19	17	58	264	14	61	14	171	0	27	1	0	1	377	2	16	0	0	14	0	0	1	25	9	1	1	0	0	0	7	0	0	0	39	0	0	0	4	0	0	0	0	12	9
454	20	1628	409	1	3	3	0	76	41	21	151	2	168	1924	0	0	5	0	208	0	3	0	0	0	0	0	1	1693	0	0	0	0	0	3	0	0	0	0	0	0	0	0	0	0	0	0	1	17	1
3339	236	1162	1	2	4	2	5	330	156	3	260	20	118	875	0	0	21	20	43	1	0	0	0	0	0	0	0	234	0	0	0	1	1	0	0	0	0	0	0	0	0	0	0	0	0	0	0	19	9
1762	237	1664	0	2	29	4	32	661	582	14	272	128	298	93	10	0	47	168	18	0	0	0	5	5	5	0	2	272	1	21	1	0	0	0	0	0	2	0	1	0	0	0	1	0	0	0	0	167	66
987	7	2815	68	2	1	0	2	173	208	20	596	3	167	1055	1	0	0	1	247	0	0	0	1	4	0	0	0	386	0	0	0	0	0	0	1	0	0	1	0	5	0	0	0	0	0	0	1	38	0
2367	18	1950	7	3	4	0	1	71	422	40	153	0	356	164	0	0	12	7	25	0	1	0	0	2	0	0	2	93	0	0	0	0	0	0	0	0	0	0	0	0	0	0	0	0	0	0	1	287	0
649	657	58	855	527	320	33	22	30	87	2	0	23	65	1	332	3	13	3	35	1	84	1	1	0	54	1	0	7	12	0	2	0	0	0	0	12	13	1	286	70	3	640	9	1	0	0	45	2	0
276	58	60	908	0	12	0	3	39	132	12	3	9	426	0	1	1	1	4	62	0	1	0	1	0	4114	0	0	5	0	0	1	0	0	0	0	0	1	0	0	0	0	107	0	0	0	0	41	2	0
737	324	3522	0	1	13	0	16	62	19	2	1589	5	98	1	19	0	24	0	0	0	17	0	0	1	0	0	3	4	0	0	1	0	1	0	0	0	1	0	0	0	0	0	5	0	1	0	0	71	1
1587	1306	1580	4	2	179	3	4	429	169	3	138	94	21	0	2	0	20	2	595	0	25	0	0	0	0	0	3	84	0	0	42	0	1	0	0	0	0	0	0	0	0	2	2	0	0	0	0	25	0
3466	449	938	0	15	56	21	49	54	213	2	491	7	11	5	66	0	12	306	35	17	0	0	0	0	1	0	1	22	0	7	11	0	11	0	0	2	47	22	4	1	0	101	13	0	0	0	0	11	2
2617	631	153	11	28	73	15	177	211	753	2	1116	138	16	0	181	0	69	295	35	20	0	0	0	11	4	0	8	0	1	16	16	0	59	1	0	1	88	19	1	0	0	9	1	0	1	0	0	0	7
834	3007	24	0	403	154	341	43	656	155	26	0	0	16	0	78	3	107	229	0	4	0	0	3	2	3	3	0	21	153	0	0	0	4	0	43	14	1	0	7	0	1	2	3	0	0	0	0	1	235
876	19	3984	0	0	3	3	2	99	155	66	182	9	238	392	1	0	2	15	21	1	387	0	0	0	1	1	0	5	0	0	0	0	0	0	0	0	0	0	0	0	0	2	0	0	0	0	0	57	1
1350	168	2640	40	199	160	13	61	13	6	1	4	478	11	3	65	0	25	28	58	1	14	0	0	303	148	17	4	3	1	6	113	0	3	0	0	1	2	62	17	0	0	8	3	0	13	0	0	46	0
1250	213	2961	3	289	58	46	101	6	23	14	14	205	262	0	279	0	2	0	41	3	5	0	0	228	47	1	2	0	0	0	19	0	0	0	0	0	84	142	17	0	0	120	3	3	28	0	0	64	0
577	243	3178	0	1	7	2	18	126	242	243	1585	23	6	14	7	0	20	126	55	1	0	0	0	10	0	0	5	53	1	0	0	0	0	0	4	0	0	0	0	0	0	0	0	0	1	0	0	54	4
1368	10	2568	1	0	3	1	0	203	243	102	1319	14	51	20	1	0	0	15	534	0	1	0	0	4	0	0	1	266	0	0	0	0	0	0	0	0	0	0	0	0	0	0	0	0	0	0	0	17	1
533	14	636	4963	8	12	1	1	36	51	8	164	25	22	1	0	0	3	10	43	0	0	0	0	4	0	0	1	69	0	0	1	1	1	0	0	0	0	0	0	0	0	0	2	1	0	0	133	32	0
721	9	840	4677	1	0	1	0	24	280	3	29	0	63	1	0	0	2	0	4	1	0	0	0	0	0	0	0	0	0	0	0	0	0	1	0	0	0	0	0	2	0	0	0	0	0	0	211	11	0
348	0	16	10	0	0	1	0	99	130	12	18	0	481	2	0	0	138	0	0	0	0	0	0	0	0	0	0	15	0	0	0	0	0	5012	0	0	0	0	0	0	0	0	0	0	0	0	2	0	0
250	6	45	3199	1	1	6	1	21	44	1	36	1	159	1	0	0	0	0	1	0	0	0	0	0	1	0	0	6	0	0	0	0	0	2843	0	0	0	0	0	14	0	0	1	0	0	0	179	2	0
17	1	6	6227	0	1	3	0	14	0	2	1	0	37	2	0	0	0	0	0	0	0	0	1	0	0	0	0	0	1	0	0	0	0	4	0	0	0	0	0	318	0	0	0	0	0	0	268	0	0
3763	30	111	10	0	0	3	2	129	143	761	361	0	1013	0	0	0	0	3	13	2	0	0	0	6	0	0	0	11	0	2	0	0	0	0	0	0	2	0	0	0	0	0	0	0	0	0	0	87	0
2004	41	870	1331	1	13	1	4	194	120	147	566	20	421	612	1	0	4	83	164	0	0	0	0	2	0	1	2	1	0	0	2	0	0	0	1	1	0	0	0	26	0	1	0	0	0	0	46	7	0
49	2	6	6116	3	1	1	0	6	9	215	7	0	75	2	0	0	0	0	3	0	0	0	0	0	0	0	0	1	0	0	0	0	0	0	0	0	0	0	0	47	0	0	0	0	0	5	282	0	0
1642	44	1124	390	2	1	1	1	68	214	97	1273	23	106	13	1	0	0	73	657	0	383	0	0	4	0	1	0	7	0	0	5	0	0	2	0	1	0	0	0	180	0	0	0	0	0	0	7	63	0
29	4	403	4078	0	3	2	0	12	9	26	1	0	34	349	0	0	0	0	0	0	0	0	0	0	0	0	0	0	0	0	0	0	0	1137	0	0	0	0	0	0	0	0	0	0	0	0	170	23	0
325	1	5436	267	0	0	0	0	2	260	3	21	0	378	11	0	0	1	0	12	0	0	0	0	2	0	0	0	0	0	0	0	0	0	0	0	0	0	0	0	88	0	0	0	0	0	0	6	70	0
4545	4	710	4	2	0	0	0	35	560	13	45	0	524	219	0	0	0	0	12	0	0	0	0	0	1	0	0	10	0	0	1	0	0	0	0	0	0	0	0	0	0	0	0	0	0	0	0	1	0
2341	45	503	2466	1	14	3	1	82	119	24	26	3	46	7	1	1	3	45	211	1	0	1	1	1	0	0	2	0	0	0	0	0	0	0	2	0	0	0	1	706	0	0	0	0	0	0	66	20	1
4173	31	90	821	0	2	0	1	37	282	2	77	11	147	430	0	0	15	26	501	0	3	0	0	0	0	0	0	80	0	0	0	1	0	0	0	0	0	0	1	3	0	0	0	0	0	0	25	20	0
112	3	18	5525	1	0	0	0	9	3	11	31	0	99	83	0	0	1	5	26	0	1	0	0	0	0	0	0	0	1	0	0	0	0	0	0	0	0	0	0	689	0	0	0	0	0	0	239	0	0
109	7	138	5393	0	1	0	0	12	23	73	1	0	18	95	1	0	0	0	2	0	0	0	0	1	0	0	0	0	0	0	0	0	0	0	0	0	0	0	0	32	0	0	0	0	0	0	201	9	0
1359	10	50	3232	1	4	0	5	1	11	5	125	3	95	1582	1	0	1	0	25	0	1	1	0	1	0	0	0	4	0	0	0	0	0	2	0	0	2	0	0	227	0	0	0	1	0	0	126	0	0
256	31	232	2869	5	6	4	2	5	88	0	2	0	24	61	1	0	1	2	29	3	2994	0	1	0	0	2	1	0	0	4	1	0	0	1	1	0	0	0	0	166	0	0	0	0	0	0	101	11	0
2420	63	1480	92	0	5	0	4	47	388	126	129	49	364	156	0	0	12	118	474	0	804	0	0	0	0	0	0	0	0	0	0	0	0	0	0	0	0	0	0	4	0	0	0	0	0	0	1	32	2
16	3	12	5981	4	3	5	3	4	2	6	0	0	36	48	1	3	0	1	0	2	1	3	0	0	0	0	1	1	0	0	0	1	0	0	0	0	0	0	0	593	0	0	0	0	0	0	176	2	0
805	24	289	3604	1	0	3	2	33	101	102	5	59	47	1009	0	0	0	9	339	0	1	0	0	0	0	0	0	0	0	0	0	0	0	0	0	0	0	0	0	339	0	0	0	0	0	0	106	8	0
823	99	960	1	5	5	4	7	263	340	7	12	5	47	551	5	2	2	65	609	0	2974	1	0	0	0	1	1	2	0	1	1	0	0	0	0	0	0	1	0	0	0	0	1	0	0	0	0	17	3
920	11	4994	356	2	1	0	1	209	98	2	3	2	79	0	1	1	2	2	2	0	0	0	0	2	0	0	0	0	0	0	0	0	0	1	0	0	0	0	0	0	0	0	0	1	0	0	19	133	0
1272	160	2112	338	3	360	9	3	21	40	6	1899	10	185	224	0	0	10	12	44	0	2	0	1	0	0	0	0	2	0	0	2	1	2	0	0	1	1	0	2	0	1	0	0	0	0	0	14	27	1
77	1	315	0	0	1	0	0	7	5	9	172	8	96	0	0	0	0	2	6	0	45	0	0	5	2	0	0	181	0	0	0	0	0	0	0	0	0	1	0	0	0	0	0	0	0	0	0	7	0
458	24	95	0	1	15	0	1	52	115	1	74	129	7	0	4	0	0	0	1	0	0	0	0	0	0	0	0	1	0	0	0	0	0	0	0	0	1	0	0	0	0	0	0	0	0	0	0	1	0
11	215	1	0	168	73	85	36	19	6	1	2	5	2	0	8	1	16	1	0	5	0	0	15	9	10	18	1	0	17	4	13	11	11	1	12	15	4	1	5	0	11	2	2	0	4	0	0	0	2
580	51	25	0	1	24	0	0	9	84	6	0	72	54	0	1	0	0	20	0	0	0	0	0	0	11	0	0	0	0	0	0	0	0	0	0	0	0	0	0	0	0	1	0	0	0	0	0	0	2
276	130	11	1	9	37	0	0	13	60	72	0	84	176	0	0	0	5	68	0	0	0	1	0	4	5	0	0	0	0	0	0	0	0	0	1	0	0	0	2	0	0	3	0	0	0	0	0	0	0
531	55	58	0	1	7	0	2	30	117	1	0	143	10	0	0	0	1	7	2	0	0	0	0	0	0	0	1	0	0	7	0	0	0	0	0	0	0	0	0	0	0	0	0	0	0	0	0	0	0
337	7	75	357	1	0	0	0	7	17	2	7	0	9	0	0	0	0	10	25	0	0	0	0	0	0	0	1	0	0	0	0	0	0	0	1	0	0	0	0	100	0	0	0	1	0	0	9	2	0
823	23	89	2	1	4	0	3	1	2	0	10	0	2	0	6	0	0	0	3	13	0	0	0	0	0	0	1	1	0	0	0	0	0	0	0	0	2	0	1	0	0	0	0	0	0	0	0	1	0
7	108	0	1	213	64	127	63	2	0	4	0	1	6	0	3	7	4	1	0	6	0	0	22	2	5	25	28	0	11	0	7	25	22	1	16	12	7	0	3	0	23	2	5	0	0	0	0	0	5
209	13	601	2	0	4	2	0	14	15	1	15	2	2	0	31	0	4	1	17	2	3	0	0	0	0	0	0	2	0	0	0	0	0	0	0	0	0	0	0	0	0	4	1	0	1	0	0	6	0
501	66	133	0	1	4	4	4	4	31	0	65	2	1	2	2	0	1	50	8	3	0	0	0	1	0	0	0	4	0	0	1	0	4	0	0	1	5	3	2	0	0	18	1	0	0	0	0	3	0
264	35	83	2	75	36	3	13	6	11	0	101	66	31	0	4	0	9	9	24	2	0	0	0	52	3	0	1	0	0	8	14	0	0	0	1	1	1	2	0	0	0	0	2	0	6	0	0	4	0
453	10	238	0	7	17	10	28	21	62	2	2	37	1	0	2	17	1	3	21	2	0	12	2	0	0	0	3	0	0	7	3	1	3	0	0	1	0	3	1	0	0	0	1	0	0	0	0	7	0
85	352	6	0	45	101	30	34	23	3	1	1	0	12	2	3	0	46	0	0	14	0	0	3	0	3	5	1	1	20	0	0	0	14	0	4	0	2	0	19	0	0	0	0	0	0	0	0	1	6
357	1	272	0	1	0	0	0	6	77	7	28	1	48	28	0	0	4	0	3	0	0	0	0	1	0	0	0	16	0	0	0	0	0	0	0	0	0	0	0	0	0	0	0	0	0	0	0	42	0
270	28	217	0	0	8	0	5	106	71	7	26	18	55	11	0	0	8	30	6	0	0	0	0	0	0	0	2	32	1	2	0	0	0	0	0	0	0	0	1	0	0	0	0	0	0	0	0	24	9
121	39	496	0	0	11	2	3	18	31	2	38	67	0	0	2	0	13	47	14	0	0	0	0	0	2	0	3	4	0	0	0	0	0	0	0	0	0	0	0	0	0	0	1	0	0	0	0	7	1
558	47	123	15	4	16	0	1	26	84	2	4	17	51	0	0	0	0	6	0	0	0	0	0	0	0	0	0	0	0	0	0	0	0	0	0	0	0	0	0	2	0	0	0	0	1	1	0	2	0
75	144	24	0	96	93	49	27	29	9	1	47	8	18	0	2	7	23	4	0	3	0	0	5	0	1	35	9	0	15	1	15	9	17	0	7	6	7	1	7	0	6	2	6	0	2	0	0	1	2
315	0	51	1	0	0	2	0	58	55	311	0	0	96	0	0	0	0	7	10	0	0	0	0	5	0	0	2	1	1	0	0	0	0	0	0	0	0	0	0	0	0	0	0	0	0	0	0	1	0
140	1	385	11	0	0	0	0	19	36	2	85	0	27	154	0	0	0	0	48	0	0	0	0	0	0	0	0	51	0	0	0	0	0	0	0	0	0	1	0	1	0	0	0	0	0	0	0	8	0
3	156	0	1	291	46	70	26	1	2	0	0	2	0	0	1	10	5	1	0	12	0	4	23	0	1	36	7	0	8	1	10	36	17	0	16	16	8	6	3	0	14	3	2	1	0	0	0	0	8
115	10	138	0	0	2	1	0	44	41	2	3	1	5	79	1	1	1	12	83	0	432	0	0	0	0	0	0	0	0	0	0	0	0	0	0	0	0	0	0	0	0	0	0	0	0	0	0	3	1
360	83	304	0	11	51	0	2	18	7	0	11	102	0	0	7	0	2	16	0	0	0	0	0	0	0	0	0	0	0	1	1	0	0	0	0	0	0	0	0	0	0	0	0	0	0	0	1	0	0
57	186	23	0	113	55	70	36	23	10	0	3	18	0	0	4	8	30	3	0	2	0	0	6	1	2	30	13	2	16	3	8	7	27	0	10	6	8	0	4	0	12	3	0	0	3	0	0	0	5
217	24	372	4	31	20	0	7	1	1	0	0	70	2	1	10	0	7	6	12	0	2	0	0	44	22	1	0	1	0	3	15	0	0	0	0	0	0	11	1	0	0	2	1	0	2	0	0	3	0
6	96	0	0	39	127	60	103	11	0	0	0	0	0	0	52	15	23	0	0	62	0	2	26	0	2	6	12	0	0	4	6	12	3	0	11	4	16	7	2	0	6	20	4	21	28	0	0	0	4
81	35	486	1	2	0	0	1	18	23	40	208	7	4	2	0	0	4	18	9	0	0	0	0	2	0	0	1	11	1	0	0	0	0	0	1	0	0	0	0	0	0	0	0	0	0	0	0	4	0
192	14	436	0	30	9	6	14	2	5	1	0	31	33	0	33	0	0	1	10	1	0	0	0	31	13	0	0	0	0	0	5	0	0	0	0	0	7	29	4	0	0	17	0	2	4	0	0	8	0
534	186	65	1	5	13	4	4	17	39	6	29	7	6	1	0	0	18	5	15	0	0	0	0	0	3	0	3	2	2	1	0	0	0	0	0	2	0	0	1	0	1	0	0	0	0	0	0	2	1
4	110	0	0	257	81	150	39	2	0	0	0	3	1	0	0	7	13	0	0	7	0	0	18	0	5	30	15	0	14	2	15	33	16	0	14	14	0	1	7	0	27	0	5	0	0	0	1	0	1
32	329	0	2	75	113	73	29	29	2	14	0	0	0	0	55	5	15	1	0	58	1	2	10	0	0	2	10	0	3	17	8	5	1	0	20	8	1	1	1	0	0	1	3	0	0	0	0	0	4
609	31	9	3	0	7	0	0	6	186	17	8	44	21	0	3	0	2	2	0	0	0	0	0	22	0	0	0	0	0	1	0	0	0	1	0	0	0	0	0	3	0	0	0	0	0	0	0	1	0
29	512	0	0	38	64	20	8	88	28	38	0	0	1	0	24	3	30	5	0	14	0	0	0	0	1	1	8	0	4	3	4	5	4	0	11	2	0	2	0	0	0	2	5	0	0	0	0	0	6
540	132	27	0	12	15	13	6	24	10	2	0	13	19	29	0	0	14	3	8	0	0	0	0	0	1	1	3	0	4	0	0	0	0	0	0	0	0	0	1	0	0	0	0	0	0	0	0	1	1
4	29	4	0	77	164	57	136	2	0	2	0	0	0	0	18	92	8	0	1	7	0	25	36	0	0	7	27	0	6	4	11	8	15	0	10	6	2	2	8	0	5	1	35	17	9	0	0	0	1
40	170	8	1	99	63	185	16	13	15	8	1	2	0	0	5	7	37	1	0	5	0	0	8	0	8	18	8	0	5	1	17	40	11	0	6	18	4	0	1	0	18	0	9	0	0	0	0	0	4
84	20	152	0	36	25	16	27	6	12	4	25	38	206	0	6	1	14	52	25	17	1	0	2	43	10	5	2	0	0	6	12	0	2	0	1	3	8	3	6	0	0	6	1	1	5	0	0	2	1
115	1	591	0	1	2	0	0	16	27	12	30	1	38	51	0	0	0	5	2	0	36	0	0	0	0	0	0	1	0	0	0	0	0	0	0	0	0	0	0	0	0	0	0	0	0	0	0	9	0
80	2	244	51	0	0	1	0	13	5	1	17	0	19	288	0	0	0	0	25	0	0	0	0	0	0	0	0	235	0	0	0	0	0	0	0	0	1	0	0	0	0	0	0	0	0	0	0	4	0
166	26	308	0	19	30	2	22	4	5	2	36	54	63	1	5	0	3	19	40	2	0	0	0	34	18	0	2	5	2	14	4	0	0	0	0	1	3	11	0	0	0	10	0	0	8	0	0	4	2
5	83	1	550	50	42	89	19	1	2	0	0	0	0	0	4	2	11	2	0	1	0	0	0	0	1	0	6	0	6	0	4	0	6	32	2	6	8	9	0	0	0	5	0	0	0	0	7	0	9
27	194	5	0	88	17	26	25	14	3	0	0	1	3	0	246	0	24	0	1	43	0	0	0	0	4	1	8	0	0	1	7	3	1	0	1	5	10	4	86	0	1	18	27	0	2	0	0	0	5
206	79	130	0	66	45	5	16	4	14	1	88	56	18	0	15	0	11	15	64	0	0	0	0	60	2	0	5	0	0	2	17	0	0	0	0	0	1	2	7	0	0	4	2	0	5	0	0	6	0
7	161	0	0	45	122	96	97	7	2	3	7	0	8	0	24	21	10	1	0	3	0	35	67	3	0	12	12	0	3	13	5	14	8	0	4	7	17	11	4	0	6	2	3	14	31	0	0	0	5
19	86	4	6	131	125	72	55	6	1	1	0	2	0	0	11	38	22	1	3	57	0	0	9	0	0	3	28	0	8	5	12	17	11	0	1	2	1	1	3	0	4	0	18	4	0	0	0	0	0
134	9	473	3	3	7	0	0	14	23	4	66	31	13	0	0	0	2	19	25	1	26	0	0	35	0	0	0	33	0	0	0	0	0	0	0	0	0	0	1	0	0	0	0	0	0	0	0	6	0
34	73	11	506	97	19	49	15	5	3	6	0	0	0	0	0	0	6	1	6	4	0	0	0	0	0	0	5	5	9	0	1	3	7	55	4	4	4	0	0	0	1	1	3	0	0	0	8	0	3
416	66	110	0	0	14	0	1	48	49	108	0	107	6	0	1	0	1	21	3	0	0	0	0	4	0	0	0	0	0	0	1	0	0	3	0	0	0	0	0	0	0	0	0	0	0	0	0	0	0
81	298	13	0	75	103	65	21	27	8	22	6	23	1	3	1	5	26	0	0	2	0	0	2	0	2	12	14	0	20	0	10	5	17	1	6	4	0	0	1	0	5	1	3	0	0	0	0	0	0
1	55	1	0	54	169	81	144	0	1	0	0	0	1	0	18	21	15	0	0	23	0	27	36	1	5	10	8	0	2	19	11	3	5	0	16	4	11	36	11	0	2	13	6	25	4	0	0	0	1
325	166	57	0	28	14	9	12	57	17	12	5	4	19	25	0	0	23	6	117	0	0	0	0	0	0	0	3	0	4	0	2	0	0	0	2	1	0	0	0	0	1	0	0	0	0	0	0	2	6
313	91	123	0	63	44	5	13	8	18	0	16	77	14	0	7	1	9	12	26	0	0	0	0	9	23	3	4	5	0	8	13	0	0	0	1	1	0	5	5	0	0	1	0	0	4	0	0	1	0
478	31	155	0	0	1	0	0	56	26	0	38	3	17	121	0	0	4	3	5	0	0	0	0	0	0	0	0	34	0	0	0	0	0	0	0	0	0	0	0	0	0	0	0	0	0	0	0	6	1
81	1	107	683	1	4	0	0	4	4	3	31	3	3	0	0	0	2	4	3	0	0	0	0	1	0	0	1	5	0	0	0	0	0	0	0	0	0	0	0	0	0	0	1	0	0	0	27	6	0
572	44	92	1	2	4	0	1	11	12	21	46	78	75	0	1	0	2	14	2	0	1	0	0	0	0	0	0	0	0	0	0	0	0	0	0	0	0	0	0	1	0	0	0	0	0	2	0	1	0
179	143	105	0	23	85	14	26	50	99	1	2	28	1	0	12	1	12	68	5	2	0	0	0	19	0	0	5	0	3	1	2	0	9	0	1	0	3	7	0	0	0	8	0	0	0	0	0	6	0
20	52	17	1	40	204	143	76	2	1	0	1	0	0	1	3	114	6	2	4	2	0	27	14	0	0	11	24	1	5	21	4	18	14	0	9	6	1	1	6	0	5	1	9	3	1	0	0	0	0
222	51	11	2	2	10	2	3	175	93	82	5	69	202	0	1	0	0	0	0	0	0	0	0	0	1	0	0	0	0	0	1	0	0	0	0	0	0	0	0	0	0	0	0	0	0	0	0	0	0
27	258	9	4	139	57	43	51	17	7	1	3	5	2	0	7	2	45	4	2	4	0	0	6	0	14	0	11	0	9	2	12	1	10	0	8	12	9	38	25	0	2	25	3	0	0	0	0	0	2
5	137	0	0	50	98	144	123	17	2	6	2	6	2	0	39	30	22	1	0	12	0	19	11	0	3	12	4	0	8	41	5	4	2	0	8	8	19	12	1	0	4	9	4	6	0	0	0	0	2
465	6	12	2	0	3	0	0	13	377	23	13	34	16	0	0	0	1	0	0	0	0	0	0	5	0	0	0	0	0	0	0	0	0	0	0	0	0	0	0	9	0	0	0	0	0	0	0	0	0
350	19	59	0	11	21	60	154	14	14	22	1	2	3	0	36	19	5	1	1	14	0	55	11	0	0	0	6	0	5	21	0	3	0	1	11	1	5	1	1	0	1	1	1	11	1	0	0	1	0
7	71	4	0	98	157	65	59	4	0	0	1	1	1	0	16	79	30	1	1	16	0	6	19	0	0	4	19	0	7	16	13	12	25	0	10	8	2	4	9	0	6	2	9	38	0	0	0	0	1
20	365	4	0	160	50	56	17	2	4	0	0	2	2	1	5	0	54	0	0	6	0	0	2	0	60	2	3	0	7	0	5	3	6	0	18	8	3	5	4	0	3	14	3	0	0	0	0	0	8
73	187	1	0	80	21	51	5	93	15	3	12	16	28	0	2	1	15	5	0	1	0	0	3	0	0	9	2	0	6	0	5	9	0	45	0	1	0	0	0	0	2	0	1	0	1	0	1	0	0
5	369	0	0	170	19	41	62	2	0	0	0	0	1	0	69	0	13	0	0	46	0	0	0	0	0	0	1	0	2	0	2	0	4	0	2	7	4	0	68	0	0	1	32	1	0	0	0	0	19
27	350	21	0	171	75	71	26	45	1	1	2	20	8	0	0	2	26	0	0	0	0	0	0	5	9	1	5	1	17	0	1	0	2	0	1	2	0	0	5	0	3	0	0	0	0	0	0	1	3
29	150	2	0	91	63	114	50	16	3	1	2	6	0	3	3	13	21	6	1	6	0	0	7	0	0	12	21	0	10	1	5	11	19	0	12	8	0	2	9	0	8	3	4	0	0	0	0	1	6
42	5	10	140	0	1	0	1	1	19	1	2	1	68	0	0	0	0	0	10	0	0	0	0	0	573	0	0	2	0	0	0	0	0	0	0	0	0	0	0	0	0	21	0	0	0	0	6	1	0
35	126	0	0	181	96	88	43	9	1	0	0	0	0	0	1	7	5	1	0	3	0	0	18	0	17	30	28	0	11	3	8	9	20	0	11	12	2	1	7	0	26	2	3	1	0	0	0	0	2
193	2	366	0	0	0	1	0	26	34	19	198	2	6	5	0	0	0	0	71	0	0	0	0	0	0	0	0	45	0	0	0	0	0	0	0	0	0	0	0	0	0	0	0	0	0	0	0	5	0
26	154	1	0	146	61	76	39	63	27	3	1	3	1	0	2	10	15	2	1	6	0	0	4	0	3	54	10	0	11	2	13	11	18	0	3	6	4	1	3	0	16	3	1	0	2	0	0	0	3
188	86	188	0	84	43	3	17	8	10	0	1	46	75	0	9	0	5	54	65	0	2	0	3	7	8	0	5	0	0	0	7	0	0	0	0	0	1	3	2	0	0	0	8	0	3	0	0	5	0
241	114	254	0	143	12	9	5	22	5	0	0	1	7	4	0	0	4	1	0	2	0	0	1	0	1	0	2	95	0	0	3	2	6	0	0	2	0	0	16	0	0	0	2	0	0	0	0	0	1
10	54	1	0	86	92	104	123	8	1	0	0	1	1	0	58	66	9	0	0	5	0	98	14	0	1	8	6	0	5	55	1	9	7	0	26	3	8	3	2	0	4	3	3	10	3	0	0	0	0
381	65	145	0	36	34	1	3	10	37	3	82	83	12	0	0	0	3	9	20	0	0	0	0	12	1	1	0	0	0	1	5	0	0	0	0	0	0	2	0	0	0	0	1	0	1	0	0	1	0
184	292	45	0	60	75	12	15	15	12	5	5	38	10	0	1	0	54	3	20	3	0	0	3	1	4	3	9	0	5	0	8	0	0	0	2	8	0	0	0	0	0	0	24	0	1	0	0	1	4
147	8	501	2	0	3	0	0	25	41	9	34	5	27	4	0	0	1	9	14	0	0	0	0	0	0	0	0	91	0	0	0	0	0	4	0	0	0	0	0	0	0	0	0	0	0	0	0	11	0
248	110	4	30	8	107	7	14	62	4	180	2	0	14	0	1	3	2	0	0	0	0	0	6	5	0	0	3	0	1	0	4	5	6	0	0	2	0	0	1	0	0	0	4	0	0	0	3	0	35
5	159	2	0	251	23	88	40	2	2	0	0	1	3	0	78	2	13	0	1	94	0	0	1	0	1	0	3	0	8	0	8	0	7	0	3	15	3	0	42	0	1	5	24	1	0	0	0	0	13
113	4	132	639	0	0	0	0	2	43	2	7	0	8	0	0	0	0	0	2	0	0	0	0	0	0	0	0	0	0	0	0	0	0	0	0	0	0	0	0	0	0	0	0	0	0	0	36	0	0
95	36	6	3	9	109	54	115	43	12	1	16	24	44	0	20	27	9	27	1	2	0	42	5	8	1	0	7	2	4	28	4	0	3	0	8	1	18	8	4	0	1	1	2	6	23	0	0	0	1
324	54	145	7	40	32	1	4	2	4	10	58	127	24	2	8	0	1	23	1	0	1	0	2	6	1	1	0	1	0	1	5	1	0	0	0	0	1	1	1	0	0	3	0	0	15	0	0	3	1
318	45	281	0	0	14	0	1	32	48	2	8	42	149	0	0	0	3	18	10	0	0	0	0	0	2	0	0	0	0	0	0	0	0	0	0	0	0	0	0	0	0	1	0	0	0	0	0	0	1
41	251	2	5	166	75	87	32	32	12	0	0	18	1	0	4	1	19	1	0	11	0	0	4	0	1	19	15	0	29	1	8	8	9	3	4	12	3	0	5	1	5	0	2	4	2	0	0	0	3
358	22	3	0	6	112	51	159	14	8	2	1	56	3	0	15	15	1	1	0	0	0	24	0	1	0	1	4	0	0	6	3	0	2	0	0	3	24	13	1	0	0	8	1	13	6	0	0	0	0
645	82	78	0	1	3	0	1	38	64	2	3	40	13	0	0	0	0	3	0	0	0	0	0	0	0	0	0	1	0	0	0	0	0	0	0	0	0	0	0	0	0	0	0	0	0	0	0	3	0
4	59	1	3	103	192	72	47	4	7	6	1	8	0	0	2	36	20	0	0	36	0	22	7	0	4	5	26	0	7	5	21	14	20	0	9	2	6	6	8	0	4	4	21	9	4	0	0	0	3
219	189	236	0	0	24	0	0	68	23	0	19	15	1	0	0	0	5	0	75	0	1	0	0	0	0	0	0	12	0	0	3	0	1	0	0	0	0	0	0	0	0	0	0	0	0	0	0	7	0
31	168	24	0	167	35	89	17	10	1	0	3	1	3	0	2	3	17	3	1	14	0	0	9	2	16	39	4	1	42	5	5	24	9	0	0	27	3	3	3	0	11	4	1	4	9	0	0	0	1
343	82	51	0	6	6	5	11	15	72	2	187	57	3	0	8	0	2	54	22	0	0	0	0	5	0	0	0	9	0	2	1	0	0	0	0	0	0	3	1	0	0	1	0	0	0	0	0	0	1
734	17	22	21	1	0	0	2	19	111	3	3	34	9	0	0	0	0	12	0	0	0	0	0	0	0	0	0	0	0	1	0	0	0	0	0	0	0	0	0	1	0	0	0	0	0	0	0	0	0
547	40	19	0	0	3	0	0	15	22	197	0	34	1	0	1	1	1	83	6	0	0	0	0	12	0	0	0	0	0	0	0	0	0	0	0	0	0	0	0	0	0	0	0	0	0	0	0	0	0
459	160	7	0	1	23	0	1	48	55	53	0	28	7	0	0	0	5	100	1	0	0	0	0	2	0	0	1	0	0	0	3	0	0	0	0	0	0	9	0	0	0	0	0	0	0	0	0	0	0
31	81	6	3	108	136	69	99	7	1	0	0	0	0	0	8	84	4	1	1	20	0	31	17	0	1	1	24	0	4	3	22	21	11	0	4	8	0	4	10	0	0	1	16	11	0	0	0	0	4
6	102	10	0	112	173	93	52	3	0	0	0	0	0	0	12	76	16	1	2	30	0	5	18	0	0	7	14	0	5	4	8	6	19	0	20	5	1	6	4	0	11	0	8	10	0	0	0	0	2
185	44	49	0	63	65	0	12	3	3	1	112	112	54	0	16	0	6	63	28	11	0	0	1	23	9	2	5	0	0	7	6	0	1	0	0	0	0	6	1	0	0	6	0	0	0	0	0	3	0
3	149	0	0	61	131	137	130	10	1	0	0	1	0	0	23	64	18	0	0	11	0	38	15	0	0	2	26	0	9	60	2	1	5	0	19	3	6	2	0	0	1	1	0	6	0	0	0	0	1
296	99	41	144	5	15	3	3	52	32	4	24	33	3	120	0	0	7	65	8	1	0	0	0	0	0	0	2	0	1	0	0	1	0	0	0	0	0	0	1	0	0	0	1	0	0	0	2	1	1
366	89	29	3	3	15	1	25	20	120	0	158	19	2	0	27	0	6	53	5	0	0	0	0	3	1	0	1	0	0	0	0	0	9	0	0	0	12	6	0	0	0	0	0	0	0	0	0	1	2
172	206	19	1	24	29	9	5	19	20	5	22	8	19	368	1	0	12	1	9	0	0	0	1	0	0	0	0	0	1	0	2	0	0	0	0	0	1	0	2	0	0	0	1	1	0	0	0	2	2
7	74	17	0	95	220	48	44	0	1	0	1	0	18	0	12	121	14	0	1	16	0	6	7	0	0	9	32	0	2	15	12	7	14	0	4	8	0	4	31	0	6	0	4	5	0	0	0	1	2
118	20	245	1	26	14	6	14	0	3	1	57	61	35	0	11	0	7	15	26	4	0	0	0	129	7	2	2	0	0	2	12	0	1	0	0	1	6	33	1	0	0	6	0	0	12	0	0	2	0
594	31	31	0	2	12	1	0	14	69	98	1	55	2	0	0	0	2	44	0	0	0	0	0	0	0	0	0	0	0	0	0	0	0	0	0	0	0	0	0	0	0	0	0	0	0	0	0	1	0
136	60	40	3	111	69	1	10	1	8	1	50	88	27	0	23	0	9	61	39	0	0	0	0	60	4	0	1	1	0	4	15	0	0	0	0	0	0	1	3	2	0	35	0	0	4	0	0	0	0
6	80	0	0	114	121	81	54	5	0	0	1	4	0	0	24	47	21	0	2	46	0	2	17	0	0	21	17	2	19	3	10	14	12	0	4	13	3	7	0	0	14	19	10	3	7	0	0	0	0
13	123	0	0	30	108	93	122	19	8	9	0	0	0	0	53	34	12	0	0	25	0	73	51	1	0	6	6	0	0	13	12	14	1	0	12	10	13	10	1	0	1	1	1	7	23	0	0	0	1
22	62	0	1	37	117	101	77	2	1	0	0	0	3	0	30	74	4	0	0	20	0	57	67	0	0	4	4	0	4	64	4	4	12	0	14	0	2	9	0	0	4	13	4	20	0	0	0	0	1
11	101	0	1	133	132	63	80	7	4	0	5	1	2	1	6	53	8	1	3	50	0	2	10	0	0	5	26	0	6	0	8	11	9	8	5	16	2	4	5	0	6	2	9	4	4	0	1	0	1
20	50	4	0	137	75	95	65	11	7	2	0	8	5	0	17	31	5	15	12	86	0	3	13	0	0	2	22	0	17	1	9	11	17	0	6	14	0	9	4	1	7	5	19	0	0	0	0	0	1
3	0	54	579	1	0	0	0	0	1	4	0	0	5	43	0	0	0	0	0	0	0	0	0	0	0	0	0	0	0	0	0	0	0	177	0	0	0	0	0	0	0	0	0	0	0	0	19	2	0
15	157	10	0	248	69	93	57	10	3	10	0	3	0	0	1	3	23	4	0	5	0	0	14	0	12	7	5	1	30	0	6	2	7	0	10	31	0	0	28	0	5	19	2	0	0	0	0	0	1
10	172	1	0	34	106	84	78	13	0	0	0	2	0	1	36	37	7	1	1	42	0	32	24	0	0	3	4	1	4	26	1	8	3	0	23	5	3	0	0	0	1	4	2	18	8	0	0	0	16
331	48	272	0	46	31	2	7	1	6	1	25	38	6	0	2	0	1	10	14	0	1	0	0	58	12	0	1	0	0	1	5	0	0	0	0	0	1	1	0	0	0	3	1	0	1	0	0	5	2
143	22	17	0	10	81	22	141	37	25	8	2	70	5	0	7	24	5	3	0	4	0	9	4	99	9	2	2	1	2	10	2	2	1	0	6	0	11	36	2	0	1	8	1	9	29	0	0	0	1
146	23	19	0	15	117	28	161	22	5	23	1	56	3	0	32	36	3	3	1	9	0	38	9	0	1	5	7	0	2	37	3	2	3	0	1	0	52	48	0	0	4	0	1	24	3	0	0	0	0
52	0	760	40	0	0	0	0	1	42	0	2	0	55	2	0	0	0	0	2	0	0	0	0	2	0	0	0	0	0	0	0	0	0	0	0	0	0	0	0	11	0	0	0	0	0	0	2	18	0
7	179	5	0	352	67	38	34	1	0	3	3	0	2	0	7	0	10	0	0	1	0	0	4	0	2	1	9	0	5	0	0	4	2	0	0	10	1	0	83	0	3	31	15	3	0	0	0	0	26
14	1	23	777	0	0	1	0	0	5	16	0	0	4	10	0	0	0	0	1	0	0	0	0	0	0	0	0	0	0	0	0	0	0	0	0	0	0	0	0	4	0	0	0	0	0	0	32	1	0
106	44	495	0	0	1	1	3	14	5	0	227	0	13	0	4	0	6	0	1	0	1	0	0	0	0	0	0	0	0	0	0	0	0	0	1	0	0	0	0	0	0	0	0	0	0	0	0	13	0
94	145	21	10	50	62	42	12	38	5	5	13	19	4	38	1	5	24	31	10	4	0	0	5	2	11	30	8	1	17	4	6	16	7	0	6	0	4	1	2	0	19	7	1	0	0	0	0	2	2
3	153	1	0	53	131	129	181	1	1	0	0	0	1	0	27	33	2	0	0	7	0	51	34	0	0	8	1	0	6	30	1	8	4	0	21	4	6	18	0	0	5	1	0	10	1	0	0	0	1
3	0	1	892	0	0	0	0	1	0	0	0	0	6	0	0	0	0	0	0	0	0	0	0	0	0	0	0	0	1	0	1	0	0	0	0	0	0	0	0	45	0	0	0	0	0	0	40	0	0
17	161	1	2	186	54	92	33	16	6	4	1	1	0	0	1	8	36	0	0	11	0	0	4	1	1	48	9	0	29	0	12	13	14	0	6	12	5	1	4	2	20	2	3	1	2	0	0	0	3
19	253	2	0	39	100	45	48	9	5	1	0	1	0	0	36	14	7	1	0	244	0	0	28	0	0	0	12	0	1	2	12	6	5	0	8	8	0	1	2	0	1	17	1	1	2	0	0	2	5
18	343	7	0	139	56	142	16	19	5	1	0	0	0	0	1	4	59	2	2	3	0	0	0	0	0	3	13	0	32	3	3	4	1	0	10	2	2	0	4	0	3	3	3	1	1	0	0	0	3
241	20	148	0	46	33	1	14	2	2	0	17	83	25	0	24	1	1	9	25	18	3	0	0	84	12	0	0	0	0	5	8	0	0	0	0	4	5	4	6	0	0	18	9	0	2	0	0	5	0
705	29	27	0	2	5	0	0	37	42	0	0	45	89	0	0	0	1	2	0	0	0	0	0	0	0	0	0	0	0	0	0	0	0	0	0	0	0	0	0	0	0	0	0	0	0	0	0	0	0
17	119	8	0	251	38	102	38	2	2	0	0	3	0	0	28	1	5	0	0	9	0	0	8	0	4	20	15	0	56	8	34	6	7	0	9	15	27	3	11	0	9	0	4	1	23	0	0	0	1
129	5	44	507	0	0	2	0	5	11	17	0	10	5	145	0	1	0	1	44	0	0	0	0	0	0	0	0	0	0	0	0	0	0	0	0	0	0	0	0	52	0	0	0	0	0	0	16	2	0
32	174	0	0	73	68	161	19	241	5	0	0	1	1	0	1	3	9	7	0	7	0	0	11	0	6	5	8	0	16	1	7	12	6	0	3	3	4	1	0	0	10	0	2	0	0	0	0	0	4
168	39	2	7	0	2	0	0	56	81	553	1	12	5	0	1	0	0	17	0	0	0	0	0	19	0	0	0	0	0	0	2	0	0	0	0	0	0	0	0	1	0	0	0	0	0	0	1	0	1
122	87	54	86	8	5	1	1	15	2	1	0	4	12	512	0	0	6	27	5	0	0	0	0	0	0	0	0	1	1	0	0	0	0	0	0	1	1	0	1	0	1	0	0	0	0	0	3	0	2
285	78	107	0	25	21	2	10	2	12	0	60	39	8	0	2	0	9	55	17	0	5	0	0	101	10	0	1	0	0	9	8	0	0	0	0	1	0	2	1	0	0	1	0	0	0	0	0	0	0
13	143	1	0	139	56	221	28	1	2	11	0	0	1	0	1	4	21	0	0	1	0	0	15	0	5	32	11	0	10	0	9	28	15	0	10	28	2	0	1	0	34	0	1	0	0	0	0	0	1
793	22	1	0	4	0	2	0	36	7	1	0	3	5	52	0	0	3	0	0	0	0	0	0	0	0	0	0	33	1	0	2	0	1	0	0	0	0	0	0	0	0	0	0	0	0	0	0	0	0
796	14	36	0	2	3	1	0	3	12	0	0	19	1	0	0	0	1	0	0	0	0	0	0	0	0	1	0	0	0	0	0	0	0	0	0	1	1	0	0	0	0	0	0	0	0	0	0	3	0
266	61	102	0	93	56	3	18	6	21	0	52	53	31	0	16	2	14	17	11	1	1	0	0	29	12	9	3	2	0	1	16	0	1	0	0	3	5	1	0	0	0	1	1	0	6	0	0	3	0
499	80	47	0	4	26	0	1	53	24	204	0	1	4	0	2	3	3	0	0	0	0	0	2	15	0	0	0	0	2	0	2	0	0	0	0	0	0	0	0	0	0	0	1	0	0	0	0	1	0
341	113	7	1	22	8	6	2	19	14	8	292	43	20	0	2	0	9	30	2	2	0	0	0	2	1	0	2	1	2	0	2	0	0	0	0	1	0	0	2	0	0	0	1	0	0	0	0	0	4
61	501	11	6	136	28	50	11	91	0	6	3	1	5	2	1	0	10	1	0	0	0	0	0	0	0	0	6	0	12	0	3	0	2	0	1	7	0	0	0	0	0	0	2	0	0	0	0	0	2
586	2	0	0	1	0	0	0	12	4	339	1	3	12	0	0	0	0	1	0	1	0	0	0	0	0	0	0	1	0	0	0	1	0	0	0	0	0	0	0	0	0	0	0	0	0	0	0	0	0
26	107	1	0	205	63	93	60	4	4	10	3	2	0	0	4	6	13	0	0	9	0	0	9	1	1	28	4	1	20	1	11	23	7	22	8	4	4	3	6	0	19	5	4	0	2	0	3	0	0
23	336	1	0	42	161	54	61	35	2	5	0	3	0	0	30	3	9	1	0	43	0	2	27	0	0	0	12	0	2	8	6	7	5	0	14	6	3	3	1	0	3	2	6	3	6	0	0	0	9
127	22	0	0	23	45	15	71	3	5	419	0	1	115	0	10	17	3	0	0	1	0	11	13	1	0	1	3	0	0	4	4	3	1	0	3	4	12	9	0	0	1	2	0	2	17	0	0	0	0
11	47	2	0	88	111	93	78	1	0	0	0	0	0	0	8	52	12	0	0	16	0	37	31	0	3	11	9	0	15	17	9	14	19	0	11	7	1	2	7	0	11	7	18	16	2	0	0	0	1
7	151	3	0	111	122	77	67	4	1	0	0	1	1	0	23	23	41	1	1	21	0	7	6	0	1	1	30	0	12	3	18	18	8	0	3	16	1	5	8	0	7	2	23	13	1	0	0	0	24
205	72	208	8	15	43	1	3	22	24	97	9	93	78	0	3	0	2	61	14	0	1	0	0	8	0	0	0	1	0	0	0	0	0	0	0	0	0	0	0	4	0	0	1	0	0	0	0	3	0
504	23	45	1	9	30	31	53	23	19	52	4	17	15	0	7	2	3	3	3	0	0	14	9	2	1	2	2	1	0	5	2	2	1	0	1	0	6	0	0	0	0	2	0	4	1	0	0	3	2
8	391	7	0	45	99	27	53	101	0	1	0	1	1	0	14	16	9	1	0	14	0	24	13	0	0	1	11	0	1	8	3	2	2	0	12	1	2	8	1	0	0	4	2	11	14	0	0	0	9
4	177	0	0	64	125	140	138	30	0	0	0	0	3	0	21	8	17	3	0	9	0	31	13	0	0	4	13	0	12	9	4	7	7	0	6	5	13	6	0	0	3	1	5	3	27	0	0	0	0
120	340	1	0	60	45	57	23	96	33	0	0	0	3	0	4	0	23	7	6	1	0	0	1	0	0	0	11	0	17	0	1	0	0	0	2	1	0	0	0	0	0	3	1	0	0	0	0	0	22
34	143	2	0	166	74	86	45	14	14	0	1	0	0	0	1	14	42	0	3	11	0	0	3	0	2	19	16	0	17	0	17	17	18	1	9	13	13	0	12	0	7	0	7	0	0	0	0	0	0
251	60	160	0	44	26	0	5	0	20	2	69	62	36	1	1	0	1	25	8	0	0	0	0	83	1	0	2	0	0	0	9	0	0	0	0	0	0	3	0	0	0	0	1	0	0	0	0	15	1
236	8	144	64	0	0	0	0	8	30	14	181	4	20	1	0	0	0	4	109	0	48	0	0	0	0	0	0	1	0	0	1	0	0	0	0	0	0	0	0	30	0	0	0	0	0	0	2	9	0
35	207	0	6	80	104	76	88	23	0	2	0	4	2	0	20	16	13	2	0	33	0	32	6	0	0	0	10	0	5	34	2	6	8	0	19	3	3	4	1	0	3	11	11	3	2	0	0	0	8
17	181	3	0	72	139	71	101	35	1	0	0	0	1	0	20	39	9	1	0	14	0	15	51	0	0	2	16	0	6	16	6	8	7	1	8	7	11	9	1	0	4	1	6	2	17	0	0	1	10
466	24	16	0	27	70	27	103	23	60	7	11	0	6	0	10	9	5	0	1	6	0	29	0	0	0	4	4	0	1	9	1	4	1	0	1	0	11	4	7	1	1	0	3	3	2	0	0	2	0
718	94	1	1	2	1	0	0	17	94	1	0	1	32	0	0	0	0	8	0	0	0	0	0	0	0	0	0	0	0	0	0	0	0	5	0	0	0	0	0	0	0	0	0	0	0	0	0	0	0
26	1	3	455	0	0	2	0	4	6	0	4	0	22	0	0	0	0	0	0	0	0	0	0	0	0	0	0	0	0	0	0	0	0	421	0	0	0	0	0	3	0	0	0	0	0	0	35	0	0
20	1	704	118	1	0	0	1	0	31	0	1	0	2	53	0	1	0	0	4	0	0	0	0	0	0	0	1	0	0	0	0	0	1	0	0	0	0	0	0	38	0	0	0	0	0	0	7	6	0
33	595	0	0	105	25	23	15	126	8	1	1	0	4	0	0	1	10	2	0	0	0	0	1	0	0	1	1	0	2	0	4	0	1	0	1	5	0	0	0	0	0	0	0	0	0	0	0	0	2
123	23	7	0	33	70	52	122	15	15	47	38	46	23	2	15	48	7	3	10	6	0	39	20	3	1	2	6	0	5	11	6	1	0	0	3	4	17	31	5	0	1	5	0	12	0	0	0	27	2
357	75	105	2	33	50	7	21	8	0	0	30	64	25	0	2	0	4	28	2	0	1	0	1	3	13	6	5	0	0	2	10	0	0	1	0	0	0	12	1	0	0	0	1	0	0	0	0	2	0
268	22	65	0	23	51	30	84	35	15	88	14	11	46	0	12	15	6	6	0	10	7	27	4	2	2	2	5	0	1	3	2	1	0	1	3	0	28	18	1	0	0	3	1	6	21	0	0	1	0
83	547	0	1	31	45	19	8	30	0	6	0	0	3	1	52	1	24	0	0	52	0	1	4	0	0	0	6	0	3	0	0	0	0	0	6	1	0	0	0	0	3	5	3	0	0	0	0	0	9
45	33	0	0	28	161	30	218	20	8	23	0	86	6	0	20	35	4	7	1	5	0	60	17	5	0	3	7	0	1	6	4	3	3	0	1	1	33	20	2	0	0	1	3	16	11	2	0	0	1
54	57	2	156	27	86	98	76	11	16	16	6	11	10	0	6	24	4	5	3	4	0	33	17	0	1	14	2	2	2	44	2	1	3	0	4	3	39	26	4	2	0	5	4	1	24	0	1	0	0
154	262	168	37	22	28	20	14	26	11	0	4	72	14	0	1	0	14	8	37	0	0	0	0	0	0	0	0	0	3	0	2	2	0	0	0	0	0	0	0	0	1	1	0	0	0	0	1	1	5
9	93	2	1	243	49	134	57	8	0	0	0	0	2	0	5	3	10	1	0	4	0	1	10	0	2	20	15	1	28	1	14	11	21	0	4	26	3	0	13	0	27	3	6	0	2	0	0	0	0
493	25	37	7	0	0	0	2	20	273	73	0	13	26	0	0	0	5	0	0	0	0	0	0	10	0	0	0	0	0	0	0	0	0	0	0	0	0	0	0	0	0	0	0	0	0	0	1	0	0
252	71	90	1	38	53	4	9	8	11	0	40	53	19	0	6	0	14	72	15	2	0	1	0	4	7	0	1	4	1	3	19	0	0	0	0	1	1	3	6	0	1	4	2	1	14	0	1	2	0
174	32	361	40	0	0	1	0	13	23	7	40	13	30	0	0	0	1	6	227	0	2	0	0	2	0	0	0	0	0	0	0	0	0	0	0	0	0	0	0	0	0	0	0	0	0	0	1	6	0
921	11	0	4	0	0	0	0	21	9	0	0	11	0	0	0	0	0	1	0	0	0	0	0	3	0	0	0	0	0	0	1	0	0	0	0	0	0	0	0	1	0	0	0	0	0	1	0	0	0
86	103	7	122	66	52	3	0	3	9	1	0	3	9	0	51	0	2	2	6	0	22	1	0	0	9	0	0	0	1	0	1	0	0	0	0	5	3	0	52	12	0	88	1	0	0	0	6	0	0
28	6	10	3	0	1	0	0	0	3	1	2	0	1	64	0	0	0	0	3	0	870	0	0	0	0	0	0	0	0	0	0	0	0	0	0	0	0	0	0	1	0	0	0	0	0	0	0	2	0
4	118	0	0	127	182	88	65	6	0	0	1	0	0	0	5	90	10	0	0	16	0	17	15	0	0	4	21	0	7	10	4	6	11	0	14	3	0	1	2	23	4	0	6	6	4	0	0	0	5
352	43	7	16	5	2	0	1	8	194	227	0	5	91	0	1	0	0	2	0	0	0	0	0	0	0	0	0	0	0	0	0	0	0	0	0	1	0	0	0	2	0	0	0	0	0	0	0	5	0
198	3	6	455	0	2	0	0	0	3	1	25	0	14	221	0	0	1	0	0	0	0	0	0	0	0	0	0	0	0	0	0	0	0	0	0	0	0	0	0	31	0	0	0	0	0	0	21	0	0
196	33	18	413	1	2	3	3	105	41	1	0	2	8	0	1	0	2	0	14	0	0	0	0	0	0	0	1	1	0	0	0	0	0	0	0	0	0	0	0	25	1	0	0	0	0	0	18	3	0
118	364	1	41	3	37	3	7	226	14	6	2	0	0	0	1	0	13	4	1	2	1	0	0	0	0	1	3	0	0	1	0	1	0	0	2	0	6	0	0	0	0	0	1	0	0	0	0	0	4
112	429	11	1	90	19	16	10	46	105	28	1	0	14	0	4	0	6	0	0	18	0	0	0	0	0	6	1	0	5	2	4	10	0	0	1	0	0	0	1	0	1	1	7	1	0	0	0	0	3
6	71	0	1	114	154	71	72	4	1	1	0	0	0	0	10	40	7	0	0	25	0	40	10	0	0	14	16	0	5	8	16	14	14	0	14	3	6	0	11	0	11	4	11	14	4	0	0	0	1
6	259	0	0	24	111	152	80	12	3	0	0	0	2	0	23	26	23	0	0	45	1	17	34	0	2	2	10	0	0	3	10	0	2	0	13	27	4	3	0	0	1	4	4	3	2	0	0	0	3
11	265	0	0	64	68	45	94	37	2	44	2	2	1	0	41	3	6	2	0	21	0	42	21	0	4	8	15	2	1	10	6	11	3	0	24	2	0	3	5	0	1	4	4	1	2	0	0	0	8
302	2	132	188	0	2	1	0	26	13	22	77	2	48	106	0	0	0	10	28	0	0	0	0	0	0	0	0	0	0	0	0	0	0	0	2	0	0	0	0	5	0	0	0	0	0	0	5	1	0
57	261	0	0	11	75	48	96	55	1	62	0	0	2	1	32	5	15	0	0	101	0	20	1	0	0	2	3	0	4	9	4	3	0	0	3	1	12	5	0	0	1	6	7	0	18	0	0	0	5
323	1	0	0	0	0	0	0	6	42	535	4	0	56	0	0	0	0	0	0	0	0	0	0	7	0	0	1	0	0	0	0	0	0	0	0	0	0	0	0	0	0	0	0	0	0	0	0	0	0
28	184	1	0	89	51	251	32	26	0	0	0	0	1	0	0	4	9	0	0	3	0	0	10	0	1	17	14	0	9	4	5	9	15	0	7	13	5	1	6	0	7	5	3	2	2	0	0	0	2
107	13	97	20	0	1	0	0	10	10	0	0	8	4	317	0	0	0	4	19	0	159	0	0	0	0	0	0	200	0	0	0	0	0	0	0	0	0	0	0	0	0	0	0	0	0	0	0	5	0
31	383	5	0	93	27	93	46	6	6	0	0	2	2	4	3	1	16	3	0	12	0	0	2	0	3	0	23	0	13	2	18	1	17	0	0	2	40	7	3	0	0	13	6	0	0	0	0	1	11
14	456	1	0	156	72	35	2	14	0	1	0	0	2	0	16	0	40	0	1	17	0	0	0	0	1	0	3	0	4	2	3	0	5	0	20	8	1	0	20	0	1	20	5	0	0	0	0	0	8
19	3	9	351	0	1	1	0	1	2	0	1	0	6	192	0	0	1	0	0	0	342	0	0	0	0	0	2	0	0	0	0	0	0	0	0	0	0	0	0	48	0	0	0	0	0	0	13	4	0
10	125	7	0	41	118	60	126	16	0	3	2	1	3	0	53	104	10	1	0	12	0	56	19	0	0	3	10	0	3	2	5	9	2	0	6	4	4	9	2	0	6	10	2	9	0	0	0	1	0
24	286	1	416	21	17	11	10	97	1	28	0	2	7	0	0	0	6	4	0	0	0	0	1	0	0	0	3	0	1	2	0	0	0	0	1	0	1	0	0	0	0	0	0	0	0	0	14	0	5
274	215	103	1	49	48	3	5	93	25	0	0	11	2	9	1	0	37	7	7	2	0	0	0	0	0	0	6	0	1	0	1	2	0	0	0	0	2	0	5	0	0	0	3	0	0	0	0	0	2
16	390	5	0	30	71	38	108	83	4	27	2	1	1	0	85	5	12	9	0	19	0	6	4	0	0	0	0	0	2	5	6	1	1	0	6	1	0	0	0	0	0	1	5	0	6	0	0	0	10
76	37	4	1	23	133	51	159	36	10	73	7	7	5	0	19	40	9	7	0	10	0	58	11	15	0	6	9	1	1	12	9	2	3	0	6	1	16	36	0	0	2	3	2	3	16	0	0	0	1
9	504	0	0	15	56	7	17	65	1	10	0	5	1	0	78	3	11	2	0	57	0	0	16	0	1	1	2	0	1	0	3	1	2	0	2	3	0	0	0	0	0	38	3	0	0	15	0	0	5
9	181	1	2	149	79	129	42	0	0	1	2	0	0	0	1	5	15	0	0	7	0	0	22	0	5	28	8	0	15	2	7	23	8	0	16	24	3	1	5	0	27	0	5	0	0	0	0	0	7
39	63	4	0	164	38	137	26	3	6	0	3	1	1	0	2	15	42	2	0	3	0	1	7	0	1	54	14	0	23	4	21	14	21	0	5	21	4	5	3	0	29	0	3	0	1	0	0	0	0
489	74	16	35	4	17	0	16	59	23	39	17	6	15	56	0	0	20	51	24	0	0	0	0	1	0	0	0	0	0	0	0	0	0	0	0	0	0	0	0	0	0	0	2	0	0	0	0	2	0
113	26	4	16	18	119	45	168	26	12	8	0	47	6	0	30	58	8	21	0	9	0	39	6	1	1	1	6	1	1	10	0	2	1	0	7	4	20	23	0	14	0	3	2	24	1	0	0	0	0
16	113	0	1	62	42	334	27	25	2	1	0	0	6	0	1	8	10	2	1	3	0	1	21	0	4	37	1	1	6	1	6	24	6	0	7	15	4	0	3	0	20	4	2	1	0	0	0	0	1
88	4	27	0	1	0	1	0	9	3	2	22	1	1	729	0	0	0	1	17	0	44	0	1	0	0	0	2	0	1	0	0	0	0	0	0	0	0	0	0	39	0	0	0	0	0	0	0	0	0
34	2	34	412	0	1	1	2	0	12	0	0	0	2	12	0	0	0	0	5	0	439	0	0	0	0	1	1	0	0	0	0	0	0	0	0	0	0	0	0	24	0	0	0	0	0	0	13	2	0
534	3	8	0	2	11	4	16	9	9	231	1	1	45	0	4	3	0	0	4	0	16	7	2	3	0	0	0	0	0	0	0	0	0	55	0	0	1	0	0	0	0	0	0	1	1	0	0	2	0
216	29	137	50	2	0	0	0	15	12	7	17	2	5	57	0	0	2	10	87	0	0	0	0	0	0	0	0	294	0	0	0	0	0	0	0	0	0	0	0	0	0	0	0	0	0	0	5	8	0
6	110	1	0	84	56	297	43	9	0	0	1	0	1	0	2	8	16	0	0	6	0	1	22	0	4	19	8	0	13	2	7	21	9	0	12	25	1	0	7	0	23	1	5	1	2	0	0	0	2
7	196	0	5	104	86	64	28	18	3	0	0	5	5	0	0	3	33	0	0	1	0	0	19	0	2	56	7	0	30	5	7	52	8	0	3	17	6	1	0	8	3	0	6	0	0	0	0	0	1
335	4	0	0	1	54	10	112	5	12	3	0	11	4	0	10	10	1	1	1	0	0	24	4	0	0	0	2	0	1	5	2	0	1	0	1	1	11	9	0	0	1	0	0	7	9	0	0	0	1
61	24	1	0	23	98	53	151	26	13	148	0	17	0	0	23	13	1	3	1	17	0	48	5	2	1	1	10	0	2	49	1	6	5	0	7	2	3	10	1	0	2	1	2	12	16	0	0	0	0
142	406	45	0	43	39	14	29	42	9	6	0	20	9	1	1	0	20	5	27	0	0	0	2	0	0	0	1	1	10	0	5	3	0	0	0	4	0	0	3	0	0	2	0	0	0	0	0	0	8
4	176	0	10	219	47	101	48	4	2	1	0	1	2	0	2	1	5	0	0	4	0	0	21	0	1	32	13	0	30	2	6	20	16	0	18	17	2	1	8	9	25	2	9	0	1	0	0	0	3
30	166	4	0	220	49	95	48	20	2	3	3	3	6	0	4	4	8	3	0	22	0	0	7	1	8	44	5	0	44	2	4	18	13	0	4	8	7	1	3	0	13	5	0	0	3	0	0	0	0
590	8	59	34	0	3	0	0	20	86	5	5	0	32	0	1	0	1	2	15	0	0	0	0	0	0	1	0	3	0	0	0	0	1	102	0	0	0	0	0	0	0	0	0	0	1	0	0	1	0
158	25	12	0	10	86	42	111	33	55	31	2	50	125	0	13	20	3	3	1	1	0	30	13	0	0	3	8	0	2	5	2	5	4	2	5	3	6	14	0	0	2	2	0	16	6	0	0	21	2
7	1	1	870	0	1	0	0	1	2	34	1	0	11	0	0	0	0	0	0	0	0	0	0	0	0	0	0	0	0	0	0	0	0	0	0	0	0	0	0	7	0	0	0	0	0	1	44	0	0
140	53	7	0	27	70	61	131	0	11	61	1	6	144	0	28	12	1	0	0	1	0	31	18	2	0	0	6	0	0	14	5	1	2	2	4	1	10	18	1	0	1	0	0	22	0	0	0	1	1
583	5	11	295	0	0	1	0	8	61	1	2	3	6	0	0	0	1	0	0	0	0	0	0	0	0	0	0	0	0	0	0	0	0	0	0	0	0	0	0	0	0	0	0	0	0	0	2	0	0
48	474	13	0	91	24	24	10	74	22	4	0	31	6	0	5	0	39	6	0	2	0	0	2	1	3	1	4	1	6	1	0	0	2	0	0	2	2	3	1	0	0	0	0	0	0	0	0	1	8
24	0	1	798	0	0	0	0	2	0	2	8	0	9	7	0	0	1	0	5	0	0	0	1	0	0	0	0	0	0	0	0	0	0	0	0	0	0	0	0	105	0	0	0	0	0	0	30	0	0
17	129	7	0	93	123	84	43	24	1	3	1	4	0	0	9	32	13	2	0	36	0	13	13	0	3	3	25	1	10	3	9	8	4	0	4	3	7	4	3	0	5	1	6	16	1	0	0	0	5
341	4	209	8	0	1	0	0	4	44	27	17	9	63	25	0	0	3	14	69	0	127	0	0	1	0	0	0	0	0	0	0	0	0	0	0	0	0	0	0	0	0	0	0	0	0	0	0	4	0
0	104	1	0	56	146	136	116	1	2	2	0	1	3	0	34	27	9	0	0	14	0	21	6	0	1	5	7	0	2	32	4	12	5	0	12	3	10	13	1	0	7	4	4	17	11	0	0	0	4
344	124	1	353	5	7	2	7	19	8	3	0	5	33	0	1	1	2	2	0	0	0	0	0	0	0	0	1	0	6	0	0	0	0	0	0	0	0	0	0	0	0	0	0	1	0	0	16	0	0
305	104	128	1	8	47	1	4	18	17	99	0	154	43	0	6	0	3	0	0	0	0	0	0	9	1	0	0	0	0	0	2	0	0	0	1	0	0	0	2	0	1	0	1	0	0	0	0	5	2
485	14	7	49	2	40	16	45	59	37	53	3	60	7	0	14	14	3	6	1	5	0	6	1	1	0	0	0	2	1	3	0	0	1	0	1	0	2	0	0	9	0	1	1	2	0	0	0	1	0
834	5	4	3	2	13	2	13	20	1	16	1	10	9	0	4	0	0	1	0	8	8	0	0	2	0	0	1	0	0	0	5	0	0	0	0	0	0	0	7	0	0	7	1	0	0	0	0	0	0
314	37	2	8	16	107	46	185	10	0	0	0	2	4	0	22	15	4	0	1	6	0	40	5	0	0	1	3	0	1	6	1	2	1	0	1	4	22	8	1	0	0	0	4	7	14	0	0	0	1
319	227	10	1	5	8	2	12	21	5	235	9	32	14	0	1	1	12	4	8	0	0	0	0	4	0	1	1	0	0	0	0	0	0	0	1	0	0	0	0	0	0	0	0	0	0	0	0	0	7
46	184	0	616	2	3	1	1	49	0	1	0	0	11	0	0	0	0	2	0	0	0	0	0	9	0	0	4	0	0	0	0	0	0	0	0	0	0	0	0	0	0	0	0	0	0	0	25	0	0
370	117	46	4	10	11	1	3	100	16	99	27	11	20	6	0	0	9	25	55	0	0	0	0	1	0	0	4	0	3	1	2	3	0	0	7	0	1	0	0	0	0	0	0	1	0	0	0	2	4
449	4	5	0	1	0	0	0	0	3	447	1	4	35	0	0	1	0	0	0	0	0	0	0	2	0	0	1	0	2	0	0	0	0	29	0	0	0	0	0	0	0	0	0	0	0	0	0	0	0
60	189	51	0	199	46	65	29	15	17	36	1	12	0	0	4	0	24	2	3	2	0	0	5	6	1	17	5	0	36	3	14	2	7	0	3	12	2	1	13	0	4	0	6	0	5	0	0	2	0
11	227	13	0	52	80	90	81	4	1	1	1	1	3	0	50	11	10	0	0	62	0	6	17	3	2	6	7	0	4	10	2	18	3	0	18	7	9	6	9	0	4	13	13	19	1	0	0	1	6
25	322	0	0	73	125	66	72	17	4	0	0	3	1	0	17	14	11	0	0	23	0	20	10	0	3	3	13	0	4	21	4	6	0	0	8	4	3	5	3	0	2	0	3	16	0	0	0	0	27
17	410	1	0	159	79	75	22	47	8	2	0	5	8	0	4	0	6	0	0	2	0	2	3	0	0	9	1	0	22	1	3	11	1	0	3	10	0	0	1	0	4	0	2	0	0	0	0	0	9
166	294	1	0	26	59	18	6	283	14	11	0	0	4	0	1	1	19	1	0	0	0	0	3	1	1	0	10	1	0	0	4	3	1	0	2	7	0	0	4	1	0	0	0	0	0	0	0	0	2
632	0	110	0	0	0	0	0	4	99	2	10	0	72	30	0	0	0	0	1	0	0	0	0	0	1	0	0	2	0	0	0	0	0	0	0	0	0	0	0	1	0	0	0	0	0	0	1	1	0
51	282	6	0	132	45	133	31	21	8	2	0	2	3	0	1	1	18	0	3	13	0	0	1	0	0	17	7	0	38	1	13	4	6	0	4	5	4	0	7	10	9	4	1	0	0	0	1	0	1
412	88	81	0	33	19	4	0	9	38	3	12	4	25	0	8	0	0	0	53	1	2	0	0	1	0	0	0	3	3	0	1	0	0	0	1	0	0	0	9	0	0	0	0	0	0	0	0	0	1
186	40	7	0	18	110	71	129	1	6	9	1	7	9	0	39	51	8	0	1	15	1	59	7	1	0	3	5	0	1	18	2	0	2	0	5	3	50	20	0	0	0	8	0	14	0	0	0	0	0
124	27	5	13	1	0	0	1	6	40	1	0	8	34	638	0	0	0	0	71	0	1	0	0	0	0	0	0	0	0	0	0	0	0	0	0	0	0	0	0	0	0	0	0	0	0	0	0	0	0
260	263	24	19	24	69	4	6	86	23	47	6	35	7	1	2	0	26	14	9	1	0	0	0	1	0	0	7	0	1	0	2	0	0	0	1	1	0	3	0	0	2	0	1	0	0	0	0	1	2
592	4	17	127	1	0	0	1	4	33	1	16	2	20	55	0	0	1	5	80	0	0	0	0	0	0	0	0	15	0	0	0	0	0	0	0	0	0	0	0	1	0	0	0	0	0	0	1	1	0
524	8	16	3	0	0	1	0	15	23	84	62	0	157	0	0	0	0	0	1	0	0	0	0	2	0	0	0	0	0	0	0	0	0	0	0	0	0	0	0	0	0	0	0	0	0	0	0	13	0
26	80	2	494	1	1	0	4	58	15	0	0	0	47	0	0	0	3	0	0	0	0	0	1	0	0	0	0	0	0	0	1	0	0	0	0	0	0	0	0	0	1	0	0	0	0	0	17	0	0
76	3	83	661	0	1	0	0	1	24	0	3	0	15	0	0	0	1	0	0	0	0	0	0	0	0	1	0	0	0	0	0	0	0	0	0	0	0	0	0	94	0	0	0	0	0	0	25	2	0
37	167	0	0	106	49	113	21	9	6	8	0	1	2	0	2	4	20	1	0	3	0	1	20	0	12	22	7	0	4	10	3	11	9	0	9	21	11	3	3	0	27	6	2	0	2	0	0	0	0
70	176	9	70	15	26	9	1	117	4	17	1	2	33	0	19	0	1	0	13	2	0	0	0	0	0	0	3	0	1	0	0	2	0	0	0	0	0	0	0	124	2	0	2	0	0	0	1	0	11
18	84	30	1	14	17	4	0	11	8	6	1	4	6	744	0	0	2	1	2	1	0	0	1	0	0	0	3	0	0	0	0	0	0	0	0	1	0	0	0	0	0	0	0	0	0	0	0	0	0
34	262	0	0	141	124	99	22	88	1	0	2	1	10	0	0	3	59	0	0	0	0	0	1	0	0	2	2	1	18	0	6	12	6	2	13	9	0	0	1	0	2	0	7	0	0	0	2	0	5
111	1	752	46	0	0	0	0	29	14	2	0	0	8	0	0	0	0	0	1	0	0	0	0	0	0	0	0	0	0	0	0	0	0	0	0	0	0	0	0	0	0	1	0	1	0	0	0	13	0
14	33	0	750	1	1	0	2	34	0	14	0	1	42	0	0	0	0	0	0	2	0	1	0	0	0	0	0	0	0	0	0	0	0	2	0	0	0	0	0	0	0	0	0	0	0	0	40	0	1
68	326	21	3	34	41	31	10	122	50	3	0	0	25	3	1	2	8	2	12	4	0	0	3	0	0	5	11	0	2	63	13	2	0	0	3	9	0	1	3	0	4	2	0	0	0	0	0	2	2
44	309	1	0	43	39	88	14	214	13	9	6	2	48	1	1	1	15	2	0	1	0	0	2	0	0	6	8	0	6	0	6	12	0	0	2	5	1	1	1	0	3	0	0	3	0	0	0	0	7
4	14	1	899	0	0	1	0	20	0	0	0	0	6	0	0	0	0	0	0	0	0	0	0	0	0	0	1	0	0	0	0	0	0	0	0	0	0	0	0	0	0	0	0	0	0	0	35	0	0
35	176	340	0	16	7	29	14	31	6	3	2	0	9	38	3	2	6	7	2	0	1	0	0	0	0	0	5	3	2	0	3	0	0	0	0	0	0	0	0	0	0	0	2	0	0	0	0	51	13
86	186	53	0	210	34	76	14	11	5	3	1	16	4	0	8	0	29	0	1	11	0	0	7	4	18	5	4	0	30	0	10	3	7	0	5	9	6	0	3	0	10	4	1	0	5	0	0	2	0
14	4	2	926	1	1	0	1	0	7	1	2	0	4	0	0	0	1	0	0	0	0	0	0	0	0	0	1	0	0	1	0	0	0	0	0	0	0	0	0	9	0	0	0	0	0	0	21	0	0
86	164	29	0	145	38	126	19	7	9	3	6	2	41	0	4	1	25	0	1	13	0	2	4	3	2	29	5	0	28	1	6	19	3	0	3	4	6	0	6	0	20	0	1	0	9	0	0	0	0
112	272	2	0	108	131	52	28	27	5	5	1	0	9	0	0	4	4	0	0	4	0	0	6	0	0	22	4	0	12	0	9	14	3	0	12	6	1	1	1	0	9	1	2	0	0	13	0	0	5
45	369	1	344	17	27	4	5	107	1	0	1	0	3	3	0	0	21	1	0	1	0	0	0	0	0	0	4	0	1	0	0	1	1	0	2	1	0	0	3	0	0	0	3	0	0	0	12	0	1
29	199	1	615	12	2	5	3	35	0	9	9	0	11	0	0	1	9	0	0	0	0	0	0	0	0	0	0	0	0	0	2	3	0	0	1	1	0	0	0	0	0	0	2	0	0	0	28	0	0
0	1	2	832	2	1	1	0	0	0	1	0	0	6	4	0	0	0	0	0	0	0	0	0	0	0	0	0	0	0	0	0	0	0	0	0	0	0	0	0	100	0	0	0	0	0	0	39	0	0
103	460	1	0	64	17	40	6	101	17	2	0	0	3	0	13	0	11	34	0	2	0	1	1	0	1	0	0	1	20	0	0	0	1	0	7	2	0	0	0	0	0	0	0	0	0	0	0	0	34
30	246	1	16	134	46	167	7	10	0	7	0	2	3	0	1	1	18	1	0	2	0	0	13	0	1	34	2	1	19	3	3	11	3	0	10	16	4	0	3	24	27	1	1	0	0	0	0	0	2
71	382	34	373	3	6	0	3	21	0	3	1	0	42	0	0	0	0	0	0	0	0	0	0	0	0	0	5	0	0	0	0	0	0	0	0	0	0	0	0	0	0	0	0	0	0	0	12	1	0
42	202	1	445	20	14	12	7	129	6	9	0	2	21	1	0	0	8	0	1	1	0	1	1	0	0	0	1	0	2	0	0	3	0	0	0	1	0	0	1	0	0	0	1	0	0	0	16	0	0
20	339	5	0	232	36	90	15	41	5	15	3	1	5	0	0	0	8	0	0	2	0	0	7	0	1	14	4	0	26	2	2	7	10	0	3	8	0	0	3	1	21	0	3	0	1	0	0	1	1
160	264	122	27	52	26	19	14	77	28	3	13	3	11	18	13	0	37	6	1	0	0	0	1	0	0	0	6	2	0	0	4	0	1	0	1	1	0	13	6	0	0	0	0	0	0	0	1	6	1
152	290	30	0	15	8	7	2	61	10	14	0	2	30	0	0	0	20	1	5	0	0	0	0	1	260	0	6	1	1	3	0	0	0	0	3	1	1	0	0	0	1	0	16	0	0	0	0	0	1
146	245	14	0	31	4	47	2	29	19	3	0	4	21	0	2	0	9	0	0	0	0	0	0	0	0	0	0	0	6	3	1	0	0	0	0	4	9	0	1	0	0	0	0	0	0	0	0	0	0
53	0	1	2	0	1	1	0	21	12	1	1	0	68	1	0	0	21	0	0	0	0	0	0	0	0	0	0	2	0	0	0	0	0	718	0	0	0	0	0	0	0	0	0	0	0	0	0	0	0
30	235	6	5	108	6	13	2	71	0	0	0	6	31	0	0	0	7	0	1	0	0	0	0	0	0	0	0	0	12	0	3	17	0	93	2	0	0	0	0	1	1	0	1	0	0	0	11	0	2
16	120	16	472	47	33	76	13	12	0	0	1	4	7	0	5	5	5	1	1	5	0	0	1	0	0	0	2	2	9	1	1	2	51	0	0	5	4	2	0	0	0	9	4	3	0	0	9	1	1
6	16	0	905	0	0	0	0	8	0	0	0	0	10	0	0	0	0	0	0	1	0	0	0	0	0	0	0	1	0	0	0	0	0	0	0	0	0	0	0	0	0	0	1	0	0	1	32	0	0
51	468	9	0	35	11	9	6	269	21	1	0	8	28	0	0	0	6	2	0	1	0	0	0	0	1	0	0	0	5	0	1	2	3	0	2	4	0	2	0	0	0	0	0	0	0	0	0	0	6
153	219	12	7	12	3	2	9	198	24	13	2	0	45	1	0	0	2	7	1	2	0	0	0	0	0	0	1	3	1	0	0	0	1	0	1	0	0	0	0	4	0	0	0	0	0	30	0	0	1
179	20	314	37	1	66	1	0	2	9	0	258	1	32	31	0	0	1	2	3	0	0	0	0	0	0	0	0	0	0	0	0	0	0	0	0	0	1	0	0	0	1	0	0	0	0	0	3	5	0
63	465	14	0	56	25	8	13	53	0	9	0	3	29	3	0	1	34	1	5	0	0	0	0	0	0	2	1	4	2	1	1	1	0	0	0	1	0	0	5	0	0	0	0	0	0	2	0	4	9
86	388	0	213	11	24	6	8	145	2	4	4	10	8	0	2	0	5	0	7	0	0	0	0	0	1	2	2	1	3	2	1	0	0	0	2	2	0	0	0	0	0	0	2	0	0	0	4	0	6
147	2	622	0	0	3	0	0	9	7	5	346	16	179	0	1	0	0	1	23	0	111	0	0	10	1	0	0	385	0	0	0	0	0	0	0	0	0	0	0	0	0	0	0	0	0	0	0	10	0
931	44	209	0	0	32	0	3	96	241	2	113	239	17	0	10	0	4	7	0	0	0	0	0	0	0	0	0	3	0	0	0	0	0	0	0	0	0	0	0	0	0	0	0	0	0	0	0	3	0
16	439	4	0	335	157	176	71	31	9	2	3	14	1	0	16	5	31	1	0	16	0	0	43	25	15	64	14	0	32	2	24	16	17	2	20	12	10	2	7	0	9	10	6	1	3	0	0	0	8
1119	110	38	1	3	37	0	2	21	166	11	0	170	109	0	4	0	2	36	0	0	0	0	2	1	30	0	0	0	0	0	2	0	0	0	0	0	2	0	0	0	0	0	1	0	0	0	0	6	2
556	218	21	0	13	81	0	5	44	102	140	0	207	330	0	1	0	6	156	3	1	0	0	0	14	13	0	1	0	0	0	2	0	0	0	1	0	1	0	9	1	0	4	1	0	0	0	0	0	1
1105	126	101	0	0	9	2	2	69	244	0	1	242	25	0	0	0	2	17	7	0	0	0	0	0	0	0	0	0	0	7	1	0	0	0	0	0	0	1	0	0	0	0	0	0	0	0	0	0	1
699	18	142	666	1	1	0	0	25	38	3	6	1	14	2	0	0	1	20	67	0	0	0	0	0	0	0	0	0	0	0	0	0	0	0	0	0	0	0	0	216	0	0	0	1	0	0	11	3	0
1634	47	191	4	0	7	0	3	1	5	0	23	1	4	0	17	0	0	0	7	14	0	0	0	0	0	0	0	3	0	0	1	0	0	0	0	0	1	0	4	0	0	2	0	0	0	0	0	0	0
14	180	1	0	503	132	239	100	8	5	1	2	0	5	0	6	15	3	0	0	12	0	1	29	9	8	39	41	0	28	3	19	55	49	3	32	30	16	1	9	0	49	3	10	3	0	0	0	0	7
405	53	1231	0	0	11	1	2	32	18	0	33	2	1	0	42	0	9	1	28	1	11	0	0	0	0	0	0	2	0	0	0	0	0	0	0	0	4	0	0	0	0	1	2	0	0	0	0	15	0
1008	138	282	0	3	20	8	9	16	62	0	120	3	1	0	16	0	3	82	9	2	0	0	0	0	1	0	0	4	0	4	0	0	6	0	0	2	22	4	1	0	0	33	3	0	0	0	0	1	1
480	87	196	4	167	91	2	29	6	13	2	199	164	60	0	6	0	11	35	37	1	0	0	0	96	4	0	0	0	0	12	42	1	0	0	2	4	0	3	0	0	0	0	1	0	4	0	0	5	0
916	10	459	4	17	40	16	66	40	100	2	0	48	1	0	16	34	5	4	44	8	0	35	3	0	1	0	6	1	2	16	2	1	0	0	2	0	0	5	4	0	1	1	0	7	0	0	0	5	0
179	649	9	1	105	218	66	82	56	2	1	0	0	32	7	7	0	95	0	0	29	0	0	8	0	10	9	0	1	37	0	4	6	20	0	3	2	5	1	41	0	4	0	2	0	0	0	0	0	10
665	4	580	3	1	3	0	0	27	137	7	42	0	123	47	1	0	6	1	10	0	0	0	0	0	0	0	0	23	1	0	0	0	0	0	0	0	0	0	0	0	0	0	0	0	0	0	0	72	0
475	70	499	0	0	12	2	4	195	182	5	83	39	74	31	0	0	14	47	11	1	0	0	0	0	0	0	0	78	1	5	0	0	0	0	0	0	1	0	0	0	0	0	0	0	0	0	0	50	23
228	72	1000	0	0	15	1	10	40	67	2	90	130	8	1	0	0	25	104	20	0	0	0	0	2	5	0	8	14	0	1	1	0	0	0	0	0	1	0	0	0	0	0	3	0	0	0	0	18	4
1103	83	273	25	11	27	0	3	53	184	3	5	36	95	0	4	1	4	10	0	1	0	0	0	0	0	0	0	0	0	0	0	0	0	0	0	0	0	0	0	3	0	0	0	0	0	0	1	8	0
123	285	74	0	245	138	99	48	39	11	5	100	9	35	0	4	10	25	13	0	16	0	0	9	3	5	96	14	0	29	3	25	15	16	1	21	7	10	1	12	0	17	6	7	1	9	2	0	1	3
651	7	85	0	0	2	1	1	134	109	599	0	1	224	0	0	0	0	9	26	0	0	0	0	5	0	0	2	3	0	0	0	0	0	1	0	0	0	0	0	0	0	0	0	0	0	0	0	0	2
278	3	839	18	1	1	0	0	43	65	6	166	0	51	283	0	1	0	1	65	0	0	0	1	1	0	0	0	118	0	0	0	0	0	0	0	0	0	0	0	2	0	0	0	0	0	0	0	9	0
9	333	2	4	556	107	158	52	0	0	0	0	0	1	0	3	19	6	3	0	13	0	1	44	0	0	79	18	0	17	1	15	65	26	0	39	42	17	6	5	0	26	3	7	1	0	0	0	0	5
229	31	288	1	1	2	3	1	81	110	2	1	2	9	157	1	0	1	29	169	0	818	0	0	1	0	0	0	0	0	0	0	0	0	0	0	0	0	1	0	0	0	0	1	0	0	0	0	10	3
740	180	621	0	15	76	1	0	39	13	0	24	186	1	0	8	0	7	33	0	0	0	1	0	1	0	0	3	0	0	0	3	0	0	0	0	2	0	0	3	0	0	2	1	0	0	0	0	0	1
98	410	39	0	221	95	134	70	39	17	0	5	25	0	0	3	14	47	9	0	6	0	1	16	1	11	53	35	1	27	7	13	17	37	0	21	14	11	4	20	0	21	4	3	0	0	0	0	0	16
385	43	765	10	56	48	3	14	4	4	0	3	139	2	0	17	0	4	16	28	0	4	0	1	81	40	5	1	1	0	4	41	0	0	0	0	0	0	15	5	0	0	4	4	0	3	0	0	3	1
11	213	1	0	98	240	114	182	9	0	0	0	0	1	0	102	31	53	1	1	99	0	12	83	0	2	16	29	0	10	8	12	24	5	0	28	9	29	21	3	0	5	34	17	41	52	0	0	0	10
158	72	899	0	0	1	2	5	50	70	60	468	4	1	1	2	0	4	41	16	0	0	0	0	4	0	0	3	15	0	0	0	0	0	0	0	0	0	0	0	0	0	0	0	0	0	0	0	20	3
350	75	848	0	75	18	13	35	4	4	1	2	61	80	0	74	0	3	1	9	1	2	0	0	80	7	1	1	0	0	1	3	0	0	0	0	1	15	57	7	0	0	28	0	1	8	0	0	12	0
1075	322	139	2	12	18	12	7	65	95	15	67	15	8	0	1	0	42	12	16	0	0	0	1	0	3	0	3	5	1	0	0	1	0	0	0	1	0	0	0	0	0	0	0	0	0	0	0	3	1
9	213	1	0	500	145	326	67	2	0	1	1	2	1	0	1	15	20	1	0	13	0	0	28	0	11	71	38	0	21	2	39	83	39	0	20	31	3	1	10	0	37	0	9	0	0	0	0	0	13
50	653	3	1	172	209	135	36	60	1	26	0	0	2	0	98	12	26	0	0	144	0	7	23	0	0	3	17	0	8	41	16	14	4	0	27	15	1	4	1	0	1	4	10	0	0	0	0	1	9
1202	67	11	6	1	19	0	1	15	362	42	13	90	50	1	2	0	8	3	0	0	0	2	0	49	0	0	0	0	0	1	0	0	0	0	1	0	0	1	0	3	0	0	0	0	0	0	1	0	1
47	1003	0	0	85	154	23	28	170	42	82	0	0	9	0	50	3	46	7	0	36	0	0	5	1	0	0	19	0	2	5	10	11	4	0	24	2	0	3	0	0	2	4	17	0	0	0	0	0	15
1121	243	42	1	30	26	27	6	46	17	4	1	19	24	41	1	0	16	4	15	1	0	0	0	1	4	3	3	0	15	2	3	0	0	0	0	0	0	0	5	0	0	0	0	0	0	0	0	1	0
9	49	4	0	137	356	124	248	2	2	1	4	0	1	0	43	187	17	0	0	13	0	54	77	1	0	15	47	0	8	6	24	21	33	0	28	19	3	3	15	0	5	1	58	45	18	0	0	0	1
75	349	6	0	160	129	406	55	23	31	22	11	3	0	0	5	7	99	9	0	9	0	0	31	1	6	42	28	0	10	9	17	70	19	0	19	33	2	0	4	0	25	1	17	0	0	0	0	1	7
185	40	264	0	51	39	33	53	4	42	25	46	88	441	1	17	0	11	81	55	35	4	0	2	122	26	6	4	0	2	12	22	1	6	0	2	7	19	9	10	0	0	18	1	2	7	0	0	5	0
226	5	1134	0	1	0	1	0	27	53	20	57	2	79	118	0	1	0	6	6	0	109	0	0	0	0	0	0	1	0	0	0	0	0	0	0	0	0	0	0	0	0	0	1	0	0	0	0	19	1
153	3	476	117	0	0	1	0	17	10	4	42	1	39	538	0	0	0	0	49	0	1	0	0	1	0	0	0	508	0	0	0	0	0	0	0	0	0	0	0	0	0	0	0	0	0	0	2	4	0
348	52	593	0	52	76	5	43	12	15	4	66	105	125	0	8	0	4	25	87	10	0	0	3	68	36	0	0	18	1	23	3	0	2	0	0	2	4	35	1	0	0	18	1	0	11	0	0	4	1
11	180	2	1050	89	108	202	21	4	0	0	0	0	2	0	4	4	18	4	0	6	0	0	1	0	4	0	9	0	14	0	11	0	8	90	1	11	13	20	1	0	1	9	3	2	0	0	16	0	12
52	411	14	1	182	45	46	60	36	3	5	2	5	2	0	520	0	47	2	4	94	0	0	3	1	14	0	6	0	3	0	15	6	3	0	2	4	19	4	136	0	3	36	37	0	6	0	0	2	11
426	145	256	0	155	93	7	31	5	30	1	181	110	25	0	24	0	17	19	116	1	1	0	0	141	5	0	5	2	3	4	26	0	1	1	1	1	1	3	10	0	0	5	8	0	13	0	0	4	1
15	284	0	0	120	251	198	213	14	2	6	14	1	9	0	38	51	22	1	0	4	0	80	104	2	2	19	22	2	4	22	9	30	12	0	6	13	26	25	7	0	12	11	6	42	65	0	0	0	5
36	186	7	8	288	219	136	127	6	1	1	0	3	2	0	13	80	33	0	2	108	0	4	31	0	0	5	46	1	19	16	18	34	24	0	12	11	2	1	3	0	11	3	32	4	0	0	0	0	3
264	16	889	3	5	15	2	1	37	78	3	139	70	29	0	0	0	1	28	55	1	47	0	0	66	3	0	0	87	0	0	0	0	0	0	2	0	0	0	0	1	1	2	0	0	0	0	0	15	0
48	136	21	1043	170	29	107	29	7	5	9	0	2	1	3	2	1	7	2	9	10	0	0	2	1	2	1	17	12	22	0	3	5	10	107	0	19	3	2	9	0	4	2	2	0	0	0	14	0	2
782	126	217	0	3	32	2	3	77	97	239	0	226	31	0	3	0	3	54	11	0	0	0	0	11	0	0	3	0	0	0	0	0	0	4	1	0	0	0	0	0	0	0	0	0	0	0	0	5	1
175	550	21	0	187	216	123	76	50	18	43	5	29	1	0	4	7	63	1	1	5	0	0	7	0	7	25	27	1	43	2	15	7	27	0	6	3	0	2	7	0	10	1	3	0	1	0	0	1	4
4	113	1	0	102	319	148	308	2	1	1	1	1	1	2	38	42	23	2	0	41	0	53	54	2	19	27	13	0	3	38	16	18	18	0	32	10	24	55	25	0	5	27	18	47	1	0	0	0	0
669	309	83	0	48	43	18	21	111	53	18	4	6	29	27	0	0	43	13	267	2	0	0	1	0	0	0	3	0	8	0	11	0	1	0	3	0	0	0	0	0	0	0	0	0	0	0	0	8	14
641	203	234	0	129	108	6	27	22	25	0	32	131	14	1	13	1	26	23	36	0	2	0	0	14	42	1	6	6	1	15	20	0	0	1	0	4	1	10	6	0	0	5	2	0	8	0	1	5	0
950	61	357	0	0	2	0	1	90	46	1	78	4	42	252	0	0	3	5	10	0	0	0	0	0	1	0	1	56	0	0	0	0	0	0	0	0	0	0	0	0	0	0	0	0	0	0	0	5	4
163	5	170	1412	1	5	0	0	7	21	4	61	14	7	0	0	0	1	5	21	0	0	1	0	1	0	0	0	14	0	0	0	0	0	0	0	1	1	0	0	0	0	0	0	0	0	0	38	9	0
1201	86	134	2	1	14	0	2	19	27	49	81	152	152	0	5	0	1	34	4	0	0	0	0	2	1	0	0	0	0	0	0	0	0	0	1	0	1	0	0	2	0	0	1	0	0	1	0	1	0
343	304	248	0	41	120	34	52	140	218	2	8	35	2	1	35	2	19	113	10	9	0	0	0	29	2	0	7	0	2	2	5	0	7	0	1	1	10	9	0	0	1	9	2	2	0	0	0	5	0
30	103	28	0	73	393	294	146	9	2	0	2	2	0	0	11	221	11	1	3	5	0	37	28	1	0	26	39	1	11	56	5	35	32	0	11	13	2	8	10	0	18	3	10	10	0	0	0	0	2
456	93	26	7	4	27	1	0	337	170	171	15	143	415	0	1	0	2	2	0	1	0	0	0	4	0	0	0	0	2	0	0	0	0	0	0	0	0	0	0	1	1	0	0	0	0	0	0	0	0
57	558	19	3	248	103	93	91	36	20	0	2	10	3	0	11	3	80	9	9	23	0	1	11	2	34	0	23	0	18	0	32	5	12	0	23	24	8	50	35	0	4	51	11	1	0	0	0	0	6
11	253	0	0	84	230	309	220	25	6	10	0	19	9	0	59	68	36	4	0	21	0	60	24	0	2	17	8	2	22	81	9	9	5	0	26	6	43	16	2	0	9	10	6	12	3	0	0	0	8
927	14	20	7	0	4	0	0	27	701	74	43	64	48	0	0	0	0	1	5	0	0	0	0	11	0	0	0	0	0	0	0	0	0	0	0	0	0	0	0	22	0	0	0	0	0	0	0	0	0
710	53	131	0	32	51	108	268	32	18	45	0	2	17	0	50	43	9	4	0	23	0	125	27	2	0	0	6	0	6	52	9	4	4	0	18	2	9	8	1	0	3	4	0	23	2	0	0	1	0
16	145	3	0	198	333	135	161	12	2	0	0	5	1	0	28	161	47	2	0	25	0	19	22	0	0	9	61	0	20	30	15	15	41	0	23	16	6	11	22	0	8	0	22	46	1	0	0	0	3
52	798	8	0	278	100	89	33	2	15	2	0	2	4	0	17	0	117	0	1	11	0	0	5	1	116	2	5	0	17	0	17	1	9	0	27	14	4	2	22	0	4	15	9	0	0	0	0	0	21
139	306	0	0	147	44	109	9	163	56	8	24	49	75	0	2	2	27	18	1	4	0	0	7	0	0	12	6	1	15	0	4	19	3	89	1	2	0	1	0	0	11	0	3	0	0	0	8	0	0
10	756	0	0	325	25	76	133	6	0	0	0	0	2	0	131	0	24	0	0	101	0	0	2	0	0	1	5	0	6	0	11	6	6	0	11	11	8	0	122	0	2	2	50	0	0	0	0	0	35
59	756	38	1	282	155	121	53	87	2	3	5	29	17	0	1	1	39	0	0	3	1	0	1	4	24	3	4	0	39	1	0	1	5	0	9	5	0	2	9	0	3	0	0	0	0	0	0	2	9
47	314	5	1	214	122	251	104	40	6	1	0	9	0	2	9	16	53	10	6	15	0	0	17	0	3	33	27	2	15	4	10	4	53	0	28	14	8	2	28	0	16	4	15	0	1	0	0	0	13
82	18	22	249	1	0	0	0	11	38	3	2	2	118	0	0	0	1	6	19	0	0	0	1	0	1172	0	0	2	0	0	0	0	0	0	0	0	0	0	0	0	0	36	0	0	0	0	19	0	0
66	250	3	0	349	182	183	114	30	2	0	1	2	1	0	3	11	19	3	0	10	0	0	31	0	34	56	45	0	20	7	27	35	30	0	35	39	7	2	13	0	49	1	16	5	0	0	0	0	6
426	0	762	0	1	1	0	0	58	62	26	398	2	14	6	0	0	0	4	115	0	0	0	0	0	0	0	0	69	0	0	0	0	0	0	0	0	0	0	0	0	0	0	0	0	0	0	0	1	0
49	300	3	1	280	146	141	89	102	48	6	1	7	9	1	5	18	46	7	1	11	0	0	10	0	8	107	15	0	28	7	25	23	35	2	5	19	5	6	11	0	28	3	6	1	5	0	0	0	1
476	128	360	1	149	71	1	36	8	21	5	8	103	176	0	16	0	8	100	107	3	1	0	0	25	14	1	1	1	1	3	14	0	0	0	0	2	1	6	1	0	0	1	10	0	5	0	0	6	0
491	245	467	0	234	33	27	19	32	13	3	2	2	13	10	1	0	16	1	8	3	0	0	2	2	2	0	6	178	1	0	1	11	12	0	0	9	0	0	41	0	0	3	6	3	0	0	0	0	1
26	93	0	0	198	217	232	254	11	6	0	0	3	2	0	130	109	14	1	0	10	0	154	20	0	10	6	9	0	2	77	5	27	8	0	54	4	35	14	11	0	5	4	3	14	6	0	0	0	1
763	179	288	3	92	67	2	14	17	38	9	171	143	17	0	5	0	7	22	30	1	1	0	0	24	0	1	1	0	0	0	10	0	0	0	0	1	0	1	3	1	0	0	2	0	1	0	0	3	0
389	539	115	0	89	181	35	39	17	22	8	9	76	15	0	3	0	103	3	53	16	1	0	2	2	5	7	9	1	9	1	10	0	3	0	14	4	0	3	0	0	0	0	33	0	1	0	0	1	12
274	17	1043	4	1	0	1	1	62	68	9	43	9	33	2	0	0	4	15	31	0	0	0	0	0	0	0	1	227	0	0	0	0	0	7	0	0	0	0	0	0	0	0	0	0	1	0	0	19	1
530	206	10	78	43	167	21	23	120	18	366	4	0	20	0	1	8	5	0	0	2	0	0	17	5	0	2	2	0	0	0	7	2	8	0	1	2	1	2	4	0	1	1	3	0	0	0	4	0	67
15	346	0	1	541	63	177	57	1	1	0	0	7	1	0	147	4	30	1	0	170	0	0	0	0	0	0	9	0	6	3	33	6	18	0	3	24	3	0	51	0	1	4	36	3	0	0	0	0	16
224	7	254	1316	1	0	0	1	9	72	1	10	0	11	0	0	0	1	0	1	0	0	0	0	0	0	0	0	0	0	0	0	0	0	1	0	0	0	0	0	0	0	0	0	0	0	0	64	3	0
169	71	21	2	22	214	91	217	89	23	5	26	47	102	0	49	54	27	61	3	7	0	100	20	11	1	1	20	4	6	40	15	5	8	0	6	3	41	15	7	0	2	4	2	10	34	0	0	0	0
666	99	289	10	69	53	3	15	10	7	12	108	240	68	0	13	0	6	58	6	1	5	0	1	20	7	1	2	1	1	5	10	0	1	0	0	1	3	0	1	1	0	7	0	0	23	0	0	1	4
600	100	573	1	6	16	1	2	77	103	4	14	108	295	0	0	0	6	33	15	0	0	0	0	2	1	0	2	0	0	0	0	0	0	0	0	0	0	0	0	1	0	0	0	0	0	0	0	0	2
112	438	4	7	347	140	218	55	60	9	0	0	32	3	0	8	7	69	3	1	27	0	1	0	0	2	43	24	0	51	1	15	10	24	4	8	16	9	0	23	0	9	3	5	3	2	0	0	0	6
730	39	9	0	14	216	105	287	33	12	2	2	111	7	0	35	27	6	0	3	3	0	55	1	2	0	2	12	0	1	11	8	3	0	0	3	2	36	39	2	0	1	8	0	19	18	0	0	1	0
1264	166	157	2	0	11	2	1	78	116	7	9	78	33	1	1	0	0	4	0	0	0	0	0	1	0	0	0	3	0	0	0	0	0	0	0	0	1	0	0	0	0	0	0	0	0	0	0	4	0
14	93	3	6	211	392	164	119	5	13	13	0	9	1	1	10	66	49	2	0	87	0	42	23	0	1	7	49	0	11	8	40	21	31	0	12	13	7	11	11	0	17	1	33	7	10	0	0	0	6
487	341	484	0	1	61	0	0	130	35	0	45	30	8	0	2	0	7	1	150	0	7	0	0	0	0	0	0	21	0	0	15	0	0	0	0	0	0	0	0	0	0	0	0	0	0	0	0	6	0
80	369	56	0	328	73	196	29	13	7	0	8	2	5	1	5	6	37	9	4	36	0	1	13	5	37	87	6	1	71	3	18	34	16	0	2	34	3	4	4	0	25	15	0	10	11	0	0	1	0
743	197	107	0	2	2	7	22	18	177	4	292	84	7	0	24	0	6	92	48	2	0	0	0	7	0	0	1	13	1	1	2	0	1	0	0	1	8	8	0	0	0	6	0	0	0	0	0	3	0
1404	34	52	43	0	3	1	1	57	236	12	5	64	23	0	0	0	0	34	1	0	0	0	0	1	0	0	0	0	0	2	0	0	0	0	0	0	0	0	0	4	0	0	0	0	0	0	0	1	0
1087	95	62	0	1	12	0	0	12	61	363	1	71	3	0	1	0	3	159	10	0	0	0	0	22	0	0	0	1	0	0	1	0	0	0	0	0	0	0	0	0	0	0	0	0	0	0	0	1	0
969	291	18	0	6	67	2	3	97	106	114	0	40	10	0	2	0	9	159	2	0	0	0	1	5	0	0	0	0	3	0	4	0	0	0	0	0	0	19	0	0	0	0	1	0	1	0	0	0	1
69	154	3	5	204	311	138	176	7	4	0	0	0	1	0	27	188	12	0	0	34	0	66	40	0	9	4	26	0	6	2	20	47	39	0	12	19	1	10	21	0	14	2	38	35	2	0	0	0	12
16	196	10	0	232	353	168	111	6	0	0	2	0	0	2	16	150	18	0	4	63	0	15	32	0	0	9	43	0	16	7	14	17	24	0	30	16	0	12	7	0	11	1	23	15	1	0	0	0	4
391	95	93	0	143	130	1	13	6	5	3	215	221	114	0	16	0	10	119	51	17	2	0	1	39	23	8	12	0	0	13	22	0	0	0	0	2	2	14	4	0	0	10	3	0	2	0	0	2	0
4	248	0	0	124	279	303	258	18	1	0	0	3	0	0	38	138	19	0	0	15	0	61	25	0	0	0	41	0	8	146	4	9	12	0	33	6	13	7	8	0	5	0	4	24	1	0	0	0	9
616	186	56	248	7	32	11	3	94	68	31	48	53	16	270	1	0	34	118	14	1	0	0	0	1	0	0	1	0	2	2	4	0	0	0	0	0	0	0	4	0	0	0	2	0	0	0	16	4	5
764	195	46	7	6	21	2	55	52	205	1	308	34	5	1	59	0	14	100	11	5	0	0	0	3	1	0	2	0	0	3	1	0	24	0	0	0	21	2	0	0	0	1	0	0	1	0	0	0	2
329	423	65	7	55	40	15	9	39	33	3	38	18	20	736	1	0	29	5	14	3	0	1	0	0	0	0	7	0	0	0	4	3	0	0	2	2	0	0	1	0	1	0	3	0	0	0	0	0	4
16	120	24	0	230	410	81	106	8	1	0	1	7	31	1	10	228	23	4	5	21	0	15	24	0	1	10	77	0	11	32	20	17	42	0	7	17	1	4	40	0	15	2	22	5	0	0	0	1	1
219	44	532	2	63	44	11	32	1	8	0	116	120	61	0	18	0	6	14	43	9	0	0	3	234	16	2	3	0	2	14	34	0	0	0	1	5	7	66	1	0	0	12	0	2	37	0	0	12	1
1190	47	74	0	4	27	1	0	39	156	206	0	93	2	0	1	0	1	70	2	0	0	0	1	1	0	0	0	0	0	0	0	1	0	1	0	0	0	0	0	0	0	0	0	0	0	0	0	3	0
346	100	90	3	223	109	1	10	6	10	0	93	141	53	0	66	0	15	138	54	1	0	0	0	135	8	3	0	3	0	4	20	0	0	0	0	1	0	4	5	6	0	52	2	0	12	0	1	4	0
16	157	2	0	232	248	183	110	6	2	0	2	9	2	0	38	68	36	0	0	80	0	1	40	0	1	36	36	3	31	11	20	29	40	0	8	17	14	9	2	0	17	40	22	6	6	0	0	0	0
27	251	1	0	56	248	191	234	47	12	21	0	3	3	0	102	45	12	0	0	37	0	147	105	0	2	13	6	0	3	25	18	29	6	0	24	13	13	24	3	0	2	9	9	13	41	0	1	0	6
46	106	0	3	81	226	186	138	6	2	1	0	0	0	0	55	148	8	2	0	42	0	108	145	0	0	6	15	0	5	130	11	8	16	0	33	9	8	14	2	0	6	16	4	51	3	0	0	0	3
27	218	3	1	257	250	135	159	16	8	2	8	2	1	1	10	113	27	1	3	92	0	2	18	0	0	18	52	0	20	3	33	18	15	9	13	21	1	6	10	0	4	3	36	9	6	1	0	0	4
30	95	19	1	259	179	150	155	15	12	0	1	9	12	0	27	74	20	26	21	182	0	15	28	0	0	1	45	0	30	8	33	22	56	0	17	39	1	9	5	0	16	12	46	1	3	0	0	0	1
6	0	112	1199	0	1	0	0	4	4	3	0	0	8	96	0	0	0	0	0	0	0	0	0	0	0	0	0	0	0	0	0	0	0	300	0	0	0	0	0	0	0	0	0	0	0	0	50	7	0
54	325	23	0	490	145	176	92	23	4	28	1	9	0	1	6	0	38	3	0	17	0	0	26	2	27	16	20	0	61	0	16	3	16	0	20	63	3	0	42	0	6	37	3	0	2	0	0	0	4
26	318	4	0	67	191	148	157	30	1	0	0	5	1	0	77	85	17	2	0	88	0	77	61	0	0	3	12	0	3	85	12	15	6	0	46	8	4	1	1	0	5	12	11	39	12	0	0	0	19
646	90	566	0	111	66	4	6	1	26	1	52	82	6	0	9	0	7	22	27	2	1	0	0	96	31	0	1	0	0	5	4	0	0	0	0	2	0	3	4	0	0	4	1	0	2	0	0	6	0
304	38	35	0	14	147	51	249	81	56	20	4	132	18	0	13	59	15	12	0	19	0	26	14	161	20	4	6	1	3	22	8	3	5	0	6	1	22	60	7	0	1	10	6	24	53	0	0	0	2
282	63	34	0	32	238	67	338	31	9	40	9	87	13	0	70	91	4	11	2	15	0	69	10	1	0	7	25	0	3	68	5	4	6	0	5	3	108	82	2	0	2	1	5	39	9	0	0	2	0
86	1	1585	75	0	0	0	0	0	78	0	7	0	98	1	0	0	0	0	0	0	0	0	0	0	0	0	0	0	0	0	0	0	0	0	0	0	0	0	0	28	0	0	0	0	0	0	4	19	0
12	334	8	0	685	126	55	87	1	0	5	3	2	5	0	11	2	18	0	1	12	0	0	7	0	3	2	12	0	18	0	2	3	6	0	1	20	3	0	195	0	5	74	27	26	0	0	0	0	44
36	1	43	1561	0	0	1	0	3	12	16	0	0	12	22	0	0	0	0	0	0	0	0	0	0	0	0	0	0	0	0	0	0	0	0	0	0	0	0	0	7	0	0	0	0	0	0	59	1	0
232	88	978	0	1	3	0	4	18	9	0	477	0	28	0	4	0	8	1	0	0	5	0	0	0	0	0	1	2	0	0	0	0	0	0	0	0	0	0	0	0	0	0	1	0	0	0	0	19	1
186	324	24	12	93	117	88	33	70	9	5	30	27	12	91	2	1	39	70	21	3	0	0	12	5	37	42	16	0	56	2	8	15	9	0	15	12	12	0	7	0	21	8	2	0	1	0	0	2	4
7	289	1	0	126	234	208	372	7	0	2	0	0	4	0	52	75	12	0	0	13	0	106	72	0	0	11	12	0	8	58	5	16	11	0	42	4	11	34	5	0	10	1	4	22	0	0	0	0	4
2	0	0	1800	0	0	1	0	5	0	1	0	0	10	0	0	0	0	0	0	0	0	0	0	0	0	0	0	0	0	0	0	0	0	0	0	0	0	0	0	86	0	0	0	0	0	0	80	0	0
39	331	2	2	350	138	167	89	30	8	4	3	6	0	0	2	11	51	2	0	15	0	1	17	3	4	86	25	0	59	5	16	16	28	0	11	21	19	2	15	6	64	4	4	1	9	0	0	0	5
33	495	9	1	58	198	116	110	21	5	2	0	3	4	0	67	21	21	2	0	517	0	1	52	0	0	0	24	0	1	3	15	4	10	0	10	23	0	2	1	0	1	27	6	0	2	0	0	1	9
42	670	17	2	300	88	284	33	35	15	1	3	4	2	0	2	4	120	1	6	7	0	0	3	1	2	1	25	0	73	1	14	6	0	0	17	6	0	1	4	0	2	4	3	2	3	0	0	0	4
475	68	294	0	78	83	8	25	8	4	1	26	149	44	0	66	0	5	28	48	24	13	0	0	157	19	1	4	2	0	14	15	2	0	0	0	5	5	14	14	0	0	36	13	0	6	0	0	6	1
1370	91	51	0	6	10	1	1	85	70	3	0	96	174	0	0	0	1	15	0	1	0	0	0	0	2	0	0	0	0	0	0	0	0	0	0	0	0	0	0	0	0	0	0	0	0	0	0	1	0
34	228	13	0	551	85	247	56	10	8	0	3	9	5	0	51	0	16	0	1	20	0	0	13	0	6	53	17	0	93	12	41	10	18	0	12	37	43	1	22	0	19	2	0	2	44	0	0	0	0
234	3	80	1027	0	0	0	0	9	31	30	0	15	15	304	0	1	0	3	84	0	2	0	0	0	0	0	0	1	0	0	0	0	0	0	0	0	0	0	0	100	0	0	0	0	0	0	29	2	1
47	377	0	0	156	149	316	26	456	9	1	0	5	0	0	1	4	26	6	0	8	0	0	22	0	11	17	25	0	32	2	7	13	10	3	17	15	14	3	1	0	13	1	0	0	0	0	0	0	8
367	59	4	22	0	5	1	1	110	158	1138	5	11	8	0	2	0	0	32	0	0	0	0	0	32	0	0	0	0	0	0	1	0	0	1	0	0	0	0	0	3	0	0	0	0	0	0	1	0	0
183	184	107	184	26	12	9	5	44	11	2	2	6	17	1069	0	0	7	26	13	0	0	0	0	0	0	0	1	0	6	0	1	0	0	0	0	0	3	0	2	0	2	0	1	0	0	0	10	0	4
567	168	150	0	43	39	4	10	5	28	1	117	75	15	0	15	0	14	103	34	0	7	0	0	236	20	1	1	2	0	23	23	1	0	0	1	1	0	8	2	0	0	0	1	0	8	0	0	0	2
23	326	2	0	252	116	434	65	10	4	23	0	0	3	1	2	6	49	0	0	10	0	0	37	0	11	63	28	0	26	7	16	51	19	0	16	55	2	0	4	0	57	1	1	0	1	0	0	0	2
1553	56	5	0	1	3	6	4	71	31	1	1	2	13	106	0	1	6	0	0	0	0	0	0	0	0	0	0	61	1	0	4	0	0	0	2	0	0	0	0	0	0	0	4	0	0	0	0	0	0
1601	36	54	0	4	14	1	0	3	23	1	0	39	1	0	0	0	1	0	0	0	0	0	0	0	1	0	0	0	0	0	1	0	0	0	0	0	0	0	0	0	1	0	0	0	0	0	0	2	0
507	122	198	1	169	123	10	22	16	32	0	101	108	42	1	27	2	22	54	34	5	1	1	2	60	35	9	6	2	1	4	37	0	1	0	1	1	14	6	4	0	0	4	4	0	30	0	0	5	1
999	144	120	5	6	88	3	9	120	47	358	1	6	2	0	5	5	2	1	0	0	0	0	0	17	0	0	3	0	0	0	6	0	1	0	0	1	1	0	0	0	0	0	0	0	0	0	0	2	1
680	184	16	1	27	29	16	5	52	53	12	596	74	63	3	4	0	8	51	8	0	0	0	0	6	1	0	3	0	2	0	3	0	0	0	3	0	0	0	1	0	0	1	0	0	0	2	0	0	10
98	981	26	4	294	66	91	29	198	1	5	0	3	5	2	2	1	15	1	0	1	1	0	0	0	1	0	9	1	22	0	6	1	3	0	1	8	1	0	0	1	0	0	3	0	0	0	1	0	6
1149	1	0	0	2	2	0	0	12	4	709	4	5	27	0	0	0	0	4	0	0	0	0	0	0	0	0	0	1	0	0	0	0	0	3	0	0	0	0	0	0	0	0	0	0	0	0	1	0	0
51	251	8	0	360	138	201	116	11	4	30	8	1	7	0	5	11	31	2	1	13	0	0	14	0	11	41	13	0	60	1	13	20	14	41	13	33	8	5	19	0	48	6	3	1	8	0	5	0	2
56	700	2	0	115	279	102	115	77	1	5	1	2	5	0	52	17	27	1	1	79	0	3	43	0	0	8	36	0	9	14	10	14	3	0	27	9	12	4	1	0	3	0	6	7	10	0	0	0	17
253	48	3	2	40	83	49	146	7	5	819	0	0	207	0	21	41	5	0	0	6	0	15	21	4	0	3	3	0	0	17	6	3	4	0	10	5	25	7	2	0	0	7	2	7	38	0	0	0	0
30	124	1	3	195	237	198	156	2	0	2	0	3	0	0	17	127	24	0	0	36	0	32	63	0	2	19	23	0	20	35	11	27	35	0	27	20	2	5	20	0	17	21	29	31	9	0	0	1	2
7	282	6	0	262	231	187	152	16	1	4	0	2	2	0	56	46	105	1	1	52	0	19	11	0	1	2	48	0	29	8	30	19	14	0	8	17	5	5	14	0	5	8	40	18	1	0	0	0	51
413	158	470	9	29	59	2	0	36	45	177	14	209	129	0	3	0	1	143	18	0	0	1	0	16	4	0	1	2	0	1	1	1	0	0	0	0	0	0	1	9	0	0	1	0	0	0	0	2	0
997	46	115	0	18	64	57	134	33	32	91	8	27	40	0	17	10	5	9	1	4	0	30	11	2	0	1	7	2	3	4	4	0	2	0	1	4	10	12	0	0	1	2	1	2	7	0	0	4	0
26	874	7	1	92	161	52	127	171	2	0	1	5	2	0	43	28	33	0	0	35	0	29	27	0	0	1	11	0	5	18	3	1	5	0	20	4	0	16	1	0	2	13	5	23	20	0	0	1	20
10	435	2	0	117	213	255	254	71	2	1	0	0	8	0	62	20	21	3	0	15	0	72	34	0	2	8	27	0	18	15	10	12	10	0	14	8	22	18	2	0	4	6	12	7	50	0	0	0	11
222	663	3	0	112	105	123	42	200	66	2	0	1	7	0	7	0	48	10	5	0	0	0	0	0	0	0	25	0	48	0	2	0	1	0	2	7	0	0	0	0	0	5	5	0	0	0	0	0	44
59	267	0	0	383	114	191	92	20	30	0	0	2	1	0	4	31	68	1	11	11	0	0	12	0	2	41	35	0	37	0	15	23	38	2	12	17	27	1	11	0	36	3	11	1	1	0	0	0	7
511	159	340	0	89	34	0	5	2	34	3	147	128	49	0	3	0	5	66	10	1	0	0	0	148	7	1	0	1	0	0	5	0	0	0	0	1	0	3	0	0	0	0	0	0	0	0	0	19	1
467	10	302	111	1	0	0	1	22	62	32	378	6	37	1	0	0	0	22	184	0	107	0	0	0	0	0	0	1	0	0	2	0	0	0	0	1	0	0	0	57	0	0	0	0	0	0	2	20	1
61	424	2	12	159	189	138	170	42	1	2	0	1	13	0	54	34	21	1	0	81	0	70	24	0	0	3	27	0	11	52	6	14	10	0	26	6	2	8	1	0	3	15	21	9	2	0	0	0	21
40	321	3	0	140	288	151	231	94	0	1	0	8	1	0	43	81	23	1	0	33	0	26	95	0	1	6	37	0	13	26	17	5	6	1	18	7	26	13	1	0	7	4	11	5	36	0	0	0	26
897	50	38	0	42	152	71	206	34	125	10	22	4	18	0	28	13	18	2	1	11	0	44	2	0	0	2	6	0	1	13	3	4	1	0	11	0	30	17	8	0	2	1	4	18	4	0	0	3	0
1388	191	0	0	1	1	0	3	38	194	3	1	5	62	0	0	0	1	28	0	1	0	0	0	0	0	0	0	0	0	0	0	0	0	25	0	0	0	0	0	0	0	0	0	0	0	0	0	0	1
71	0	8	934	0	0	0	0	3	15	0	8	1	45	0	0	0	0	0	0	0	0	0	0	0	0	0	0	0	0	0	0	0	0	825	0	0	0	0	0	5	0	0	0	0	0	0	52	0	0
47	1	1438	235	2	2	0	0	2	31	0	5	0	12	113	1	0	0	0	8	0	0	0	0	0	0	0	0	0	0	0	0	0	0	0	0	0	0	0	0	70	0	0	0	0	0	0	10	10	0
72	1183	9	0	219	70	44	19	240	18	0	1	0	4	1	0	1	14	0	0	0	1	0	0	0	0	2	6	0	5	0	5	0	1	0	1	7	1	0	1	0	4	0	0	0	0	0	0	0	7
273	57	8	0	64	155	93	238	34	17	76	61	84	41	9	26	105	16	3	11	20	0	88	31	13	2	12	13	0	4	38	8	3	3	0	17	5	30	77	5	0	7	5	5	30	2	0	0	45	1
691	147	196	4	69	69	7	34	11	4	0	58	155	45	0	12	0	15	51	20	0	2	0	1	9	20	2	11	0	2	8	23	0	0	0	0	1	0	15	4	0	0	0	3	0	0	0	0	5	0
520	33	123	0	24	125	81	187	89	30	166	34	13	65	0	21	38	5	16	0	25	28	41	11	5	5	2	14	7	2	8	3	8	2	2	8	2	62	34	1	0	1	4	0	20	36	0	0	2	3
157	1093	0	1	51	108	45	35	67	1	10	0	2	6	3	112	2	41	0	0	92	1	1	3	0	2	0	12	0	8	0	3	2	0	0	16	2	1	0	0	0	5	8	8	0	0	0	0	0	21
94	94	5	0	59	373	74	374	33	17	53	0	176	24	0	43	72	4	12	0	11	0	131	20	4	1	11	17	0	3	11	9	3	4	0	4	4	57	34	4	0	2	1	1	49	15	5	0	0	0
117	107	1	282	64	132	177	198	18	26	56	12	24	19	0	26	34	16	22	13	9	0	56	16	1	1	21	12	5	5	103	10	2	5	0	8	4	86	35	5	5	5	11	1	4	45	0	3	0	0
294	534	332	67	49	53	40	25	54	26	4	24	179	30	0	0	0	28	22	63	0	0	0	1	0	0	0	4	0	7	0	3	4	0	0	3	2	0	0	1	0	1	0	0	1	0	0	2	7	9
11	198	0	0	472	92	330	101	17	2	0	3	0	3	1	6	8	13	0	2	21	0	3	27	0	7	41	30	0	46	2	23	30	39	0	19	45	4	2	27	0	37	3	9	0	2	0	0	0	6
948	55	91	7	0	3	0	3	31	579	142	1	27	31	0	0	1	12	1	0	1	0	0	0	20	0	0	0	1	0	0	0	0	0	0	1	0	1	0	0	0	0	0	0	0	0	0	0	7	0
483	155	173	2	72	122	9	28	16	14	2	84	121	55	0	14	0	22	166	34	0	1	0	1	11	9	0	3	10	2	7	32	0	2	0	0	4	5	4	4	0	2	10	0	0	24	0	0	3	0
313	52	757	57	1	1	1	0	10	42	22	73	27	52	2	0	0	2	12	498	0	4	0	0	3	0	0	0	0	0	0	0	0	0	0	0	0	0	0	0	0	0	0	0	0	0	0	3	8	0
1876	13	4	7	0	1	0	0	39	12	0	0	6	2	0	0	0	0	2	0	0	0	0	0	6	0	0	0	0	0	0	1	0	0	0	0	0	0	0	0	6	0	0	0	0	0	0	0	1	0
190	186	13	237	156	86	9	4	14	24	0	0	12	10	1	104	2	1	0	11	1	29	0	0	0	13	1	0	3	7	0	2	0	0	0	0	3	2	1	86	23	0	157	2	0	0	0	15	0	0
61	9	14	1	2	3	0	0	0	8	1	2	0	9	158	0	0	1	0	5	0	1710	0	0	0	0	0	0	0	0	0	0	0	0	0	0	0	0	0	0	1	0	0	0	0	0	0	0	2	0
18	238	0	0	242	355	192	137	10	0	0	0	0	1	0	11	193	33	4	0	23	0	27	27	0	0	3	38	0	29	10	4	24	16	0	17	7	1	3	3	33	8	2	15	6	9	0	0	0	5
803	102	10	21	10	4	0	1	19	389	408	0	9	142	0	1	0	0	4	0	0	0	0	1	0	0	0	0	0	0	0	0	0	0	0	0	0	0	0	0	9	0	0	0	0	0	0	1	8	0
407	6	13	900	0	0	1	1	0	6	3	40	1	26	465	0	1	0	1	6	0	0	1	0	0	0	1	0	2	0	0	0	0	0	1	0	0	0	0	0	48	0	1	0	0	0	0	40	0	0
334	71	49	801	2	14	7	6	237	96	3	0	1	25	0	0	0	8	2	25	0	0	0	0	0	0	0	1	2	1	0	0	0	0	0	0	0	0	0	1	46	0	0	0	0	0	0	35	1	0
254	727	0	90	7	51	4	19	471	40	14	1	1	2	0	4	0	30	2	0	5	0	0	3	0	0	1	8	0	1	2	0	1	2	0	1	1	6	0	0	0	0	0	0	0	0	0	1	0	6
228	868	19	1	145	35	33	15	111	192	77	0	0	31	0	8	3	21	1	0	9	0	0	3	2	0	10	0	0	4	8	10	15	0	0	4	4	1	1	1	0	5	1	8	1	1	0	0	2	8
5	117	0	1	253	326	141	126	9	4	0	0	0	0	0	17	102	31	0	0	53	0	74	24	0	4	23	39	0	15	14	21	28	38	0	21	9	6	3	28	0	20	10	25	12	10	0	0	0	2
16	474	0	0	57	235	286	167	26	3	4	0	1	1	0	48	54	33	0	0	71	0	47	62	1	0	3	22	0	4	8	18	10	3	0	37	39	8	9	3	0	1	5	14	8	11	0	0	0	5
31	504	0	0	140	173	85	187	66	2	89	3	3	10	0	70	12	14	2	0	35	0	73	42	0	5	4	29	2	10	19	10	22	10	0	43	11	3	5	5	0	6	12	13	7	9	0	0	0	19
603	11	238	369	1	4	0	5	71	33	39	164	6	125	163	0	0	2	28	41	0	0	0	0	1	0	0	1	1	0	0	0	0	0	0	0	0	0	0	0	7	0	2	0	0	0	0	18	4	1
102	583	1	0	17	165	100	173	93	0	123	0	1	7	2	78	4	40	0	0	185	0	26	5	0	1	3	6	0	4	15	6	4	2	0	4	0	30	1	0	0	0	9	9	1	33	0	0	0	6
585	2	1	0	1	2	2	2	13	85	1114	12	3	112	0	0	1	0	0	0	1	0	1	1	10	0	0	0	1	0	0	0	0	0	0	0	1	0	0	0	0	1	0	0	1	0	0	0	0	0
55	351	2	2	202	124	473	64	26	2	0	0	4	2	0	4	8	24	0	0	7	0	0	30	5	6	35	23	0	17	8	17	24	25	0	20	33	6	1	9	1	8	3	5	1	0	0	0	0	5
167	26	195	62	1	4	0	0	23	24	1	1	12	11	732	1	0	0	17	37	0	292	0	0	0	0	0	0	340	0	0	0	0	0	0	0	0	0	0	0	0	0	0	1	0	0	0	1	4	0
65	754	10	1	176	95	193	75	18	13	1	0	2	6	4	2	8	32	1	0	20	0	0	5	0	8	0	31	0	27	3	39	1	32	0	9	9	70	8	0	0	1	17	32	0	0	0	0	0	21
28	879	1	0	322	137	95	15	37	1	0	0	3	4	0	22	0	93	3	1	25	0	0	1	0	0	0	4	0	16	4	2	2	11	0	39	12	2	0	20	0	3	49	18	0	0	0	0	2	9
18	8	13	733	0	2	0	1	0	7	1	4	2	13	337	0	0	5	0	1	0	689	1	0	0	0	0	0	2	0	0	3	0	0	0	0	0	0	0	0	108	0	0	0	0	0	0	29	0	0
10	211	13	1	112	227	96	262	26	0	4	5	4	4	1	128	190	10	1	1	40	0	141	47	0	1	6	16	0	2	8	7	14	2	0	9	10	4	24	2	0	5	19	1	28	0	0	0	1	1
46	552	1	897	24	22	12	32	183	2	44	2	7	9	0	2	3	17	3	0	0	0	0	0	0	0	1	7	1	0	5	1	1	0	0	0	6	2	0	3	0	0	0	1	0	0	0	23	0	4
531	462	207	0	87	101	15	12	181	50	3	2	21	8	11	1	0	78	21	17	3	0	1	0	0	1	0	14	0	0	0	2	0	1	0	4	6	3	0	7	0	0	0	4	0	0	0	0	0	6
35	746	7	0	86	140	53	224	157	7	78	10	2	7	2	164	10	36	5	0	27	0	4	7	5	0	1	9	0	3	6	5	5	2	0	7	6	2	0	1	0	1	9	14	0	19	0	0	0	26
147	57	9	0	29	308	107	307	85	35	130	14	13	13	0	54	112	22	13	0	16	0	107	18	24	1	3	21	1	6	26	12	5	6	0	10	7	35	47	1	0	5	6	4	7	18	0	0	0	0
23	1012	0	0	29	96	19	40	132	1	17	0	13	3	2	157	0	16	2	0	125	0	0	31	1	0	1	8	0	2	0	9	3	1	0	6	3	0	0	0	0	0	75	4	0	0	20	0	0	14
7	319	2	3	311	179	263	89	3	2	6	2	3	2	0	3	7	15	1	0	14	0	1	50	3	15	45	22	0	33	4	19	52	20	0	25	46	4	2	9	0	47	4	5	0	1	0	0	0	4
62	159	7	0	316	78	288	67	8	8	0	2	1	0	0	2	22	76	0	1	5	0	1	13	0	2	106	44	0	69	8	38	35	54	0	6	30	7	9	8	0	50	5	5	0	2	0	0	0	2
1031	151	43	66	7	14	3	18	100	55	88	40	1	24	112	0	0	35	91	49	0	0	0	1	0	0	0	0	0	0	0	0	0	0	0	0	0	0	0	0	0	0	0	0	0	0	0	1	2	3
248	48	13	27	28	196	75	313	67	35	20	1	99	9	1	64	112	13	50	5	14	0	99	22	0	0	4	10	0	1	26	7	0	2	0	11	0	26	52	4	54	0	4	5	45	1	0	0	0	1
35	242	0	1	142	102	534	49	65	4	1	2	1	7	0	2	18	20	5	0	15	0	1	52	0	7	83	5	0	16	6	13	45	20	0	14	32	10	6	8	0	52	9	2	0	1	0	0	0	1
154	8	49	0	0	0	0	1	11	5	3	42	0	6	1489	0	1	0	8	35	0	110	0	0	0	0	0	0	0	1	0	0	0	0	0	0	0	0	0	0	61	1	0	0	0	0	0	0	0	0
77	17	63	810	1	0	0	1	3	25	0	2	0	7	14	0	0	1	0	4	0	871	0	0	0	0	0	1	0	0	0	0	0	0	0	0	0	0	0	0	51	0	0	0	0	0	0	30	3	0
1028	12	14	0	6	15	9	22	14	13	484	0	1	133	0	3	5	0	1	18	0	20	9	2	8	0	0	1	0	0	1	0	0	0	111	0	2	1	1	4	0	1	0	0	1	3	0	0	8	0
432	56	319	120	6	4	1	0	28	24	14	31	9	5	128	0	0	6	15	158	0	0	0	0	0	0	0	2	550	0	0	1	0	0	0	0	0	0	0	0	0	0	0	0	0	0	0	2	11	0
17	215	0	0	190	144	555	87	15	1	0	0	3	2	0	5	7	24	1	1	6	0	5	41	0	3	51	22	0	21	5	24	36	16	0	23	58	1	5	13	0	43	1	4	2	3	0	0	0	6
8	406	0	4	227	192	114	42	62	0	2	1	12	9	0	1	3	57	1	0	0	0	0	30	0	2	114	16	1	44	8	13	91	19	0	6	28	10	0	1	22	14	0	7	0	0	0	0	0	5
709	9	2	0	2	128	38	206	6	19	3	1	20	10	0	32	19	3	1	0	3	0	30	8	0	0	0	3	0	0	11	0	1	1	1	6	1	18	13	0	0	0	0	0	8	18	0	0	0	0
117	53	11	0	42	215	90	265	28	23	304	1	35	11	0	38	44	3	14	4	29	0	92	11	2	1	9	16	0	4	114	6	7	14	0	19	1	6	12	2	0	2	8	9	20	34	0	0	0	0
253	895	100	1	65	50	43	67	73	9	27	0	34	17	1	1	3	39	16	42	2	0	0	2	3	0	0	6	1	13	0	5	2	0	0	2	7	0	0	10	0	0	0	0	0	0	0	0	0	2
12	358	2	24	423	95	194	85	8	1	7	0	4	6	0	2	9	15	1	0	16	0	1	29	0	5	69	25	0	51	2	13	45	34	0	36	42	2	3	16	6	50	0	8	0	1	0	0	0	3
76	304	11	0	389	94	255	85	39	6	15	3	6	16	0	10	3	30	5	1	52	0	0	11	3	19	71	9	0	77	0	6	38	14	0	6	23	18	2	13	0	34	14	1	0	3	0	0	1	0
1127	19	168	38	0	4	5	0	41	173	8	6	0	59	2	1	0	1	5	23	1	0	0	0	0	0	1	0	8	2	0	0	0	0	232	0	0	0	0	0	0	0	0	0	0	0	0	2	4	1
299	37	19	1	16	176	68	211	67	123	84	2	103	229	0	32	40	8	1	3	6	0	75	21	0	0	5	6	1	8	23	5	9	3	3	5	5	22	37	0	0	2	2	3	20	4	0	0	66	2
18	1	3	1748	1	0	0	0	2	2	60	0	0	28	1	0	0	0	0	0	0	0	0	0	0	0	0	0	0	0	0	0	0	0	0	0	0	0	0	0	17	0	0	0	0	0	3	85	0	0
274	87	15	0	70	183	121	279	3	15	131	1	9	287	0	57	33	4	0	0	5	0	50	47	2	0	0	14	0	1	29	2	2	5	3	7	1	17	45	4	0	4	3	5	36	0	0	0	0	4
1155	11	29	598	2	0	0	1	8	111	1	1	0	20	0	0	0	0	0	0	0	0	0	0	0	0	0	0	0	2	0	1	0	0	0	0	0	0	1	0	0	0	0	0	0	0	0	20	0	1
127	909	27	1	160	64	47	24	173	35	10	1	69	15	0	1	0	64	12	0	2	0	0	3	2	2	1	12	0	14	1	5	0	4	0	5	6	5	4	1	0	0	3	0	0	0	0	0	2	21
29	1	3	1609	0	0	0	0	5	0	4	3	0	27	29	0	0	0	2	5	0	0	0	0	0	0	0	0	0	0	0	0	1	0	0	0	0	0	0	0	199	0	0	0	0	0	0	64	0	0
15	242	13	0	212	267	130	77	49	5	8	6	3	1	0	25	68	37	1	0	84	0	18	25	0	12	15	36	0	17	4	16	20	11	0	11	9	7	13	5	0	18	5	14	15	2	0	0	0	5
683	14	419	31	0	3	0	0	7	106	40	40	15	101	41	0	0	2	44	153	0	229	0	0	0	0	0	0	0	0	0	0	0	0	0	0	0	0	0	0	0	0	0	0	0	0	0	0	9	0
4	215	0	2	106	258	280	272	1	2	4	0	0	4	0	82	53	7	1	0	26	0	39	10	0	2	16	22	0	4	80	4	20	7	0	25	12	20	26	2	0	6	3	12	31	16	0	0	0	0
690	269	1	681	11	18	3	15	44	17	4	3	7	62	0	0	2	3	2	0	1	0	0	0	0	0	0	1	2	5	0	0	0	0	1	1	0	0	0	0	0	0	0	2	0	0	0	36	0	1
648	220	247	0	14	93	2	10	37	39	176	2	284	93	0	5	0	5	3	0	0	0	0	0	24	2	0	0	0	1	0	2	0	0	0	0	0	0	0	3	0	0	4	0	0	0	0	0	8	6
960	29	15	98	4	93	25	103	93	93	100	8	123	20	0	18	33	5	6	1	5	0	14	5	10	0	3	8	0	0	4	0	0	1	0	7	1	5	5	0	24	0	0	1	1	1	0	0	2	0
1661	13	6	9	1	37	6	26	37	6	28	4	23	25	0	11	2	0	2	0	5	17	0	0	9	0	0	0	0	0	3	4	1	1	0	0	0	4	1	9	0	0	8	3	0	0	0	0	2	0
637	68	1	20	19	235	78	343	15	0	6	0	3	2	1	63	27	8	0	1	15	0	64	16	0	0	2	9	0	2	11	9	8	8	0	2	2	35	26	4	0	1	0	5	19	21	0	0	0	2
660	431	9	1	9	15	0	30	46	10	468	19	61	41	0	2	1	21	4	10	1	0	0	0	15	0	1	5	2	3	0	1	1	0	0	1	0	0	0	0	0	0	0	0	0	0	0	0	1	13
85	343	0	1222	0	1	5	3	117	0	3	0	0	39	1	0	0	0	9	0	1	0	0	3	20	0	0	5	1	1	0	0	1	0	0	1	0	0	0	1	0	0	0	0	0	0	2	43	0	2
761	253	74	8	10	22	3	12	184	17	191	73	40	32	11	2	1	21	59	124	0	0	2	1	3	0	0	4	0	4	0	4	3	0	0	7	0	0	1	0	0	1	0	0	0	0	0	0	3	6
895	4	36	0	2	0	1	1	3	12	883	4	3	62	0	0	0	0	1	0	0	0	0	0	7	0	0	1	0	1	0	0	0	0	45	0	0	0	0	0	0	0	1	0	0	0	0	0	0	0
163	399	106	0	371	74	137	66	28	15	85	0	18	1	0	17	4	30	0	2	10	0	0	6	10	7	40	12	0	48	11	23	4	10	0	6	21	5	6	32	0	12	4	5	1	22	0	0	2	3
28	439	16	0	106	141	184	177	10	2	1	3	3	5	0	112	38	19	3	0	114	0	13	35	2	4	5	15	0	8	16	5	33	7	0	60	3	26	15	30	0	2	20	23	35	4	0	0	0	2
34	658	2	1	155	198	128	151	55	3	0	0	3	5	0	31	21	24	0	1	56	0	26	31	0	1	8	31	1	7	34	6	14	2	0	19	8	13	10	1	0	10	1	6	22	0	0	0	0	30
47	804	6	0	290	172	147	26	118	13	1	0	8	24	0	3	3	23	1	0	4	0	3	3	0	0	27	2	0	28	2	12	34	8	0	8	18	0	0	6	0	10	0	6	0	0	0	0	0	8
328	631	0	0	54	85	26	16	592	22	27	0	2	7	0	0	2	39	5	1	1	0	1	1	5	1	1	13	1	3	2	6	2	0	0	2	2	2	2	4	3	2	1	0	0	0	0	0	0	8
1248	0	224	1	1	0	0	0	9	175	0	19	0	153	70	0	0	0	0	4	0	0	0	0	0	1	0	0	6	0	0	1	0	0	0	0	0	0	0	0	0	0	0	0	0	0	0	1	0	0
112	540	10	1	229	94	269	49	39	16	7	0	2	5	0	2	7	58	2	1	19	0	0	10	0	1	36	12	0	72	4	13	10	13	0	11	10	6	0	3	20	21	6	2	1	0	0	3	0	3
816	178	183	0	52	35	10	6	15	64	5	16	6	45	0	14	0	0	1	117	1	4	0	0	5	1	0	0	10	3	0	0	0	0	0	3	0	1	0	17	0	0	0	0	0	0	0	0	3	5
399	97	12	1	31	225	102	275	4	19	28	5	25	27	1	60	90	7	3	4	29	0	125	22	1	0	2	6	0	1	25	7	2	5	0	8	2	92	37	0	0	0	15	4	24	0	0	0	0	1
283	69	5	18	3	4	0	0	14	89	0	0	15	48	1235	0	0	0	1	152	0	1	0	0	0	0	0	0	2	0	0	0	0	0	0	0	0	0	0	0	1	0	0	0	0	0	0	2	0	1
511	509	44	33	61	128	15	10	159	54	99	8	102	9	10	3	0	39	32	28	1	0	0	0	1	2	0	13	0	2	1	2	1	0	0	2	0	0	3	0	0	1	0	3	0	1	0	1	1	5
1177	9	37	234	0	1	0	0	11	80	0	25	3	41	131	0	0	7	9	125	0	2	0	0	0	0	0	0	27	0	0	0	1	0	0	0	0	0	0	0	1	0	0	0	0	0	0	10	6	0
1075	8	42	5	0	1	2	0	32	52	216	94	0	294	0	0	0	0	0	2	1	0	0	0	3	0	0	0	1	0	0	0	0	0	0	0	0	0	0	0	0	0	0	0	0	0	0	0	29	0
40	172	1	964	1	8	2	9	114	38	1	0	1	89	0	2	0	1	0	0	0	0	0	2	0	0	0	0	0	4	0	1	0	0	0	0	0	0	0	0	0	1	0	0	0	0	0	43	0	1
139	3	181	1285	2	0	1	0	7	45	1	10	0	38	0	0	0	2	0	0	0	0	0	0	0	0	0	0	1	0	0	0	1	0	0	0	0	0	0	0	179	0	0	0	0	0	0	60	3	0
85	328	2	0	168	87	247	40	21	3	13	0	2	3	0	1	4	40	0	1	15	0	0	37	1	7	60	8	0	22	20	20	24	10	0	8	29	23	1	16	0	41	21	6	1	0	0	0	0	2
165	301	17	186	29	39	13	4	238	9	24	3	5	59	2	47	0	3	0	21	4	0	0	0	0	2	0	8	0	1	0	0	1	0	0	0	1	0	0	0	239	0	0	3	0	0	0	3	0	16
52	165	58	0	20	30	11	1	23	29	7	0	7	7	1477	0	0	7	7	3	0	0	0	0	0	0	0	2	0	1	0	1	0	0	0	0	0	0	0	0	0	0	0	0	0	0	0	0	1	0
71	564	0	0	316	234	227	29	152	4	0	3	1	16	0	0	0	103	2	0	3	0	0	6	0	0	5	7	2	29	0	8	21	11	5	15	18	0	0	2	0	0	0	16	0	0	0	1	0	6
274	0	1431	121	0	0	0	0	55	28	2	1	0	14	0	2	0	0	0	0	0	0	0	0	1	0	0	0	0	0	0	0	0	0	0	0	0	0	0	0	0	0	0	0	0	0	0	5	37	0
32	52	1	1569	1	2	0	7	44	3	15	0	0	73	0	0	0	0	0	1	2	1	1	0	0	0	0	0	0	0	0	0	0	0	0	0	0	0	0	0	0	0	0	0	0	0	0	73	0	1
124	630	47	4	59	86	60	17	270	111	7	0	0	58	3	6	10	16	14	24	3	0	0	5	1	0	9	19	0	1	116	22	12	0	0	3	10	2	2	4	0	9	0	2	1	0	0	0	2	6
89	614	3	1	80	99	177	18	441	13	16	8	6	88	1	0	2	25	1	0	1	0	0	11	0	2	21	18	0	8	4	11	17	1	0	5	12	6	3	8	0	2	1	0	1	0	0	0	0	17
3	19	1	1817	0	0	1	0	31	0	0	0	0	14	0	0	0	0	0	0	0	0	0	0	0	0	0	1	0	0	0	0	0	0	0	0	0	0	0	0	0	0	0	0	1	0	0	73	0	0
42	309	708	2	23	9	67	27	46	6	5	3	0	9	107	5	1	15	10	11	0	0	0	1	0	0	0	7	1	4	0	1	0	0	0	0	0	0	0	0	0	0	1	1	0	0	0	0	135	24
159	325	97	0	390	69	152	39	29	10	6	3	26	16	0	27	1	52	1	2	25	0	0	9	4	37	20	17	0	62	7	23	8	10	0	4	22	12	1	10	0	27	9	2	0	8	0	0	2	2
37	4	5	1842	1	1	2	3	0	13	1	1	0	8	2	0	1	1	0	0	0	0	0	0	0	0	0	1	0	0	0	0	0	0	0	0	0	0	0	0	13	0	0	0	0	0	0	51	0	0
164	343	44	0	283	77	261	39	19	12	6	15	9	72	0	5	6	36	2	1	22	0	2	8	7	3	55	11	0	75	3	16	23	9	1	12	15	16	1	9	0	32	4	3	0	17	0	0	0	1
220	503	3	0	214	250	116	63	59	9	7	1	0	15	0	8	14	14	0	0	10	0	2	9	0	0	46	8	0	30	0	15	32	12	0	8	4	0	0	6	0	17	1	11	0	0	30	0	0	3
93	743	1	716	32	47	10	8	199	7	1	2	0	17	1	0	0	24	2	0	2	0	0	2	0	0	0	5	0	2	0	1	1	0	0	1	0	2	0	3	2	1	0	1	0	0	0	27	0	1
60	352	5	1303	19	9	10	10	48	1	13	10	0	21	0	2	0	18	0	0	0	0	1	1	0	0	1	5	0	2	0	1	3	1	0	5	1	0	0	2	0	0	0	2	0	0	0	48	0	6
4	1	7	1720	0	1	1	1	0	1	1	0	0	13	14	1	0	0	1	0	1	0	1	0	0	0	0	0	0	0	0	0	0	0	0	0	0	0	0	0	169	0	0	0	0	0	0	44	1	0
236	852	3	0	114	46	103	11	209	42	9	0	0	6	0	25	0	32	72	0	1	0	1	0	1	0	1	0	6	44	0	0	0	1	0	8	6	1	0	2	0	1	1	0	0	0	0	0	0	55
56	479	2	26	244	74	311	30	18	2	14	2	3	1	0	2	3	33	3	0	9	0	0	36	0	6	76	17	2	22	4	10	27	13	0	18	33	9	1	14	41	59	2	1	1	1	0	0	0	0
129	749	81	786	2	8	1	1	39	2	2	2	0	76	0	0	0	0	0	0	0	0	0	0	0	0	0	5	0	0	0	0	1	0	0	3	0	0	0	0	0	0	0	0	0	0	0	26	3	2
86	437	3	878	42	25	32	11	227	13	16	1	9	50	1	0	0	17	0	3	3	0	3	1	0	0	1	9	0	2	1	3	1	2	0	1	2	0	0	1	0	0	0	3	0	0	0	32	0	1
31	691	18	0	486	49	185	28	82	8	26	4	1	8	2	3	2	15	0	4	6	0	1	9	0	2	25	5	2	44	4	6	20	18	0	15	20	0	0	4	2	47	0	5	0	0	0	0	0	2
311	517	266	50	87	60	51	29	185	63	6	22	9	12	34	16	0	80	17	1	0	0	0	0	0	0	0	3	2	3	1	2	0	0	0	0	1	0	21	11	2	0	0	2	0	0	0	2	9	3
305	641	51	0	27	23	17	3	113	16	24	3	11	32	0	1	0	53	2	3	0	1	0	0	1	490	0	11	4	1	2	1	0	0	0	4	0	0	0	0	0	0	0	28	0	0	0	0	0	1
326	519	16	0	51	8	72	4	61	46	8	2	1	27	0	4	0	5	1	1	0	0	1	3	0	0	0	0	0	21	4	5	0	0	0	0	1	17	2	1	0	2	0	1	0	0	0	0	0	0
111	0	6	1	0	0	0	0	27	38	3	1	0	127	0	0	0	35	0	0	0	0	0	0	0	0	0	0	6	0	0	0	0	0	1448	0	0	0	0	0	0	0	0	0	0	0	0	1	0	0
75	489	8	10	242	9	54	1	125	0	0	0	9	68	0	3	1	5	1	0	0	0	0	1	0	0	1	0	0	24	0	3	30	1	162	0	3	0	0	0	1	0	0	1	2	0	0	24	0	1
31	238	32	952	85	67	155	33	19	4	0	0	3	10	0	7	4	9	3	0	8	0	0	0	0	1	1	7	1	19	4	1	0	139	0	1	6	7	3	1	0	0	9	10	2	0	0	15	0	4
6	29	0	1820	0	1	0	0	11	0	0	0	0	27	0	0	1	0	1	0	0	0	0	0	0	0	0	1	0	0	0	1	0	0	0	0	0	0	0	0	1	1	0	0	0	0	1	54	0	0
97	932	25	0	58	15	15	21	567	48	1	0	9	43	0	0	0	9	4	0	0	0	0	1	0	1	1	2	3	9	1	2	4	2	0	5	5	1	2	0	0	0	0	6	0	0	0	0	1	17
286	440	22	17	22	6	15	13	396	61	22	5	0	87	1	0	0	7	7	1	2	0	0	0	1	0	0	2	11	3	1	0	0	1	0	0	0	0	0	0	10	2	0	0	0	0	65	3	0	3
355	46	592	102	0	126	2	1	8	11	1	548	2	53	63	0	0	2	2	9	0	0	0	0	0	0	0	0	1	1	0	1	0	0	0	0	0	0	0	0	0	0	0	0	0	0	0	7	7	0
94	893	30	0	107	67	30	48	156	5	20	0	10	56	2	5	4	64	2	8	0	0	0	0	0	0	3	6	4	2	3	3	2	5	0	0	3	0	0	10	0	0	0	1	0	0	3	0	8	15
176	787	0	405	18	45	18	9	276	5	4	5	26	23	0	4	2	2	3	9	0	0	0	1	0	0	4	9	0	5	1	0	1	0	0	2	0	3	0	0	0	0	0	1	0	0	0	16	0	6
213	2	952	0	1	7	0	1	13	8	7	525	28	260	0	0	0	0	5	26	0	151	0	0	10	0	0	0	583	0	0	0	0	0	0	0	0	0	0	0	0	0	0	0	0	0	0	0	14	0
1383	82	300	0	1	53	0	3	132	383	3	166	380	25	0	15	0	1	2	2	0	0	0	0	0	0	0	0	4	0	0	0	0	0	1	1	0	0	0	0	0	0	0	0	0	0	0	0	2	2
47	723	3	0	476	219	276	83	40	20	1	6	19	3	0	11	11	40	4	0	21	0	0	49	29	31	90	18	0	44	7	27	30	24	0	33	31	8	2	10	0	28	6	11	0	10	0	0	0	12
1761	164	65	0	3	66	0	5	51	208	21	0	238	143	0	8	0	1	46	0	0	0	0	0	0	41	0	0	0	1	1	0	0	0	1	0	0	0	0	0	0	0	0	1	0	0	0	0	3	3
796	280	37	1	18	111	0	7	60	190	215	0	307	538	0	3	0	9	240	1	0	0	1	1	18	18	0	0	0	1	0	2	0	0	0	0	1	0	0	14	0	0	5	0	0	0	0	0	0	2
1602	191	181	0	0	16	1	4	120	300	0	1	421	34	0	2	0	2	17	7	0	0	0	0	0	0	0	3	0	0	25	1	0	0	0	0	0	0	0	0	0	0	1	0	0	0	0	0	1	1
1014	26	208	1068	1	3	2	1	45	56	12	11	0	16	3	0	0	0	17	100	1	0	0	1	0	0	0	2	0	0	0	0	0	0	0	0	0	1	0	0	284	0	0	0	0	0	0	25	12	0
2465	61	260	3	0	5	0	4	2	7	0	34	1	3	0	28	0	0	0	12	28	0	0	0	0	0	0	0	8	0	0	0	0	0	0	0	0	4	0	5	0	0	1	1	0	0	0	0	0	0
18	287	0	1	653	170	362	166	9	3	2	0	0	8	0	12	23	13	2	0	18	0	3	71	5	15	59	43	0	42	3	30	73	74	5	66	39	23	5	10	0	82	5	18	1	1	0	0	0	9
602	70	1836	2	1	18	0	6	42	29	1	54	5	2	0	65	0	12	1	42	1	15	0	0	2	0	0	1	6	0	0	0	0	0	0	0	0	4	0	0	0	0	7	5	0	0	0	0	21	0
1504	186	388	0	3	23	17	20	22	90	0	205	5	3	2	28	0	2	132	16	8	0	0	0	0	0	0	0	7	0	3	4	0	10	0	0	0	29	14	1	0	0	49	7	1	0	0	0	4	2
804	124	280	2	222	139	7	53	16	13	0	291	224	75	0	13	1	10	41	43	1	0	0	0	126	7	0	2	1	0	36	67	0	0	0	0	3	1	10	4	0	0	0	3	0	17	0	0	8	1
1391	18	672	3	26	66	31	96	63	159	5	3	68	0	0	18	43	5	10	77	10	0	47	5	1	0	1	8	0	0	18	5	0	2	1	5	2	0	15	2	0	0	1	1	10	0	0	0	16	0
260	1002	18	2	148	350	91	108	64	10	0	1	0	51	10	11	0	134	0	1	43	0	0	14	0	17	9	4	2	54	0	6	5	32	0	5	4	4	0	61	0	4	0	1	0	0	0	0	0	21
959	8	863	2	1	1	0	0	23	189	16	65	4	161	85	0	0	2	6	16	0	0	0	0	2	0	0	0	42	0	0	0	0	0	0	0	0	0	0	0	0	0	0	1	0	0	0	0	161	0
743	91	760	0	0	15	0	7	283	224	5	92	55	146	45	3	0	19	80	13	1	0	0	0	1	1	0	4	108	1	10	0	0	0	0	0	0	2	0	0	0	0	0	0	0	0	0	0	83	35
300	140	1491	0	2	24	5	11	44	99	10	122	217	3	1	1	0	39	137	57	0	0	0	0	1	8	0	11	12	0	2	1	0	0	0	0	0	2	0	0	0	0	0	5	0	0	0	0	24	7
1651	130	333	27	16	43	0	3	100	303	3	22	63	134	0	8	0	2	14	0	1	0	0	0	0	0	0	0	0	1	0	1	0	0	0	0	0	0	0	0	11	0	0	0	0	1	0	1	15	1
193	488	114	0	362	260	136	77	49	18	1	135	9	48	0	5	21	48	15	2	16	0	1	20	3	6	123	18	0	56	6	52	15	29	2	32	7	13	5	21	0	26	11	12	0	11	0	0	2	6
992	5	122	1	0	5	4	0	172	167	890	0	0	324	0	0	0	0	14	32	0	0	0	0	6	3	0	5	4	0	0	0	0	0	2	0	0	0	0	0	0	0	0	0	0	1	0	0	1	1
430	1	1255	21	0	0	0	3	73	84	11	253	2	72	437	0	0	0	0	106	0	0	0	0	0	0	0	0	146	0	0	0	0	0	0	0	0	0	0	0	4	0	0	0	0	0	0	1	16	0
15	473	0	1	833	187	177	101	1	2	0	0	2	0	0	3	20	17	3	0	34	0	6	76	1	2	93	30	1	31	4	34	87	29	0	59	60	27	3	6	0	36	6	5	2	1	0	0	0	14
364	43	413	1	2	5	1	2	111	139	4	6	1	24	239	2	1	0	33	247	0	1287	1	0	0	0	1	1	1	0	2	0	0	0	0	0	0	0	1	0	0	0	0	1	0	0	0	0	8	3
1063	256	967	0	26	121	3	2	61	21	0	43	303	2	0	9	0	7	43	2	0	0	0	0	1	3	0	4	0	0	2	8	0	0	0	1	1	0	0	0	0	0	0	1	0	0	0	0	0	1
171	634	70	0	306	171	203	112	72	28	0	6	30	0	0	7	20	88	8	2	19	0	1	17	1	10	100	48	1	52	11	23	24	62	0	22	15	10	6	20	0	36	5	3	0	6	0	0	0	11
612	56	1166	18	101	68	7	17	5	3	0	4	203	8	0	28	0	6	15	24	1	8	0	1	112	47	4	2	1	0	5	62	0	1	0	0	1	1	19	8	0	0	4	2	0	3	0	0	15	0
14	310	2	0	119	381	200	280	27	0	2	3	0	0	0	189	43	72	0	0	152	0	25	130	0	2	25	36	0	6	15	14	38	12	0	42	8	47	36	12	0	9	38	24	62	98	0	0	0	9
199	95	1376	0	1	3	1	8	54	111	131	683	12	4	10	3	0	12	44	32	2	0	0	0	8	0	0	2	20	1	0	2	0	0	0	0	0	0	0	0	0	0	0	0	0	0	0	0	20	6
532	94	1304	0	118	26	17	40	2	6	4	3	87	109	0	126	0	2	0	24	1	0	0	0	111	14	1	0	0	1	1	8	0	0	0	0	2	24	54	14	0	2	40	4	0	11	0	0	18	0
1636	497	217	1	25	25	12	7	87	105	20	103	30	13	0	0	0	52	12	22	0	1	0	1	0	11	0	2	6	2	1	1	0	0	0	0	0	0	0	0	0	2	0	1	0	0	0	0	6	3
20	310	1	1	755	246	444	101	3	0	0	0	4	3	0	5	20	25	0	0	22	0	4	51	2	18	98	45	0	37	6	36	91	60	0	32	64	9	2	11	0	60	2	18	0	0	0	0	0	10
104	966	1	1	232	314	236	65	83	0	38	0	2	1	0	121	19	57	1	0	202	2	16	30	0	0	2	29	0	15	60	19	6	2	0	55	19	2	9	3	0	5	4	14	0	0	0	0	0	15
1818	111	30	9	0	27	0	0	27	562	49	12	141	57	0	10	0	4	7	0	0	0	0	0	69	0	0	0	0	0	1	1	0	0	0	0	0	0	0	0	6	0	0	0	0	0	0	0	1	0
78	1517	0	0	131	250	43	45	260	61	104	0	0	3	0	76	2	82	4	0	54	0	0	5	1	0	5	35	0	4	8	9	10	4	0	26	4	2	7	2	0	1	5	21	0	1	0	0	0	27
1615	388	76	0	53	28	33	12	80	31	6	0	37	44	63	1	0	31	5	16	0	0	0	1	0	8	3	5	1	21	2	2	1	0	0	1	1	0	0	4	0	1	0	0	0	0	0	0	2	1
9	85	6	0	249	557	191	379	6	1	2	4	0	1	0	63	225	23	0	0	18	0	68	107	0	1	17	65	0	14	13	41	20	46	0	34	23	9	4	23	0	10	7	73	73	24	0	0	0	5
96	502	13	0	254	243	596	71	33	57	18	15	12	0	0	10	17	140	10	0	17	0	0	31	2	18	48	34	0	22	5	41	116	38	0	24	52	10	2	3	0	37	0	20	0	0	0	0	0	3
275	52	429	0	104	71	33	73	7	50	30	69	123	659	0	34	0	18	125	85	58	8	0	4	155	36	12	4	1	5	23	34	2	7	1	5	5	33	4	18	0	0	25	5	0	11	0	0	7	2
367	6	1682	1	1	1	1	0	49	60	24	83	2	107	179	0	0	1	6	8	1	172	0	0	0	0	0	0	4	1	0	1	0	0	0	0	0	0	0	0	0	0	0	1	0	0	0	0	25	0
210	2	719	181	0	2	2	0	30	13	9	71	0	71	814	0	0	2	0	78	0	2	0	0	0	0	0	0	728	0	0	0	0	0	1	0	1	0	0	0	0	0	0	0	0	0	0	2	9	0
542	74	889	0	83	58	20	58	20	17	3	96	133	190	0	15	0	5	55	128	8	0	0	1	113	78	1	1	20	1	40	9	0	2	0	0	8	7	53	2	0	0	27	0	0	17	0	0	13	1
16	247	2	1576	123	143	315	56	6	0	0	0	0	3	0	11	5	25	1	0	2	0	0	6	0	5	0	14	0	15	2	20	2	9	147	5	15	20	22	3	0	0	24	8	3	0	0	26	0	16
76	624	22	0	280	48	75	68	49	17	10	0	5	5	0	781	0	65	1	2	134	0	0	6	1	21	1	21	0	3	0	24	16	2	0	4	18	29	1	216	0	1	43	48	0	8	0	0	0	17
592	183	401	0	235	148	7	47	20	48	2	300	162	48	0	47	0	32	30	184	3	1	0	0	191	11	1	11	2	1	5	42	0	0	1	3	3	3	4	21	1	1	9	10	0	17	0	0	4	1
21	497	0	0	167	388	302	276	27	4	2	22	5	5	0	76	82	21	0	0	6	0	113	158	4	2	28	43	2	20	27	16	47	17	0	7	11	40	34	15	0	13	14	15	45	105	0	0	0	9
43	244	5	9	418	363	217	215	17	1	0	0	9	2	0	23	112	51	1	1	172	0	8	41	0	0	14	85	0	23	16	28	36	39	0	28	17	4	4	16	0	10	2	49	5	2	0	0	0	4
396	21	1293	11	14	25	3	0	56	107	19	223	102	41	0	0	0	2	53	60	1	63	0	0	124	3	0	0	103	1	0	0	0	0	0	1	1	0	1	0	1	0	2	0	0	0	0	0	23	0
56	207	17	1636	272	54	142	53	4	12	14	0	2	2	4	0	0	7	0	11	5	0	0	3	2	1	1	10	20	35	1	3	7	21	141	1	14	2	2	4	1	8	7	10	1	0	0	17	0	8
1164	197	321	1	8	56	0	4	142	132	381	1	333	22	0	2	0	3	72	16	0	0	0	0	17	0	1	2	0	0	0	1	1	1	5	0	0	0	0	0	0	0	0	0	0	0	0	0	4	4
296	824	33	0	267	276	170	116	98	19	65	4	61	0	4	4	12	67	2	1	19	0	0	13	2	6	43	41	2	45	3	18	12	39	0	19	9	2	4	9	0	21	0	4	0	0	0	0	0	7
6	177	2	0	165	467	216	449	7	4	0	4	0	0	1	63	62	29	1	0	77	0	69	99	9	24	37	17	0	3	47	28	26	22	0	57	10	33	78	31	0	11	43	31	87	3	0	0	0	3
959	486	142	0	87	55	28	35	163	55	29	17	21	41	54	3	0	72	14	390	0	0	0	3	0	0	0	6	1	15	1	14	2	2	0	4	1	0	0	0	0	0	0	0	0	0	0	0	7	27
950	305	364	0	183	146	14	35	29	53	2	55	206	41	1	20	1	42	45	69	0	2	0	1	23	58	1	9	10	1	19	29	0	0	0	2	3	1	13	5	0	1	8	1	1	2	0	0	5	3
1388	106	495	1	1	5	0	5	153	62	0	117	4	59	410	1	0	4	8	19	1	0	0	0	0	0	1	0	102	0	0	0	0	0	0	0	0	0	0	0	0	0	0	0	0	0	0	0	3	7
210	6	292	2146	2	5	2	1	10	25	2	68	17	11	0	0	0	3	4	29	0	0	0	0	1	0	0	0	30	0	0	0	0	0	0	0	0	0	0	0	0	0	0	1	0	0	0	59	6	0
1792	119	198	6	0	9	1	4	30	43	64	113	288	187	0	5	0	3	64	5	0	0	0	0	2	0	0	0	0	0	0	0	0	0	0	0	0	0	0	0	3	0	1	0	0	0	1	0	5	0
512	497	351	0	52	194	54	85	179	307	0	17	64	8	0	58	5	37	155	23	10	0	0	0	39	2	0	10	0	3	7	9	1	14	0	0	6	16	6	3	0	0	15	3	1	0	0	0	5	0
46	158	35	2	105	587	437	206	10	1	2	7	1	0	1	10	328	16	5	6	12	0	69	44	1	0	43	61	1	17	76	13	59	39	0	15	13	5	20	21	0	26	2	22	20	2	0	0	1	1
675	116	31	13	9	34	0	2	546	265	214	10	219	668	0	0	1	3	6	0	2	0	0	1	7	1	0	0	0	0	2	2	0	0	1	0	0	0	0	0	2	0	1	0	0	0	0	0	1	1
86	826	28	1	410	162	128	104	40	30	1	1	11	5	0	11	7	112	12	12	26	0	0	28	0	46	3	22	1	33	3	43	4	17	0	25	33	31	68	75	0	1	92	5	0	0	0	0	1	17
4	410	1	0	145	310	473	313	23	7	34	2	24	9	0	91	93	48	10	0	26	0	73	35	0	5	25	13	0	20	126	14	14	11	0	39	19	93	25	2	0	14	27	8	24	9	0	0	0	4
1438	14	27	10	1	1	0	1	29	1068	95	60	75	68	0	0	0	0	1	4	0	0	0	0	12	0	0	0	0	0	0	0	0	0	1	0	0	0	0	0	29	0	0	0	0	0	0	1	1	0
1063	79	176	2	46	60	151	416	49	29	64	1	5	23	0	71	58	9	3	2	45	0	193	43	0	0	2	18	0	4	74	19	4	6	1	20	4	7	9	3	0	5	0	5	34	0	1	0	2	2
24	209	1	0	294	514	178	241	12	0	0	1	7	0	0	63	228	89	0	1	40	0	20	42	0	1	13	76	0	16	54	19	15	71	0	36	17	11	18	16	0	6	1	33	74	2	0	0	0	4
74	1170	11	0	425	120	145	47	7	17	0	1	4	7	1	30	1	169	0	0	17	1	0	14	1	174	3	21	0	21	1	11	6	17	0	52	21	5	10	26	0	5	31	8	1	0	0	0	0	28
209	500	2	0	190	62	159	13	253	82	16	35	67	86	0	2	5	30	25	0	4	0	0	4	0	0	20	4	0	21	0	10	29	7	150	1	8	0	0	0	0	10	0	3	0	2	0	11	1	0
17	1098	1	0	505	39	110	202	4	1	1	0	0	5	0	169	0	42	1	0	157	0	0	3	0	5	3	5	2	4	0	10	11	15	0	9	18	5	0	177	0	6	2	83	2	0	0	0	0	55
58	1172	63	2	408	235	189	56	150	3	6	2	44	22	0	2	3	59	1	1	7	0	0	1	8	31	1	7	1	58	0	2	3	8	0	14	6	0	0	20	0	2	0	2	0	0	0	0	5	14
68	432	5	1	320	185	385	151	71	7	0	0	17	1	2	9	27	88	14	6	22	0	0	36	0	3	43	61	2	29	6	23	11	78	0	38	24	9	3	40	0	16	9	16	0	2	0	0	0	18
112	24	33	398	0	3	0	2	14	50	1	4	3	174	0	0	0	1	2	29	0	0	0	0	0	1791	0	0	1	0	0	0	0	0	0	0	0	0	0	0	0	0	61	0	0	0	0	18	0	0
115	401	1	0	540	241	273	153	44	6	0	0	1	1	0	5	9	21	1	0	15	0	0	61	0	45	96	65	0	37	9	44	56	64	0	35	41	11	5	14	0	73	3	16	2	3	0	0	0	8
605	8	1117	0	2	1	1	0	88	96	51	565	6	16	7	0	0	0	4	227	0	0	0	0	0	0	0	0	110	0	0	0	0	0	0	0	0	0	0	1	0	0	0	0	0	0	0	0	6	0
77	472	3	1	421	186	238	108	149	76	7	3	3	5	0	5	24	60	13	0	14	0	0	15	0	11	139	42	0	48	14	34	31	61	0	12	24	9	6	22	0	51	8	9	0	8	0	1	0	3
694	245	499	1	235	96	5	50	17	33	5	11	134	276	0	29	0	12	186	168	4	2	0	2	29	17	0	3	0	1	0	20	0	0	0	2	3	1	6	2	0	0	3	11	0	12	0	0	9	1
705	387	695	0	380	41	46	27	69	17	7	2	5	16	7	1	0	16	0	8	4	0	0	1	2	3	1	12	250	1	0	1	14	20	0	1	9	0	0	55	0	1	3	15	1	0	0	0	0	6
34	138	1	4	287	321	312	389	20	13	0	0	6	5	0	184	180	19	0	0	20	0	242	35	0	10	24	9	0	7	127	6	25	12	0	73	7	42	25	7	0	10	11	1	28	10	0	0	0	2
1141	233	421	4	127	104	2	12	23	84	10	273	233	24	0	10	0	14	24	42	0	3	0	0	40	2	1	0	1	1	1	19	0	0	0	0	0	0	7	1	4	0	0	2	1	2	0	1	10	2
541	800	153	0	170	268	40	61	25	28	15	9	122	18	0	6	0	159	5	79	25	0	0	2	1	16	6	30	3	18	1	23	2	6	0	21	11	0	0	5	0	0	3	57	0	0	0	0	2	17
420	22	1540	12	0	5	0	2	94	113	30	91	15	57	9	0	0	1	19	49	0	1	0	0	0	0	0	0	286	0	0	0	0	0	13	0	0	0	0	0	0	0	0	0	0	0	0	0	32	1
749	302	15	109	62	269	26	39	187	21	536	0	0	36	1	7	14	23	0	0	5	0	0	19	7	1	4	5	0	2	0	10	12	12	0	6	4	1	2	8	0	2	1	9	0	0	0	4	0	103
27	492	2	1	811	85	328	99	2	0	0	0	11	8	0	183	2	47	3	1	288	0	0	0	0	1	0	14	0	12	3	26	12	16	0	7	47	7	0	75	0	4	10	63	0	0	0	0	0	22
333	2	350	2001	0	0	1	0	16	123	3	16	0	36	0	0	0	1	0	2	0	0	0	0	0	0	0	0	0	0	0	0	0	0	0	0	0	0	0	0	2	0	0	0	0	0	0	81	4	0
259	154	31	4	40	325	128	318	126	47	4	50	76	125	0	66	65	54	80	5	16	0	140	25	12	2	0	31	5	9	73	17	11	19	1	15	2	46	28	9	0	2	2	4	15	60	0	0	0	2
991	114	465	9	104	90	7	14	7	8	18	181	342	96	3	22	0	3	87	13	5	7	0	1	25	6	2	2	0	1	3	14	1	0	0	0	1	10	1	3	0	0	27	2	0	28	0	0	6	2
889	169	825	2	1	37	1	0	115	172	10	18	176	416	0	0	0	8	62	21	0	0	0	0	0	0	0	1	0	0	0	0	1	0	0	0	0	0	0	1	2	0	1	0	0	0	0	0	2	2
159	691	7	6	497	222	315	85	100	18	2	0	63	4	0	7	7	104	6	0	26	0	1	7	0	5	64	35	1	66	3	18	24	23	3	19	23	14	2	23	1	14	4	5	2	7	0	0	0	1
1087	62	15	0	22	345	115	458	54	24	4	7	157	15	0	36	33	8	4	5	2	0	98	2	6	0	4	23	0	1	12	6	5	4	0	1	7	66	47	2	0	1	6	4	28	32	0	0	0	0
1899	237	233	4	2	16	2	2	125	200	6	16	115	36	0	0	0	2	5	0	0	0	0	0	0	0	0	0	4	0	0	1	0	0	0	0	0	1	0	0	0	0	0	0	0	0	0	0	8	0
15	157	3	14	306	580	257	160	16	15	17	1	13	2	2	22	99	63	0	2	147	0	48	31	1	8	17	76	0	20	13	65	27	55	0	23	20	13	17	16	0	15	10	62	24	10	0	0	0	7
712	510	669	0	1	72	0	1	189	66	2	82	36	7	0	1	0	7	1	256	0	10	1	1	0	0	0	1	42	0	0	21	0	0	0	0	0	0	0	0	0	0	2	0	0	0	0	0	19	0
96	540	68	0	477	90	302	44	20	10	1	9	7	6	0	8	10	58	7	6	55	0	2	21	9	51	121	11	1	111	16	27	53	23	0	9	57	14	3	3	0	50	18	1	10	25	0	1	6	3
1119	269	145	0	11	18	7	39	39	258	6	479	118	6	0	28	1	5	124	81	4	0	0	0	9	1	0	1	16	1	1	2	0	0	0	0	3	9	10	1	0	0	7	1	1	0	0	0	3	3
2107	59	57	62	0	1	0	3	72	390	13	9	105	28	0	0	0	1	39	1	0	0	0	0	1	0	0	0	0	0	3	0	0	0	0	0	0	0	0	0	1	0	0	0	0	0	0	0	2	0
1679	125	86	0	0	15	2	1	28	81	531	0	106	6	0	6	1	2	213	15	0	0	0	0	34	4	0	0	0	0	0	2	0	0	0	0	0	0	0	0	0	0	0	0	0	0	0	0	0	1
1484	434	15	0	17	80	0	5	139	157	163	0	78	18	0	4	0	17	222	2	0	0	0	0	10	0	2	1	0	0	0	7	0	0	0	1	0	0	29	0	0	0	1	2	0	0	0	0	0	2
107	243	6	12	306	432	204	258	16	3	1	3	2	0	0	33	276	23	3	0	39	0	102	53	0	7	9	43	1	23	3	28	60	51	0	19	30	3	12	27	0	15	4	58	48	1	0	1	0	10
30	289	13	2	334	504	252	154	9	8	1	1	2	2	1	22	240	37	0	1	99	1	33	32	0	1	13	53	0	19	18	21	26	40	0	46	29	2	11	6	0	19	4	49	27	1	0	0	0	8
561	159	160	0	196	186	3	18	8	20	3	352	327	167	0	46	1	20	177	61	27	7	0	4	50	37	8	11	4	0	11	33	0	4	2	2	0	1	6	2	0	0	15	3	0	1	0	0	4	0
2	401	1	2	164	394	463	343	38	2	0	1	4	1	0	70	198	66	1	0	13	0	96	33	0	1	5	65	0	18	195	11	13	12	0	56	4	20	13	2	0	14	2	7	33	4	0	0	0	14
912	309	72	384	5	43	6	15	154	111	27	56	89	9	421	3	0	44	180	22	0	0	0	0	0	0	1	10	0	2	2	12	1	0	1	0	0	0	0	4	0	0	1	2	0	0	0	14	1	4
1132	261	58	1	11	29	1	65	89	347	0	486	59	8	0	90	0	28	132	12	5	0	0	1	6	2	0	1	0	2	4	3	0	32	0	0	0	39	4	0	0	0	5	0	0	0	0	0	2	4
544	643	81	7	92	66	31	13	62	55	3	54	33	34	1069	1	1	34	6	29	3	0	0	1	0	0	0	7	0	2	0	3	1	0	0	3	3	1	0	1	0	0	1	2	0	0	0	0	1	4
17	173	34	0	326	577	129	128	7	3	0	1	3	39	1	32	377	39	10	6	45	0	30	36	0	3	24	115	1	13	60	28	28	59	1	17	16	1	10	67	0	27	3	29	8	1	0	0	1	5
331	53	792	0	78	61	25	57	2	12	1	170	187	103	1	16	0	3	25	46	21	2	0	2	348	36	7	3	0	4	22	44	1	0	0	0	2	9	89	1	0	0	22	2	0	46	0	0	12	0
1822	82	107	0	6	44	0	4	44	221	266	0	162	5	0	1	0	1	103	0	0	0	0	0	0	0	2	0	0	1	0	3	0	0	2	0	0	0	0	0	1	0	0	0	0	0	0	0	3	0
516	151	121	1	300	154	5	12	9	18	2	146	252	97	0	89	0	26	200	102	2	0	0	1	201	11	1	3	2	0	9	39	0	0	0	0	4	2	3	4	3	0	93	0	0	6	0	0	1	1
24	265	3	0	339	347	274	168	16	2	1	13	21	5	0	48	93	48	1	0	108	0	10	51	0	5	62	36	1	28	14	32	51	45	0	11	36	20	19	17	0	31	48	26	8	22	0	0	1	3
32	395	0	0	87	330	305	364	73	16	28	0	7	2	0	129	84	19	0	0	67	0	221	174	0	3	26	21	0	2	35	40	46	5	0	17	23	21	33	6	0	2	8	14	11	76	0	0	0	7
75	176	0	1	120	319	236	230	8	1	1	0	0	7	0	98	216	9	0	0	47	0	188	228	0	0	4	26	0	13	199	16	11	15	0	44	12	10	28	4	0	7	33	6	77	0	0	0	0	8
30	283	3	2	380	392	194	261	24	11	1	11	3	1	0	22	161	44	5	3	153	0	7	46	0	0	30	71	0	18	2	44	26	27	14	19	25	3	4	15	0	17	4	63	11	6	1	1	1	10
42	143	17	1	417	274	229	232	26	16	1	0	10	10	0	45	92	22	47	37	290	0	18	43	0	0	4	59	1	50	14	41	45	81	0	16	56	3	19	22	0	28	14	62	2	0	0	0	1	4
6	2	162	1755	0	1	0	0	5	2	14	0	0	17	156	0	0	0	0	0	0	0	0	0	0	0	0	0	0	0	0	0	0	0	487	0	0	0	0	0	0	0	0	0	0	0	0	96	3	0
51	463	32	1	773	188	280	158	35	10	32	5	12	1	1	4	0	65	0	0	27	0	0	29	8	49	17	22	1	87	2	28	4	13	0	34	75	5	1	70	0	9	58	8	0	0	0	0	0	4
33	493	5	0	91	298	215	229	55	2	0	1	3	2	0	108	119	26	8	0	113	0	110	111	0	0	5	16	0	13	92	16	28	14	0	59	15	6	2	1	0	8	13	27	62	20	0	0	0	29
996	145	825	0	181	106	6	8	1	20	1	85	140	6	0	9	0	7	37	33	1	0	0	1	122	40	1	1	0	1	5	14	1	0	0	0	1	0	8	4	0	0	2	2	0	0	0	0	13	0
397	60	48	4	32	232	87	387	119	70	37	19	204	23	0	25	74	22	16	0	13	0	31	12	244	29	4	12	2	3	35	24	3	3	0	9	1	25	99	6	0	3	21	4	42	79	0	0	2	1
469	76	52	1	62	310	101	482	58	16	43	10	162	12	0	106	138	15	11	2	21	0	94	26	0	1	13	26	3	5	110	13	6	6	0	6	7	184	125	1	0	6	5	5	42	10	0	0	0	1
142	0	2387	96	0	0	0	0	2	127	1	11	0	134	2	0	0	1	0	7	0	0	0	0	0	0	0	0	0	0	0	0	0	0	0	0	0	0	0	0	31	0	0	0	0	0	0	1	35	0
15	528	13	0	1052	182	90	121	3	2	5	2	3	0	0	13	0	31	0	0	15	0	0	7	1	3	2	19	1	17	0	5	5	11	0	4	38	3	0	307	0	6	93	29	26	0	0	0	1	71
43	1	61	2349	0	0	1	0	3	11	27	0	0	6	35	0	0	0	0	2	0	0	0	0	0	0	0	0	0	0	0	0	0	0	0	0	0	0	0	0	20	0	0	0	0	0	0	85	2	0
323	136	1472	0	1	4	2	5	28	8	1	735	1	43	0	12	0	7	1	0	0	3	0	0	0	0	1	1	2	0	0	0	0	1	0	0	0	1	0	0	0	0	0	0	0	0	0	0	24	0
305	450	27	14	173	190	137	36	108	22	2	40	41	18	134	1	9	57	119	31	7	0	0	20	3	49	54	25	0	84	9	17	33	16	0	20	6	7	3	5	0	33	14	4	1	0	0	0	1	9
18	457	2	0	197	356	347	562	14	2	2	0	2	2	0	76	99	15	0	0	18	0	163	122	0	2	26	13	0	16	81	6	12	11	0	50	7	24	40	10	0	11	1	3	34	4	0	0	0	4
8	0	0	2703	0	1	3	0	7	0	1	0	0	17	1	0	0	0	0	0	0	0	0	0	0	0	0	0	0	0	0	1	0	0	0	0	0	0	0	0	127	0	0	0	0	0	0	115	0	0
55	520	2	7	511	206	245	118	45	14	9	11	4	3	0	8	17	77	1	1	18	0	1	24	1	5	114	41	0	90	12	48	23	53	1	20	21	10	2	30	13	60	5	3	0	3	0	0	0	10
43	743	12	2	110	305	147	159	27	12	2	0	6	3	0	122	35	42	1	0	739	0	4	75	0	1	1	27	0	2	12	15	5	5	0	17	28	1	4	4	0	3	54	10	3	5	0	0	0	13
61	1040	19	2	415	129	455	44	35	19	5	0	15	2	0	1	9	184	3	8	4	0	0	5	1	2	7	51	0	103	1	14	15	3	0	32	8	2	3	6	0	6	3	6	1	3	0	0	2	8
689	82	492	0	127	99	9	35	3	11	1	51	223	90	0	92	1	10	34	60	44	19	0	0	226	34	1	6	0	1	26	16	0	0	2	0	5	16	13	21	0	0	45	21	1	6	0	0	9	0
2047	133	80	0	5	15	0	4	113	130	3	1	158	252	0	0	0	0	20	0	0	0	0	0	0	0	0	0	0	0	0	0	0	0	0	0	0	0	0	0	0	0	0	0	0	0	0	0	0	0
57	344	18	0	809	122	343	104	14	9	0	2	13	2	0	75	0	22	1	3	28	0	0	18	1	11	66	26	0	153	20	48	12	25	0	15	46	77	10	31	0	29	5	3	1	84	0	0	0	0
375	12	127	1507	0	0	1	0	19	33	67	0	25	29	431	0	0	0	2	148	0	1	0	0	0	0	0	0	0	0	0	0	0	0	0	0	0	0	0	0	149	0	0	0	1	0	0	43	5	0
80	552	1	0	211	219	442	37	719	18	2	0	5	5	0	2	4	38	21	0	16	0	1	22	0	20	12	32	0	45	2	21	39	21	3	32	20	22	1	0	0	32	2	6	0	0	0	0	1	4
543	125	7	26	4	7	2	1	167	245	1623	11	26	15	0	4	0	1	45	1	0	0	0	0	52	0	0	0	0	0	0	1	0	0	0	0	0	0	0	0	4	0	0	0	0	0	0	0	0	0
299	271	198	270	24	19	18	9	80	16	4	1	14	32	1528	0	0	11	47	20	0	0	0	0	0	0	0	4	1	3	0	1	1	0	0	1	0	2	0	3	0	2	0	2	0	0	0	14	0	4
824	221	225	0	66	69	10	17	6	52	1	181	129	19	0	18	0	28	170	65	0	9	0	3	316	39	0	2	1	1	34	32	0	1	0	0	2	0	15	6	0	0	4	0	0	4	0	0	5	2
31	445	2	0	431	174	667	100	8	9	27	1	1	0	0	5	8	76	0	0	14	0	0	52	0	19	85	37	0	34	7	18	75	42	0	32	69	5	0	3	0	98	2	4	1	0	0	0	1	4
2411	61	12	0	9	7	5	5	83	22	1	2	0	13	138	0	1	8	0	2	0	0	0	0	0	0	0	2	121	1	2	1	0	0	0	2	0	0	0	0	0	0	0	3	0	0	0	0	0	0
2395	51	83	0	11	12	1	0	4	47	0	0	51	1	0	0	1	0	0	0	0	0	0	0	0	0	2	2	0	0	0	0	1	0	0	0	0	0	0	0	0	0	0	0	0	0	0	0	6	0
778	185	303	2	251	195	8	38	27	53	2	142	140	55	0	39	2	48	58	50	2	2	0	1	79	49	13	12	4	0	15	74	0	0	0	1	4	19	3	5	0	1	8	6	0	36	0	0	6	0
1463	194	183	2	13	105	2	10	184	82	599	1	15	4	0	5	9	5	1	0	1	0	0	2	35	0	0	0	0	0	0	6	1	0	0	1	0	0	0	0	0	0	0	0	0	1	0	0	3	1
1110	277	15	2	40	48	22	11	62	66	20	814	128	96	2	1	0	16	86	8	2	0	0	0	7	3	1	1	1	5	0	1	1	0	0	0	1	1	0	0	0	0	2	1	0	0	0	0	1	14
188	1484	31	7	404	86	146	37	301	1	14	1	3	9	2	2	1	25	1	1	1	0	0	4	0	1	1	15	0	33	0	14	1	3	0	3	11	0	1	0	1	2	0	1	0	0	0	1	0	9
1733	6	0	0	0	3	0	1	18	17	1027	1	5	45	0	0	0	1	7	0	2	0	0	0	0	0	0	0	2	0	0	0	0	0	1	0	0	0	0	0	1	0	0	0	0	0	0	0	0	0
104	397	6	0	497	195	297	132	13	12	57	14	5	12	0	9	18	35	1	2	22	0	2	31	0	6	65	19	0	80	2	19	37	19	76	15	43	13	5	32	0	53	14	6	1	8	0	3	0	3
96	1020	3	0	152	434	142	186	108	2	9	4	9	7	0	65	17	38	2	0	118	0	6	59	0	0	6	50	0	8	25	12	20	13	1	44	16	16	12	0	0	7	2	21	11	11	0	0	0	33
355	78	2	3	55	113	69	215	13	6	1300	0	5	323	0	22	47	11	0	0	7	0	31	44	5	0	4	7	0	1	16	6	10	7	0	3	5	26	11	1	0	0	13	2	6	49	0	0	0	2
38	170	0	2	283	373	292	222	4	0	0	0	10	0	0	18	180	29	0	0	73	0	67	90	0	1	42	27	0	30	32	23	43	53	0	32	13	3	9	27	0	28	22	44	59	13	0	0	0	6
15	460	2	0	368	331	250	212	18	1	1	0	2	8	0	80	61	135	7	4	69	0	46	29	0	3	8	75	0	34	6	77	18	33	0	7	29	11	5	24	0	11	6	68	23	1	0	0	0	81
663	241	608	19	45	91	6	9	54	90	275	34	322	198	1	3	1	2	193	23	0	0	0	0	24	0	0	4	3	2	0	2	0	0	0	0	0	0	2	2	19	0	0	1	0	0	0	0	3	2
1503	79	163	0	38	103	70	150	51	52	120	12	57	63	0	23	20	9	14	2	2	1	35	18	10	0	1	12	1	2	4	7	5	2	0	3	2	23	17	0	0	2	3	0	8	10	0	0	3	3
29	1333	12	1	122	236	77	191	234	0	0	0	3	2	1	50	48	36	0	2	68	0	58	37	0	0	1	23	0	4	30	13	5	7	0	38	5	2	25	0	0	1	13	9	30	41	0	0	1	25
19	578	2	0	180	306	439	405	97	1	1	0	0	10	0	85	34	29	4	1	24	0	120	66	2	0	14	41	0	26	32	9	20	11	0	22	9	35	25	2	0	10	7	12	22	73	0	1	0	7
388	1040	2	0	155	129	155	84	307	96	2	1	0	15	0	8	2	70	23	6	3	0	0	1	0	0	1	29	0	52	0	1	0	0	0	3	7	0	0	0	0	0	5	9	0	0	0	0	0	51
98	374	2	2	542	186	248	113	28	53	0	2	5	1	0	5	53	125	2	15	23	0	0	29	1	2	67	61	0	41	1	35	33	61	2	18	52	39	0	25	0	38	2	8	0	1	0	0	0	4
750	197	505	1	153	59	1	7	1	57	0	232	180	63	1	7	0	8	87	32	0	3	0	1	231	11	0	1	3	0	2	9	0	0	0	0	0	0	3	0	0	0	1	0	0	0	0	0	37	1
722	24	454	174	0	0	0	1	35	92	33	602	5	45	5	0	0	0	34	268	0	152	0	0	1	0	0	0	4	0	0	2	2	0	0	0	0	0	0	0	86	0	0	0	0	0	0	7	27	0
109	624	2	28	242	291	236	226	77	4	3	0	1	11	0	64	57	51	3	0	117	0	78	38	0	1	2	43	0	18	78	10	16	10	0	53	11	3	9	3	0	6	25	32	14	2	0	1	0	27
69	524	4	0	237	433	226	338	118	4	0	0	8	1	0	65	129	34	2	0	60	0	33	135	0	2	3	29	0	12	36	27	25	15	0	23	13	43	19	2	0	11	3	12	5	34	0	0	1	32
1343	76	68	1	61	231	97	303	71	174	12	13	2	17	0	36	14	23	7	0	23	0	75	4	3	1	3	5	0	3	22	5	9	3	0	18	3	53	14	9	0	9	3	2	22	13	0	0	2	1
2149	232	2	0	6	7	2	7	54	282	6	1	5	98	0	0	0	0	38	0	0	0	0	0	1	1	0	0	0	0	0	0	1	0	20	1	0	1	0	0	0	0	0	0	0	0	0	0	0	1
98	4	24	1381	0	0	3	1	8	18	2	14	0	70	1	0	0	0	0	1	0	0	0	0	0	0	0	0	2	0	0	0	0	0	1226	0	0	0	0	0	3	0	0	1	0	0	0	74	1	0
85	1	2106	339	0	2	0	3	4	66	1	8	0	22	164	0	0	0	0	8	0	0	0	0	0	0	0	1	0	0	0	0	0	0	0	1	0	0	0	0	139	0	0	0	0	0	0	14	9	0
114	1731	10	0	304	110	70	16	391	35	1	0	0	15	1	0	0	28	1	0	2	0	0	2	1	0	3	4	0	14	1	8	3	0	0	5	11	3	1	0	0	9	0	1	0	0	0	0	0	7
401	87	10	0	114	217	136	315	47	27	151	83	115	77	9	49	186	25	8	27	15	0	134	53	9	0	8	24	0	7	56	13	7	7	0	26	8	43	86	6	0	3	19	3	47	5	0	0	53	0
1015	241	304	11	107	118	12	47	16	8	2	105	216	78	1	18	0	25	67	29	0	5	0	1	6	29	5	10	0	2	9	26	0	2	0	0	4	0	20	4	0	1	0	2	0	0	0	1	14	2
771	60	183	1	44	168	114	271	118	36	290	34	23	110	2	42	52	8	31	0	33	38	86	14	6	5	2	16	2	2	17	6	6	2	0	7	5	71	52	1	0	1	3	2	16	58	0	0	8	1
238	1638	0	1	70	136	63	41	86	1	9	1	7	15	8	164	0	78	0	0	170	0	2	4	0	1	0	13	0	10	3	3	6	0	0	23	2	0	2	0	0	4	9	8	0	0	0	0	0	25
145	120	13	0	104	543	80	621	45	23	85	2	285	27	0	63	106	6	17	2	18	0	137	32	8	2	9	22	0	5	20	14	6	10	0	6	1	97	52	6	0	5	3	11	60	31	5	0	0	1
181	168	1	445	75	201	267	271	36	34	58	26	21	27	0	29	93	23	27	14	14	0	88	33	4	1	34	17	11	3	153	12	12	9	0	15	8	143	60	9	5	8	15	2	4	61	0	5	0	0
414	801	492	108	82	87	60	46	85	44	6	43	240	40	1	0	0	33	28	108	1	0	0	0	1	0	0	7	0	10	1	3	2	0	0	3	2	0	1	1	0	1	0	0	0	0	0	2	9	19
15	224	3	1	734	138	484	159	27	3	3	5	0	5	0	10	12	31	0	2	24	0	2	51	1	9	75	30	0	62	7	35	51	57	0	34	84	9	3	36	0	71	2	11	1	5	0	0	0	3
1398	75	129	24	0	3	0	2	44	888	248	4	41	49	0	0	0	24	1	0	0	0	0	0	19	0	0	0	0	0	0	0	0	0	0	0	0	0	0	0	0	0	0	0	0	0	0	0	3	1
766	258	234	2	86	156	10	51	20	24	3	136	173	73	0	28	0	34	259	45	1	1	0	0	12	22	1	10	11	3	6	50	2	0	0	1	2	3	5	10	0	0	10	2	0	25	0	1	5	2
515	80	1057	128	1	1	1	1	36	78	31	111	45	70	2	1	0	5	21	704	0	7	0	0	6	0	0	0	0	0	0	0	0	0	0	0	0	0	0	0	0	0	0	0	0	0	0	6	19	0
2801	33	7	9	1	4	0	0	49	11	1	0	25	2	0	0	0	1	0	0	0	0	0	0	6	0	0	0	0	0	1	0	1	0	0	0	0	0	0	0	5	0	0	0	0	0	0	0	1	0
280	292	24	387	224	122	16	11	5	39	0	0	9	18	0	147	1	3	0	24	1	37	1	1	0	19	0	0	3	4	0	1	0	0	1	0	6	4	0	155	23	0	270	0	0	0	0	19	0	1
102	8	25	10	1	2	1	2	0	4	4	4	0	12	246	1	0	1	0	7	0	2544	0	0	0	0	0	0	0	0	0	1	0	0	0	0	0	0	0	0	4	0	0	0	0	0	0	0	1	0
13	314	2	0	370	505	290	199	13	0	0	0	1	0	0	26	290	35	2	0	43	0	43	42	0	0	4	58	0	29	31	13	49	23	0	37	11	3	10	3	61	10	2	19	7	5	0	0	0	11
1169	181	9	28	9	1	0	1	41	559	631	0	21	220	0	1	0	1	9	0	0	0	0	0	0	0	0	0	0	0	0	0	0	0	0	1	0	0	0	0	14	0	0	0	0	0	1	2	15	0
577	3	23	1387	1	1	0	4	0	7	4	57	1	49	678	0	0	0	0	10	0	1	0	0	0	0	0	0	1	0	0	0	0	0	1	0	0	0	0	0	96	0	0	0	1	1	0	55	0	0
565	98	73	1200	6	13	8	18	348	143	5	0	1	29	0	2	0	6	1	29	0	0	0	0	0	0	0	0	2	1	0	0	0	0	0	0	0	0	0	1	75	0	0	0	0	0	0	37	5	0
332	1076	1	156	9	77	9	26	696	52	25	2	1	8	0	5	1	46	7	1	2	0	0	0	0	0	1	8	0	0	1	3	3	0	0	1	2	18	0	2	0	0	0	1	0	0	0	6	0	8
312	1347	45	0	209	46	63	18	159	297	101	0	0	40	0	22	3	20	1	0	21	0	1	1	2	0	12	1	0	11	4	14	39	3	0	6	7	0	1	1	0	7	2	16	0	0	0	0	3	8
10	199	1	2	340	505	232	194	11	6	1	0	0	1	0	31	117	38	0	0	101	0	117	46	0	5	45	66	0	17	22	32	39	62	0	36	22	7	7	26	0	22	14	24	20	14	0	0	0	2
25	664	0	0	92	389	430	255	42	7	2	0	2	1	1	71	58	66	0	0	126	0	58	77	0	0	5	27	0	6	14	13	11	7	0	33	58	14	23	2	0	5	27	20	22	16	0	0	0	17
34	766	0	0	199	254	121	284	110	2	138	7	6	9	0	108	23	16	2	0	65	0	114	55	0	6	17	32	0	10	32	9	40	15	0	80	14	4	7	10	0	12	9	27	16	6	0	0	0	27
837	16	355	602	1	3	1	0	80	40	61	254	4	182	267	0	1	6	41	80	0	0	0	0	2	0	1	1	0	0	0	2	0	0	0	0	0	0	0	0	17	0	1	0	0	0	0	29	6	0
128	892	1	0	35	206	132	281	180	0	188	0	0	10	2	123	7	59	0	0	259	0	41	2	0	0	7	9	1	12	17	5	10	1	0	7	3	50	1	1	0	7	17	7	1	48	0	0	0	12
891	4	3	0	1	3	3	4	13	137	1665	26	6	154	0	0	0	0	1	0	1	0	0	0	9	0	0	0	0	0	0	2	0	0	0	0	0	0	0	0	0	0	0	0	1	0	0	0	0	0
71	542	0	8	299	196	742	95	53	1	0	1	2	1	0	2	12	43	0	0	12	0	2	35	1	3	55	34	0	19	12	22	39	28	0	23	41	23	2	10	1	16	1	10	2	0	0	0	0	13
274	36	255	74	1	8	0	1	26	27	0	2	21	12	1046	0	0	1	26	64	0	457	0	0	0	0	0	0	578	0	0	0	0	0	0	0	1	1	0	0	0	0	0	0	0	0	0	4	13	0
108	1193	9	0	257	125	254	125	20	16	0	0	3	14	12	13	6	67	2	0	25	0	0	6	0	9	0	61	0	30	3	57	0	40	0	13	13	118	6	2	0	3	28	39	0	0	0	0	0	28
39	1328	4	0	460	219	112	27	62	3	1	0	1	9	0	47	0	170	1	3	20	0	0	1	1	2	0	4	1	24	3	2	4	15	0	51	20	1	0	48	0	1	73	25	0	0	0	0	0	17
33	12	18	1098	1	1	0	1	3	6	0	5	4	21	525	0	0	2	0	1	0	1039	0	0	0	0	0	0	0	0	0	1	0	0	0	0	0	0	0	0	156	0	0	0	0	0	0	42	2	0
14	338	24	2	163	344	129	395	39	0	4	14	10	6	1	181	312	13	0	2	56	0	172	77	0	2	7	29	0	8	7	20	17	7	0	16	15	9	51	2	0	7	32	8	43	0	0	0	0	1
70	815	0	1309	55	36	35	31	299	4	79	0	18	12	1	2	0	25	3	0	0	0	0	2	0	0	1	14	0	6	6	3	1	0	0	2	4	4	0	3	0	2	0	0	0	0	0	28	0	8
820	713	344	1	117	142	26	28	258	76	3	2	22	11	17	1	1	107	11	16	3	0	0	0	0	2	0	17	0	2	1	4	1	1	0	7	4	2	0	9	0	0	2	7	0	0	0	0	0	6
60	1157	13	0	101	228	111	295	243	9	101	13	2	6	4	244	20	53	17	0	54	0	10	6	4	0	3	6	1	1	13	4	5	2	0	14	11	5	1	4	0	4	4	10	0	17	0	0	0	29
214	100	12	2	66	411	154	457	130	29	176	20	17	33	0	81	160	40	13	0	21	0	212	36	38	0	7	39	1	5	27	22	10	16	0	7	4	53	62	2	0	6	9	9	16	39	0	0	0	1
23	1486	0	2	48	163	25	60	203	1	31	0	16	2	2	288	3	36	4	1	176	0	0	43	0	0	0	13	0	4	0	14	6	0	0	7	1	3	0	0	0	0	115	7	0	0	27	0	0	21
22	508	1	1	441	289	380	128	5	3	9	1	7	2	0	6	8	34	3	2	19	0	0	80	1	20	84	32	0	42	8	26	75	37	0	41	55	14	2	11	0	60	6	11	0	1	0	0	0	10
104	193	10	0	435	121	419	94	7	23	3	6	7	1	0	7	25	103	2	1	11	0	3	18	0	3	173	55	0	88	10	67	60	76	0	19	58	12	13	12	0	80	3	4	0	3	0	0	0	1
1551	207	69	92	8	38	3	31	173	74	126	60	3	51	144	0	0	58	119	77	0	0	0	0	2	1	0	2	1	0	0	0	0	0	0	0	0	1	0	1	0	0	0	0	0	0	0	6	3	8
340	76	13	34	43	331	122	504	88	51	39	1	176	22	1	105	152	8	66	7	13	0	119	20	1	1	7	17	0	0	35	7	6	3	0	13	3	42	81	1	75	2	10	6	74	0	0	0	0	1
39	373	0	0	236	170	881	53	95	12	1	1	4	14	0	6	26	33	6	0	20	0	1	62	0	15	113	19	0	23	11	18	53	26	0	29	57	14	2	8	0	69	8	4	0	2	0	0	0	2
251	9	62	1	2	1	0	1	15	5	11	60	2	11	2223	0	1	0	4	69	0	155	0	0	1	0	0	0	1	0	0	0	0	0	0	0	0	0	1	0	93	0	0	0	0	0	0	0	0	0
118	17	108	1200	1	0	3	2	1	31	0	1	0	12	24	0	0	0	1	11	1	1330	0	0	0	0	1	1	0	0	0	0	0	0	0	0	0	0	0	0	67	0	0	0	0	0	0	42	5	1
1598	15	11	1	5	30	3	35	20	22	707	0	1	156	0	13	9	2	2	25	0	38	19	3	15	0	2	0	0	3	3	0	0	1	159	0	1	1	0	1	0	0	1	2	5	4	0	0	12	0
656	87	444	163	4	8	0	0	42	35	17	35	19	20	165	0	0	4	28	268	0	0	0	0	0	0	0	1	844	0	0	0	0	0	0	0	0	0	0	0	0	0	0	1	0	0	0	3	32	1
22	336	3	0	303	207	775	94	25	2	0	0	5	8	0	12	16	54	0	0	14	0	3	62	0	6	69	47	0	43	10	25	79	44	0	26	78	4	5	13	0	60	3	15	4	4	0	0	0	4
13	646	0	9	306	260	210	96	90	1	4	0	14	12	0	3	8	83	1	0	3	0	0	35	0	1	169	30	1	78	15	18	155	27	0	16	46	13	2	4	31	31	0	2	0	1	0	0	0	7
1059	26	2	0	6	204	29	278	3	30	2	2	32	21	0	46	31	2	2	0	3	0	48	15	0	0	0	2	0	0	14	3	1	1	1	8	0	40	17	0	0	1	0	0	19	23	0	0	0	1
189	72	14	0	71	346	130	380	71	27	436	1	62	12	0	77	66	16	17	3	45	0	117	26	2	1	7	25	0	10	143	8	16	18	0	26	6	11	15	3	0	7	11	4	28	50	0	0	0	0
390	1356	127	1	94	106	56	96	88	13	38	0	72	26	2	3	1	66	28	55	4	0	0	1	0	1	0	12	0	35	0	5	6	0	0	2	13	0	0	16	0	1	1	0	0	0	0	0	6	9
12	594	1	40	654	157	313	108	14	2	6	3	8	4	0	3	5	21	1	0	25	0	0	46	0	11	64	43	0	76	4	9	82	47	0	46	74	3	2	13	24	60	3	16	0	1	0	1	0	7
106	446	21	0	573	153	360	122	66	18	22	4	6	23	0	8	6	43	11	1	81	0	0	13	7	19	110	13	0	130	4	17	58	23	0	8	33	33	0	22	0	46	19	6	0	8	0	0	0	1
1698	33	235	97	0	5	5	4	60	229	15	10	0	100	2	0	1	5	7	38	1	0	1	0	0	0	0	0	11	1	0	0	0	0	345	0	1	1	0	0	0	0	0	0	0	0	0	3	5	0
442	60	26	2	27	235	126	338	90	151	123	3	160	352	0	63	64	17	6	6	12	0	107	39	0	0	6	15	3	4	19	12	9	7	3	10	8	24	55	1	0	6	1	1	24	7	0	0	75	2
28	0	2	2627	0	0	1	0	4	3	99	4	0	35	0	0	0	0	0	1	0	0	0	0	0	0	0	0	0	0	0	0	0	0	0	0	0	0	0	0	21	0	0	0	0	0	3	128	0	0
409	139	20	0	101	240	199	425	11	14	177	1	15	457	0	90	44	1	0	0	8	0	86	51	2	1	0	18	0	2	39	4	3	8	5	11	0	23	70	2	0	10	5	3	59	0	2	0	3	4
1747	12	42	871	1	0	0	1	22	180	0	2	5	22	0	0	0	2	1	0	0	0	0	0	0	1	0	0	0	0	0	1	0	0	0	0	0	0	0	0	0	0	0	0	0	0	0	29	0	1
183	1371	42	0	257	87	83	29	279	57	11	0	98	23	0	6	0	97	5	0	3	0	0	4	1	5	2	17	0	25	1	9	0	5	0	5	2	9	9	1	0	0	3	0	0	0	0	0	1	31
62	1	6	2377	0	0	0	0	3	1	7	11	0	38	33	0	0	0	0	7	0	0	0	0	0	0	0	0	0	0	0	0	0	0	0	0	0	0	0	0	310	0	0	0	0	0	0	98	0	0
41	397	21	0	293	393	198	110	82	5	13	4	9	0	0	19	114	58	0	1	121	0	49	26	1	8	7	63	0	20	16	27	40	15	0	24	13	10	10	8	0	29	4	21	28	4	0	0	0	4
1034	18	627	36	0	4	0	0	14	182	60	56	23	167	67	0	0	6	38	208	0	365	0	0	0	0	0	0	0	0	0	0	0	0	0	0	0	0	0	0	0	0	0	0	0	0	0	0	18	1
11	342	0	0	143	415	360	407	5	1	7	0	0	6	1	141	63	17	1	1	37	0	69	14	0	3	24	32	0	12	110	10	36	12	0	31	24	38	39	3	0	11	7	18	57	24	0	0	0	3
1039	401	3	1043	15	19	6	11	63	25	3	5	11	102	0	1	4	5	6	1	2	0	0	0	0	0	0	0	2	6	0	0	0	0	1	4	0	0	0	0	0	0	0	2	0	0	0	48	0	4
1005	263	426	0	39	125	2	13	60	62	281	0	402	121	0	9	0	5	3	0	0	0	0	0	32	1	0	0	0	1	0	7	1	0	0	0	0	0	1	5	0	0	5	2	0	1	0	0	13	0
1444	39	16	140	9	158	36	147	148	127	161	12	185	17	0	21	41	9	8	5	21	0	18	7	10	0	2	8	2	0	7	0	0	2	0	8	0	5	5	0	28	0	1	0	10	2	0	1	1	0
2502	17	13	10	2	56	6	36	70	6	49	3	20	34	0	9	5	2	4	1	11	11	2	1	8	3	0	4	0	0	4	6	0	0	0	1	1	5	3	19	0	0	13	10	0	1	0	0	0	0
963	93	2	21	36	306	125	515	34	0	6	0	1	8	0	78	57	12	0	0	19	0	125	13	1	0	9	23	2	9	24	9	10	4	0	3	4	59	30	2	0	1	0	10	33	50	0	0	0	1
1045	596	11	2	23	22	4	32	59	17	712	30	77	39	0	3	0	25	6	23	0	0	0	0	21	0	3	5	1	7	0	3	2	0	0	3	0	0	0	1	0	0	0	0	0	0	0	0	1	21
153	489	0	1837	1	2	4	6	156	0	0	0	0	54	1	0	0	2	10	0	0	0	5	2	17	1	2	7	1	1	0	0	0	1	0	1	0	0	0	1	0	0	0	0	0	0	0	77	0	1
1151	371	108	9	21	34	11	15	262	38	282	109	43	51	14	5	0	42	74	175	0	0	0	1	7	0	0	8	0	1	3	9	1	0	0	15	1	1	0	0	0	0	0	1	0	0	0	0	9	15
1387	5	41	0	1	2	0	0	2	15	1292	6	6	120	0	0	0	1	0	0	0	0	0	0	10	0	0	0	0	1	0	0	0	0	69	0	0	0	0	0	0	1	0	0	0	0	0	0	0	0
213	583	148	0	557	123	188	106	67	22	142	1	35	3	0	38	1	57	1	5	14	0	0	5	13	10	52	22	0	70	12	35	9	22	0	8	34	9	4	36	0	18	2	6	1	29	0	0	2	2
32	711	22	1	172	209	240	245	10	1	2	3	8	13	0	165	45	23	5	0	172	0	25	39	3	11	15	24	0	10	31	19	49	7	0	110	9	43	19	32	0	12	41	34	42	8	0	0	1	9
59	957	2	1	236	316	220	253	60	8	0	0	11	4	0	35	34	40	0	1	71	0	35	27	0	2	5	44	2	11	65	16	16	4	0	25	12	20	17	6	0	8	1	10	36	0	0	0	0	42
64	1291	6	0	410	267	225	50	133	18	5	3	6	45	0	4	4	21	0	0	7	0	1	6	0	0	42	3	0	58	2	12	36	9	0	10	34	0	0	5	0	15	0	5	0	0	0	0	0	11
490	932	0	0	91	110	46	15	877	29	45	2	4	16	0	0	0	79	4	0	1	0	1	3	12	3	2	14	1	2	0	9	8	3	0	4	4	2	0	4	3	0	0	0	0	0	0	0	0	16
1986	2	293	2	1	0	0	0	13	233	6	16	0	242	83	0	0	0	0	7	0	0	0	0	0	0	0	0	4	0	0	1	0	0	0	0	0	0	0	0	1	0	0	0	0	0	0	0	1	0
176	791	18	2	363	174	372	85	65	25	4	0	8	6	0	4	4	90	1	3	29	0	1	11	0	1	60	17	0	84	2	30	20	15	0	15	18	10	1	9	27	21	10	3	1	3	0	2	0	2
1210	282	253	0	78	65	7	8	23	111	5	22	7	67	0	15	0	1	0	170	2	8	0	0	6	0	0	0	11	4	0	0	0	0	0	3	0	0	0	18	0	0	0	1	0	0	0	0	2	4
549	114	23	3	59	352	155	464	7	22	41	7	32	29	0	88	128	9	5	5	52	0	179	19	4	2	4	8	2	4	59	12	3	8	0	16	5	148	54	2	0	2	16	2	23	1	0	0	1	1
370	77	11	44	2	6	0	1	39	124	2	0	19	97	1881	0	0	0	4	235	0	2	0	0	0	0	0	0	4	0	0	0	0	0	0	0	0	0	0	0	0	0	0	0	0	0	0	1	0	0
814	749	77	54	77	182	27	19	258	78	157	20	129	24	14	2	0	65	33	27	1	2	0	2	3	0	1	19	1	4	0	8	1	0	0	4	0	0	5	0	0	1	1	2	0	0	0	2	0	7
1783	15	43	353	0	2	0	0	22	129	0	41	8	55	188	0	0	8	17	195	0	2	0	1	0	0	0	0	33	0	0	0	1	0	0	0	0	0	0	0	0	0	0	0	0	0	0	13	8	0
1606	16	47	4	0	0	1	1	52	61	319	167	0	450	0	0	0	0	0	10	1	0	0	0	3	0	0	0	4	0	0	0	0	0	0	0	0	1	0	0	0	0	0	0	0	0	0	0	32	0
63	225	4	1443	3	7	4	12	163	40	1	0	0	141	0	5	1	3	0	0	0	0	0	1	0	0	0	0	0	1	0	1	0	0	1	0	0	0	0	0	0	1	0	0	1	0	0	63	1	2
227	2	267	1915	1	2	1	0	12	85	1	8	0	62	0	0	0	6	0	0	0	0	0	0	1	0	0	0	1	0	0	0	1	0	0	0	0	0	0	0	242	0	0	0	0	0	0	100	2	1
144	507	3	0	251	138	334	74	41	13	25	0	3	6	0	7	9	58	1	0	17	0	1	53	1	16	86	16	0	18	22	22	31	22	0	19	36	43	1	12	0	54	25	5	0	0	0	0	0	0
214	464	22	279	47	59	11	12	299	13	31	2	5	83	4	75	0	2	1	33	3	0	0	0	0	3	1	20	0	8	0	0	3	0	0	1	2	0	0	0	393	4	0	4	0	0	0	8	0	19
80	285	100	5	31	47	13	8	43	38	12	0	8	10	2143	1	0	12	12	7	0	0	0	0	0	0	0	5	0	1	1	3	0	0	0	2	0	0	0	1	0	0	0	1	0	0	0	0	3	3
119	844	0	0	444	359	340	66	214	9	4	3	1	25	0	2	5	165	5	1	5	0	0	4	0	0	13	9	1	50	0	16	26	7	7	15	27	0	0	1	0	2	0	17	0	0	0	0	0	7
414	6	2107	188	0	0	0	0	88	37	0	0	0	35	0	0	0	0	0	2	0	0	0	0	1	0	0	0	0	0	0	0	0	0	1	0	0	0	0	0	0	0	1	0	0	0	0	9	68	0
38	89	1	2321	0	6	0	12	81	4	35	0	0	121	0	1	0	0	0	1	2	1	1	0	1	0	0	0	1	0	0	0	0	0	1	0	0	0	0	0	0	0	0	0	0	0	0	124	0	0
187	940	74	5	114	118	98	26	415	186	9	1	0	92	9	11	10	28	7	31	5	0	0	12	3	1	13	26	0	6	144	27	20	2	0	7	18	4	2	1	0	6	3	2	1	0	0	0	2	5
124	901	1	0	118	133	267	34	670	30	16	8	11	119	4	10	1	58	6	2	3	0	1	15	0	2	27	24	0	11	7	15	30	1	0	5	13	7	3	11	0	7	0	0	5	0	0	0	0	28
9	31	0	2716	1	1	2	1	47	0	0	0	0	15	0	0	0	0	0	1	0	0	0	1	0	0	0	1	1	0	0	0	0	0	0	0	0	0	0	0	0	0	0	0	0	0	0	99	0	1
81	518	1020	4	42	18	112	49	69	14	11	6	1	22	138	9	0	28	10	11	1	2	0	2	0	2	0	7	5	7	2	7	0	0	0	0	0	0	0	0	0	0	2	5	0	0	0	0	190	41
240	549	152	1	606	115	226	49	41	11	7	1	50	23	1	33	2	86	1	7	36	0	1	18	13	46	24	16	0	95	8	31	14	16	0	4	27	18	5	12	0	24	11	4	0	14	0	0	6	1
61	5	4	2777	1	6	2	1	4	23	0	1	0	7	1	0	1	1	0	0	0	0	0	0	0	0	1	0	0	0	1	0	0	0	0	0	0	0	0	0	19	0	0	0	0	1	0	70	0	0
233	516	61	1	383	105	435	71	28	18	14	12	11	115	0	8	14	58	2	2	29	0	1	19	5	10	63	12	0	122	3	22	40	16	0	17	26	33	2	13	0	49	2	4	1	21	0	0	0	0
335	803	6	1	307	341	160	86	106	14	11	0	0	12	0	7	13	21	0	0	7	0	2	17	0	0	71	10	0	36	0	26	55	18	0	16	17	1	0	5	0	35	6	13	0	0	37	0	1	11
175	1066	10	1047	56	71	13	7	296	10	0	3	0	23	2	0	0	54	1	0	5	0	1	1	0	0	0	13	0	0	1	0	3	1	0	3	2	0	0	8	5	0	0	0	0	0	0	49	0	0
89	544	1	1911	32	15	12	14	107	2	24	19	4	30	0	10	2	14	0	0	2	0	1	2	0	0	1	5	0	3	1	0	8	0	0	1	1	0	0	2	0	1	0	1	0	0	0	73	0	13
9	1	5	2575	2	3	0	2	2	0	3	0	0	23	18	1	1	0	0	0	1	0	1	0	0	0	0	0	0	0	0	0	1	0	0	0	0	0	0	0	257	0	0	0	0	0	0	63	0	0
370	1340	7	0	170	61	147	22	255	60	9	0	0	7	0	33	1	45	81	0	3	0	0	1	2	1	2	0	7	71	0	0	1	2	0	15	5	1	0	3	0	0	3	2	0	0	0	0	1	94
80	774	4	52	363	122	461	37	31	2	17	3	3	1	0	7	1	58	6	0	12	0	2	48	0	11	94	17	1	31	10	12	45	17	0	28	54	17	4	11	68	88	4	3	1	0	0	1	0	1
204	1128	110	1143	3	13	3	4	58	2	7	2	0	123	0	0	0	4	1	0	1	0	1	0	0	0	0	4	0	0	0	0	0	0	0	2	0	0	0	0	0	1	1	0	0	0	0	50	0	0
124	618	3	1345	66	41	33	20	332	15	33	2	8	66	0	0	0	15	0	6	1	0	4	2	0	0	0	13	0	11	1	5	4	2	0	2	4	0	0	3	0	0	0	4	5	0	0	58	0	1
58	1018	22	2	691	81	293	38	103	21	32	5	5	13	2	5	4	26	0	5	6	0	0	13	0	3	56	15	0	83	5	12	30	22	0	29	34	0	0	5	3	64	0	4	0	2	0	0	1	3
507	784	396	69	126	84	73	45	278	78	7	21	20	28	36	18	0	99	27	6	0	0	0	0	0	1	0	9	2	2	1	6	0	2	0	2	7	0	34	22	2	0	0	2	0	1	0	3	14	5
467	887	60	0	37	35	18	4	188	30	45	6	8	63	0	0	0	63	2	6	0	0	0	0	1	792	0	17	12	2	8	5	1	2	0	2	1	0	1	0	0	0	0	28	0	0	0	1	0	4
469	763	42	0	68	13	93	3	78	71	7	1	6	55	0	14	0	15	1	1	0	0	0	6	0	2	0	0	0	32	10	3	0	0	0	0	6	29	7	2	0	3	1	8	1	0	0	0	0	3
150	1	4	4	0	0	1	0	47	48	3	6	0	213	2	0	0	51	0	0	0	0	0	0	0	0	0	0	7	0	0	0	0	0	2179	0	0	0	0	0	0	0	0	0	0	0	0	1	0	0
108	734	20	12	319	9	61	5	196	1	3	0	15	106	0	3	0	15	2	0	0	0	0	1	1	0	1	0	0	32	0	4	39	5	297	1	4	0	0	0	4	0	0	1	1	0	0	30	1	4
43	414	50	1436	122	89	233	49	24	6	0	1	6	14	0	13	7	13	5	0	15	0	0	1	0	2	0	6	1	35	3	0	3	177	0	2	14	4	3	2	0	1	14	9	7	0	0	23	2	3
13	42	0	2725	1	0	0	1	20	0	2	0	0	41	0	2	1	0	1	0	0	0	0	1	0	0	0	1	1	2	0	0	0	0	0	0	0	0	0	0	0	0	0	0	0	0	1	77	0	0
161	1415	45	0	81	37	30	28	785	73	6	0	21	62	1	0	1	29	4	0	1	0	0	0	0	0	3	5	1	17	1	7	4	4	0	11	9	0	2	2	0	1	0	3	0	1	0	0	2	20
457	665	42	32	25	9	14	14	606	66	49	9	0	110	1	0	0	7	9	1	4	0	0	0	0	0	0	2	5	1	1	0	0	3	0	0	1	0	0	0	10	1	0	0	0	0	91	3	0	4
539	60	919	128	1	171	4	0	9	18	2	825	3	89	102	0	0	3	5	22	0	1	0	0	0	0	0	0	0	1	0	0	0	2	0	0	0	0	0	0	0	1	0	0	0	0	0	3	10	1
141	1337	49	0	161	85	39	57	223	1	42	0	13	93	5	5	5	103	1	7	0	0	0	0	0	0	2	12	5	6	5	6	2	4	0	4	9	0	1	21	0	0	0	0	0	0	5	0	15	19
268	1132	1	630	27	52	27	16	447	9	8	6	39	27	1	13	1	2	5	14	0	0	0	0	0	1	4	6	0	5	2	0	4	0	0	2	3	3	0	0	0	0	0	1	0	0	0	30	0	15
305	2	1248	0	2	10	0	1	27	20	9	707	31	357	0	0	0	1	8	33	0	211	0	0	17	0	0	0	727	0	0	0	0	0	0	0	0	0	0	0	0	0	0	0	0	0	0	0	18	0
1845	95	410	0	1	67	0	4	188	426	5	266	524	49	0	21	0	3	4	1	0	0	0	0	1	0	0	0	6	0	0	0	0	1	3	0	0	0	0	0	0	0	0	0	0	0	0	0	4	2
55	913	5	1	613	257	361	123	69	39	0	2	17	7	0	35	13	66	3	0	31	0	1	59	27	37	107	22	0	59	3	39	45	32	3	53	43	12	0	15	0	43	11	17	1	17	0	0	0	13
2337	218	94	3	5	82	0	2	34	305	24	0	287	192	0	11	0	0	79	0	0	0	0	0	0	73	0	0	0	1	2	1	0	0	1	0	0	0	1	1	0	0	0	1	0	1	0	0	4	0
1073	424	48	0	22	126	1	9	81	238	312	0	389	666	1	6	0	12	342	2	0	0	0	0	23	27	0	3	0	0	0	11	0	0	0	2	0	0	1	11	0	0	10	1	0	1	0	0	0	1
2163	244	219	0	1	22	0	7	145	461	0	0	544	38	0	1	0	0	36	13	0	0	0	0	1	0	0	0	0	0	34	0	0	1	1	0	0	0	1	0	1	0	1	0	0	0	0	0	4	2
1355	35	296	1386	2	5	3	0	51	59	9	20	3	21	6	0	0	1	27	121	1	0	0	1	0	0	0	2	0	0	0	0	0	0	0	0	0	0	0	0	429	0	0	0	0	0	0	32	10	0
3243	98	376	4	2	14	1	3	7	5	0	59	1	8	0	36	0	1	0	7	39	0	0	0	0	1	0	1	8	0	0	1	0	0	1	0	0	5	0	4	0	0	0	0	0	0	0	0	1	0
36	409	1	2	860	247	483	241	14	8	5	1	2	14	0	7	28	23	1	0	25	0	2	109	6	18	84	73	0	58	2	30	96	92	11	58	59	22	5	17	0	91	5	24	2	0	0	0	0	15
813	79	2414	4	2	26	2	3	62	44	2	60	7	12	0	102	0	10	3	66	1	14	0	0	2	1	0	0	3	0	0	0	0	0	0	0	0	8	1	0	0	0	9	6	0	1	0	0	28	1
1997	265	541	0	7	26	19	25	36	117	0	277	5	5	2	33	0	8	159	15	15	1	0	0	0	0	0	1	15	0	5	7	1	7	0	0	2	25	17	2	0	0	69	7	1	0	0	0	8	2
1040	170	435	12	330	164	9	65	24	25	0	364	252	96	0	12	3	9	44	68	1	1	1	1	179	5	1	5	1	1	47	79	0	0	1	0	2	1	14	8	0	1	0	3	0	18	0	0	9	1
1786	23	924	3	38	78	35	126	78	229	7	4	98	7	0	31	78	8	17	78	16	0	66	7	1	0	1	18	0	0	26	5	2	4	0	2	0	1	23	5	0	1	2	2	8	3	0	0	23	0
344	1292	23	2	182	458	138	140	107	13	0	1	0	62	16	12	1	200	1	1	50	0	0	29	0	20	13	4	1	81	0	6	10	45	0	13	3	7	0	94	0	1	0	1	0	0	0	1	2	13
1350	12	1130	6	3	2	0	0	47	240	34	100	3	211	100	1	0	4	4	14	0	0	0	0	3	0	0	2	56	0	0	0	0	0	0	0	0	0	0	0	0	0	0	2	0	0	0	0	171	0
929	136	998	0	1	24	0	15	405	306	8	148	73	160	55	3	0	27	123	9	0	0	0	3	2	4	0	2	149	3	17	0	0	0	0	0	0	1	0	1	0	0	0	0	0	0	0	0	111	49
419	182	1998	0	1	34	1	13	62	125	13	177	285	11	1	2	0	47	179	74	0	0	0	0	6	9	0	9	15	0	7	1	0	0	0	0	0	1	0	0	0	0	0	1	0	0	0	0	41	9
2251	140	421	46	21	46	2	2	121	434	0	31	76	188	0	4	0	5	16	0	0	0	0	0	0	0	1	0	0	0	1	0	0	0	0	0	0	0	0	0	15	0	0	0	0	2	1	2	13	1
302	603	135	0	431	343	155	113	96	17	6	187	29	67	0	13	23	64	26	2	17	0	1	19	1	9	171	42	1	74	5	62	37	33	3	30	14	15	7	24	0	36	8	12	1	16	0	0	2	8
1254	13	180	1	1	9	5	0	245	192	1234	1	1	447	0	0	0	0	25	37	0	0	0	0	13	3	0	5	4	0	0	0	0	0	2	0	0	0	0	0	0	0	0	0	0	0	0	0	4	4
578	5	1607	47	0	1	1	2	78	126	10	360	2	88	610	0	0	0	0	151	0	1	0	1	0	0	0	0	205	0	0	0	0	0	0	0	0	0	0	0	2	0	0	0	0	0	0	0	24	0
13	654	1	4	1065	248	290	151	2	6	1	0	1	2	0	9	20	19	6	0	28	0	7	119	0	9	148	29	0	40	7	38	114	41	1	68	99	34	4	7	0	41	9	10	1	0	0	0	0	11
451	50	579	3	5	3	2	2	152	168	5	8	2	26	300	2	1	1	40	332	0	1747	0	0	1	0	0	1	0	0	0	0	0	0	0	0	1	0	0	0	0	0	0	1	1	0	0	0	18	2
1424	304	1297	0	38	159	6	6	116	26	2	53	381	6	0	12	0	18	65	2	1	0	0	1	2	1	0	2	0	1	3	7	0	0	0	0	1	0	0	0	0	0	0	1	0	0	0	0	0	2
189	807	88	0	428	226	265	144	105	37	1	7	40	2	0	11	37	107	16	0	23	0	2	16	3	11	133	75	1	72	10	28	26	99	0	28	21	11	12	41	0	48	11	7	0	9	0	0	0	13
769	111	1573	16	120	92	7	33	12	6	2	5	250	7	0	33	0	18	19	38	1	9	0	1	188	74	4	4	1	0	3	78	0	2	0	0	2	0	28	14	0	0	3	6	0	1	0	0	22	1
15	414	4	0	173	499	258	381	28	0	1	4	1	1	1	210	64	71	2	0	229	0	19	162	1	6	29	50	0	8	23	29	63	25	0	41	11	58	38	13	0	17	77	31	71	110	0	0	0	13
333	153	1785	0	0	1	3	5	58	150	131	945	18	3	6	1	1	16	77	40	2	0	0	1	5	0	0	9	31	0	0	2	0	0	0	1	0	0	0	0	0	0	0	0	1	0	0	0	33	2
709	108	1723	2	148	41	19	61	2	13	6	1	116	176	0	157	0	1	0	30	3	0	0	1	160	26	0	0	0	0	0	11	0	0	0	0	2	37	79	19	0	1	54	1	0	18	0	0	40	0
2170	671	286	5	19	47	15	15	88	167	26	137	43	14	0	4	0	69	17	26	0	1	0	1	0	19	0	3	7	1	1	1	1	0	0	1	1	0	2	2	0	0	0	1	1	0	0	0	5	6
18	384	0	1	978	323	606	129	4	2	1	1	7	3	0	3	23	48	1	0	25	0	1	70	1	18	129	70	0	63	7	63	144	78	1	43	76	5	2	21	0	77	5	17	0	0	0	2	0	12
115	1300	3	1	304	453	322	95	119	3	52	0	4	4	0	160	13	58	2	0	268	0	21	41	0	0	2	36	0	13	74	19	11	6	0	79	38	2	7	5	0	9	4	26	0	0	0	0	0	26
2458	148	34	24	6	41	1	2	31	697	78	22	163	84	0	11	0	14	11	0	0	0	0	0	100	0	0	0	0	0	3	1	0	0	0	1	0	0	0	0	6	0	0	0	0	0	0	1	1	1
106	2045	0	0	173	307	64	65	345	83	132	1	0	10	0	110	8	103	17	0	61	0	0	4	3	3	1	46	0	5	9	14	13	5	0	35	4	0	10	1	0	1	18	25	0	1	0	0	0	25
2168	499	91	1	55	57	43	23	81	39	8	4	66	71	90	3	0	47	4	20	1	0	0	0	2	8	3	8	3	23	1	2	0	0	0	1	3	0	2	7	0	0	0	0	0	0	0	0	2	2
21	105	10	0	313	710	280	507	7	2	2	6	1	1	1	72	332	36	0	1	29	0	101	146	0	1	28	85	0	12	14	39	28	67	0	46	36	6	10	27	0	20	10	116	84	45	0	0	0	5
130	700	19	0	321	287	829	109	34	66	35	13	8	1	0	14	20	168	12	0	11	0	0	57	2	16	85	60	0	24	10	36	146	49	0	30	55	12	2	6	0	42	3	28	0	1	1	0	0	6
385	79	547	0	134	116	56	110	10	77	33	80	157	864	0	42	1	29	185	129	82	2	0	6	208	45	13	2	1	5	26	36	2	7	0	2	11	47	7	18	0	5	28	6	2	17	0	0	7	2
492	12	2311	1	2	3	1	2	79	87	30	116	4	129	216	0	0	1	13	12	1	214	0	0	0	0	1	0	4	0	0	0	0	0	0	0	0	0	0	0	0	0	0	2	0	0	0	0	29	0
268	12	920	215	1	3	2	0	42	29	11	77	0	102	1141	0	0	0	0	105	0	1	0	0	0	0	0	0	1007	0	0	0	0	0	3	0	0	1	0	0	0	1	0	0	0	0	0	4	6	0
710	109	1166	0	96	112	18	84	39	40	1	129	199	254	1	21	0	3	59	168	11	1	0	2	152	78	1	3	24	3	45	17	0	0	0	0	14	7	69	3	0	1	24	1	0	20	0	0	9	0
21	353	1	2144	198	171	392	63	13	1	0	0	0	5	0	16	6	27	6	0	10	0	0	1	0	6	0	17	0	20	4	17	2	15	180	5	24	41	21	3	0	1	21	13	3	0	0	15	0	23
102	828	22	0	335	70	99	102	72	21	8	0	0	7	0	999	3	109	6	7	177	0	0	14	1	18	1	20	0	5	1	35	16	7	0	1	18	49	5	308	0	3	72	92	0	18	0	0	0	22
826	263	538	0	277	198	23	56	26	71	1	386	198	48	0	42	1	39	42	229	3	0	0	1	277	17	2	18	5	0	9	56	1	0	1	1	1	9	10	22	1	0	16	9	0	24	0	0	16	1
26	627	1	0	231	484	354	426	28	5	5	18	5	13	0	80	112	41	0	0	12	0	149	197	9	5	40	66	3	19	38	18	57	29	0	20	16	48	49	11	0	12	20	25	82	143	0	0	0	11
55	373	11	19	531	467	288	248	24	4	4	0	11	0	0	27	141	76	0	4	237	0	4	71	0	1	19	92	1	29	30	39	53	56	0	28	12	4	2	11	0	23	6	56	12	1	0	0	1	5
587	23	1761	8	11	30	2	1	72	151	14	253	117	66	0	0	0	6	56	97	3	102	0	0	161	8	0	0	150	0	1	0	0	0	0	4	0	0	1	0	0	1	0	0	0	0	0	0	40	0
111	273	33	2103	372	64	184	66	14	7	18	1	2	6	2	6	1	12	2	21	13	0	0	3	2	1	1	15	22	51	1	11	4	30	193	5	15	4	1	10	1	10	6	13	0	0	0	32	1	6
1621	259	469	2	8	58	1	5	180	166	461	0	440	23	0	1	0	6	95	20	0	0	0	0	21	0	2	1	0	1	0	3	0	0	10	1	0	0	0	0	0	0	0	0	0	0	0	0	5	2
366	1138	39	0	362	374	213	115	109	56	79	10	98	0	2	7	14	102	2	0	11	0	0	16	3	10	46	61	1	55	6	29	14	56	0	20	14	7	3	10	0	31	2	8	0	1	0	0	0	7
12	230	2	0	225	598	297	609	11	5	2	6	3	1	1	90	107	43	3	0	99	0	88	121	9	38	44	17	0	7	73	26	27	36	0	65	18	33	95	34	0	11	46	36	129	4	0	0	0	5
1288	690	194	1	106	88	40	34	191	79	36	10	20	57	75	7	0	73	27	540	2	0	0	1	0	0	0	6	1	17	1	20	1	1	0	3	0	0	0	0	0	1	0	3	0	0	0	0	4	48
1251	364	552	1	239	168	18	55	35	52	1	57	276	57	0	20	0	50	54	92	0	0	1	1	34	77	5	8	17	1	28	45	0	0	1	2	6	1	22	12	0	1	16	4	0	14	0	0	6	4
1948	140	638	1	3	2	1	2	186	97	0	167	8	52	485	0	0	15	6	27	0	0	0	0	0	0	0	1	130	0	0	0	0	0	0	0	0	0	0	0	0	0	0	0	0	0	0	0	13	9
286	5	394	2862	4	11	1	0	13	32	9	106	13	7	0	0	0	2	12	35	0	0	0	0	4	0	0	0	33	0	0	0	0	0	0	0	0	0	0	0	0	1	0	0	0	0	0	72	7	0
2376	178	300	3	3	29	0	3	50	60	98	136	344	270	0	4	0	3	64	8	0	0	0	1	0	0	0	0	0	0	0	0	0	0	1	0	0	0	1	0	1	0	0	0	0	0	0	0	8	0
673	623	477	0	81	259	55	108	262	428	4	17	93	4	0	58	4	41	203	25	14	0	0	0	63	5	0	23	0	9	3	12	0	19	0	2	9	16	10	5	0	2	29	4	4	0	0	0	9	2
71	198	43	4	163	741	585	291	12	2	1	6	0	2	2	13	433	26	2	13	13	0	88	65	0	0	31	87	0	15	135	11	94	59	0	37	25	7	19	20	0	36	2	21	11	10	0	0	0	2
913	169	31	16	6	49	0	2	738	324	371	20	280	820	0	2	0	4	7	0	4	0	0	0	4	0	0	0	0	0	0	0	0	1	0	0	0	0	0	0	0	1	1	0	0	0	0	0	2	2
154	1150	50	3	515	182	191	161	65	27	2	0	17	5	0	23	7	167	13	11	31	0	1	24	0	53	1	31	3	37	10	63	2	8	0	40	37	36	97	99	0	6	124	17	0	1	0	0	0	15
15	539	0	0	187	427	631	445	34	7	27	2	29	7	0	119	132	74	5	0	33	0	92	46	0	2	37	33	1	34	185	9	16	15	0	53	19	89	39	13	0	15	26	7	25	3	0	0	0	7
1838	21	41	12	0	5	1	0	57	1443	130	67	142	94	0	0	0	0	2	9	0	0	0	0	19	0	0	0	0	0	0	0	0	0	0	0	0	0	0	0	45	0	0	0	0	0	0	0	1	0
1482	109	246	0	71	90	227	553	60	43	72	1	8	32	0	83	67	14	7	1	56	0	213	61	1	0	1	15	0	14	119	13	5	7	2	36	4	10	8	5	0	3	2	3	42	0	0	1	3	2
28	308	5	0	399	711	260	283	18	3	0	2	12	2	0	62	346	96	5	2	42	0	37	57	0	0	26	100	0	30	51	23	27	85	1	49	19	7	23	37	0	15	2	38	89	0	0	0	0	5
81	1553	17	1	605	161	201	64	8	34	2	1	7	12	2	34	1	180	0	2	20	0	0	10	1	239	5	17	0	32	0	20	6	19	0	60	32	10	10	40	0	7	48	12	2	2	0	0	0	60
250	622	5	1	291	91	248	17	315	120	12	52	98	135	0	3	10	40	36	2	8	0	0	8	1	0	28	9	0	23	1	10	35	4	192	4	10	0	0	3	0	11	0	4	0	0	1	11	0	0
33	1457	2	0	668	47	145	273	8	0	1	0	1	6	0	275	0	42	0	0	189	0	0	4	0	4	2	10	0	12	1	22	8	21	0	17	32	15	1	243	0	6	2	102	0	0	0	0	0	79
91	1477	77	1	554	323	238	100	187	9	4	3	53	33	0	3	6	97	1	0	4	1	0	1	9	47	5	15	2	94	1	5	4	10	0	20	17	1	0	22	0	1	1	2	0	0	0	0	6	19
78	616	10	2	415	260	475	191	97	14	0	2	22	1	6	18	42	103	18	13	36	0	0	52	0	7	55	56	2	34	7	42	8	108	0	41	31	9	3	52	0	29	10	26	0	1	0	0	0	22
159	34	36	530	1	4	0	3	22	78	2	1	5	245	0	0	0	0	3	34	0	0	0	1	0	2353	0	0	6	0	0	1	0	0	0	0	0	0	0	0	0	0	71	0	0	0	0	32	2	0
155	540	0	0	697	309	376	197	46	7	0	2	3	6	0	9	28	40	7	0	25	0	1	86	0	60	115	74	0	53	15	63	95	77	0	54	60	11	6	19	0	105	5	25	6	4	0	0	0	8
829	7	1430	0	0	4	0	3	116	155	56	755	4	36	10	0	0	0	9	308	0	0	0	0	4	0	0	0	148	0	0	0	0	0	0	0	0	0	0	0	0	0	0	0	0	0	0	0	10	0
88	627	3	0	578	276	284	155	183	116	9	4	9	11	0	8	41	77	13	0	11	0	0	20	0	14	201	45	0	51	17	59	39	75	0	8	30	17	6	21	0	81	8	10	1	5	0	0	0	6
929	307	708	0	308	112	1	77	31	27	6	18	173	346	0	31	0	26	257	212	6	6	0	1	36	29	1	5	2	2	3	26	0	0	1	2	3	0	8	5	0	1	1	15	0	9	0	0	12	3
956	492	922	0	512	73	55	30	84	18	6	3	1	24	14	1	0	17	3	16	10	0	0	3	1	4	5	7	329	4	0	3	18	39	0	1	14	0	0	79	0	2	4	18	1	1	0	0	0	6
43	198	1	3	389	432	401	442	36	12	0	1	3	5	0	255	268	28	1	0	27	0	349	39	0	15	21	17	0	8	160	10	42	14	0	124	16	60	31	19	0	19	14	4	28	14	0	0	0	0
1450	323	599	7	153	157	5	28	45	87	10	337	337	33	0	8	0	11	28	63	0	3	0	0	56	11	1	4	2	0	3	21	0	2	0	1	1	0	5	2	1	0	1	4	0	1	0	1	12	1
738	1120	200	0	223	331	68	74	50	39	19	15	123	32	0	2	1	247	3	95	42	0	0	3	4	12	10	19	3	17	0	32	4	9	0	22	12	3	0	1	0	0	2	70	0	0	0	0	5	17
540	28	2076	9	0	6	0	2	120	144	39	113	29	79	12	0	0	1	30	61	0	1	1	0	2	1	0	1	393	0	0	0	0	0	22	0	0	0	0	0	0	0	0	0	0	0	0	0	29	1
1003	419	22	153	76	339	40	45	250	27	775	6	0	40	1	5	12	24	0	0	3	0	0	24	5	1	5	5	0	2	0	13	12	22	0	2	5	1	2	9	0	1	1	14	0	3	0	11	1	150
32	688	2	1	1064	136	374	160	5	2	0	0	5	1	0	273	3	42	2	0	376	0	0	6	0	0	0	16	0	20	2	49	13	27	0	9	62	8	3	102	0	7	17	70	4	1	0	0	0	22
435	9	493	2671	0	0	1	0	22	158	3	16	0	32	0	0	0	0	0	3	1	0	0	0	0	0	0	0	0	0	0	0	0	0	1	0	0	0	0	0	0	0	0	0	0	0	0	112	7	0
362	171	36	12	38	442	182	434	153	47	13	48	108	201	0	90	87	43	138	7	15	0	211	36	19	2	9	54	6	14	80	18	13	18	4	11	5	69	32	6	0	3	10	12	15	76	0	0	0	0
1353	164	598	17	158	102	4	23	15	25	25	224	478	130	5	15	0	14	111	18	2	15	0	3	38	10	3	1	2	1	3	23	1	1	0	0	0	5	1	2	5	0	24	4	2	47	0	0	9	3
1187	213	1164	1	1	43	0	5	141	201	7	28	219	591	0	2	0	7	47	29	0	0	0	0	0	0	0	0	1	0	0	0	0	0	0	0	0	0	0	0	0	0	0	0	0	0	0	0	4	0
178	964	11	5	654	288	412	111	150	30	4	0	68	4	0	25	17	110	10	1	51	0	3	10	1	3	88	40	0	80	6	22	33	31	7	19	39	8	2	38	1	28	4	12	4	16	0	0	1	8
1509	71	19	0	35	439	170	618	59	30	3	3	223	17	0	68	66	9	1	3	4	0	120	2	3	0	5	27	0	7	22	9	3	6	0	2	4	69	56	4	0	0	11	3	37	21	0	0	0	0
2537	357	295	4	1	18	1	8	144	247	16	14	157	50	0	0	0	2	12	0	0	0	0	0	0	0	0	0	4	0	0	1	0	0	0	0	0	3	0	0	0	0	0	1	0	0	0	0	9	0
18	205	3	18	373	824	329	221	17	21	16	2	23	1	2	26	152	79	3	1	175	1	73	53	0	12	17	111	0	31	17	65	40	66	0	13	28	16	25	25	0	22	13	76	35	14	0	0	0	5
847	737	924	1	1	112	2	2	254	100	1	80	60	16	1	0	0	17	0	356	0	12	0	0	0	0	0	1	53	0	0	35	0	0	0	0	0	0	0	0	0	0	1	0	0	0	0	0	15	1
130	724	99	2	634	134	398	66	25	15	4	17	16	13	1	8	13	77	16	9	81	0	1	15	7	67	159	17	2	150	19	31	82	33	0	7	88	14	2	4	0	48	24	2	7	29	4	0	1	3
1474	358	191	0	12	21	14	40	56	345	7	676	171	8	0	29	0	5	162	94	9	0	0	0	10	1	0	2	30	0	0	8	0	0	1	0	2	11	12	0	0	0	7	1	0	0	0	0	3	8
2856	77	70	78	1	6	0	1	90	474	12	13	154	38	0	0	0	1	75	0	1	0	0	0	0	0	0	1	0	0	3	0	0	0	0	0	0	0	0	0	4	0	0	0	0	0	0	0	3	0
2133	156	105	0	3	28	0	1	50	99	734	1	162	4	1	8	0	1	372	14	0	0	0	0	52	2	0	1	0	0	0	0	0	0	0	0	1	0	0	0	0	0	0	0	0	0	0	0	0	3
1904	595	35	1	14	134	1	10	193	223	188	0	81	22	0	7	0	12	334	3	0	0	0	0	10	0	0	1	0	2	0	9	0	0	1	0	0	0	48	0	0	0	1	0	0	0	0	0	0	1
123	362	9	24	405	575	269	328	34	4	0	0	3	2	0	45	390	23	3	2	65	0	126	56	1	16	13	51	1	26	2	40	81	72	0	30	31	2	22	43	0	22	1	66	55	5	0	0	0	16
29	359	27	0	457	715	338	207	20	8	0	3	1	4	0	33	289	44	1	2	131	0	43	68	0	3	21	81	0	31	9	28	41	47	0	63	36	3	18	15	0	36	3	46	35	3	0	0	0	6
771	206	198	2	263	227	3	42	15	25	2	421	432	248	0	68	0	18	249	94	30	7	0	2	71	51	13	21	3	1	26	44	0	1	0	4	0	4	15	5	1	0	30	3	0	6	0	0	3	0
11	529	0	0	227	535	603	514	34	5	1	0	4	5	0	86	263	69	2	0	23	0	125	60	0	1	7	81	0	22	242	9	20	18	0	86	8	19	8	1	0	11	1	24	50	0	0	0	0	10
1197	426	117	510	12	58	8	11	222	119	36	92	102	31	584	4	0	59	231	26	1	0	0	0	1	0	0	13	0	0	3	11	3	0	1	0	1	0	0	5	0	0	0	1	0	0	0	16	6	8
1514	379	75	5	24	45	11	103	111	451	2	591	82	18	0	105	1	33	173	19	4	0	0	0	7	2	0	2	0	0	9	8	0	37	0	0	0	56	7	1	0	0	4	0	0	0	0	0	1	4
642	847	98	13	117	96	37	15	90	84	6	93	41	39	1423	3	1	63	5	50	1	0	0	1	0	0	0	8	0	4	0	7	2	0	0	10	3	0	0	1	0	1	0	6	1	0	0	0	2	7
30	240	53	0	461	845	172	179	9	5	1	1	6	52	0	36	485	48	4	8	69	0	29	45	0	2	23	131	0	28	66	57	43	60	0	27	31	1	5	73	0	30	1	40	7	0	0	0	0	5
464	74	1050	5	118	72	28	73	2	16	0	230	267	132	0	34	0	8	41	61	28	3	0	1	413	34	5	0	0	6	30	54	0	1	0	0	7	16	147	7	0	0	22	2	2	54	0	0	19	0
2374	103	149	0	3	57	2	7	66	300	376	2	221	4	0	2	0	4	141	2	0	0	0	0	0	0	2	0	0	0	0	0	0	1	0	0	0	0	0	0	0	0	0	0	0	0	0	0	4	0
633	223	160	5	421	208	6	18	11	40	5	208	310	144	0	112	0	33	287	113	1	0	3	0	264	20	1	4	9	1	13	45	0	0	0	1	2	2	6	6	3	0	131	1	0	10	0	0	5	0
40	361	6	0	465	478	347	246	17	4	0	9	12	6	0	83	144	63	2	2	149	0	14	69	0	5	65	53	2	41	14	43	61	59	0	20	38	27	19	10	0	38	65	43	16	27	0	0	3	2
53	523	1	0	121	466	441	473	93	24	24	1	9	2	0	168	84	33	0	0	70	0	264	228	0	1	35	26	0	8	66	50	41	13	0	27	13	30	39	3	0	8	12	15	32	92	0	1	0	12
89	244	0	3	151	485	375	274	10	0	1	0	0	9	0	137	290	11	0	0	80	0	206	255	1	0	10	31	0	13	269	16	12	28	0	55	8	22	32	8	0	14	53	18	92	1	0	0	0	10
29	378	5	0	518	502	299	343	38	30	3	17	4	4	0	39	219	70	2	7	187	0	6	49	0	2	25	129	0	24	3	50	36	38	13	29	21	5	12	11	0	17	8	79	15	12	0	0	0	9
85	160	41	3	545	372	309	308	23	30	0	0	14	23	0	46	150	26	41	44	394	0	24	51	0	1	3	83	0	62	13	44	48	106	0	14	74	6	23	31	0	27	30	88	1	4	0	0	0	3
18	1	247	2326	1	1	0	0	5	5	8	0	0	14	204	0	0	0	0	0	0	0	0	0	1	0	0	0	0	0	0	0	0	0	662	0	0	0	0	0	0	0	0	0	0	0	0	100	4	0
80	613	29	1	973	279	400	223	64	14	42	7	20	1	1	6	6	69	1	1	42	0	0	44	11	52	30	14	1	116	4	54	11	27	0	47	103	6	2	98	0	16	66	14	1	5	0	0	1	10
39	654	4	0	145	409	283	271	82	0	0	3	6	1	0	144	153	40	3	0	147	0	129	120	0	1	15	28	1	16	136	20	30	13	0	90	25	7	3	1	0	8	17	24	77	21	0	0	0	49
1339	177	1119	0	208	130	6	16	2	32	1	107	168	15	0	17	0	17	37	57	0	3	0	1	173	44	1	3	0	2	6	14	0	0	0	1	2	3	11	3	0	1	12	5	0	1	0	0	22	2
558	91	66	5	26	295	109	534	169	108	37	11	264	51	0	28	106	28	18	0	24	0	52	19	315	29	10	14	4	3	33	25	4	8	0	19	2	33	119	7	0	3	28	7	55	125	0	0	1	3
587	112	83	2	50	442	129	678	58	18	104	9	203	18	0	127	198	8	13	2	26	0	130	30	1	0	16	33	5	6	152	24	6	12	0	5	1	223	188	3	0	6	3	13	62	20	0	0	0	2
191	0	3135	153	0	0	0	0	2	135	4	11	1	210	1	0	0	0	0	7	0	0	0	0	2	0	0	0	0	0	0	0	0	0	0	0	0	0	0	0	51	0	0	0	0	0	0	3	54	0
24	670	17	0	1415	249	113	168	5	2	11	9	4	5	0	22	4	42	0	1	18	0	0	17	1	6	3	23	1	24	0	4	13	12	0	5	46	5	0	411	0	7	133	44	32	0	0	0	1	92
75	5	84	3051	0	1	2	1	4	15	51	1	0	8	69	1	0	0	0	2	0	0	0	0	0	0	0	0	1	0	0	0	0	0	0	0	0	0	0	0	14	0	0	0	0	0	0	112	4	0
410	158	1992	0	0	5	0	9	41	8	4	961	1	61	0	5	0	22	0	0	0	12	1	0	0	0	0	3	2	0	0	0	0	0	0	0	0	0	0	0	0	0	0	5	0	0	0	0	36	0
405	664	35	31	183	248	189	48	127	21	7	39	59	22	170	6	10	81	148	38	7	0	2	21	10	63	85	36	1	113	7	17	43	26	0	24	17	17	2	7	0	42	20	4	0	0	0	1	3	5
27	582	1	1	284	530	411	723	16	3	5	0	0	3	0	111	135	22	0	0	19	0	209	174	0	2	27	25	0	7	106	12	17	15	0	80	14	26	47	7	0	13	3	5	49	5	0	0	0	9
11	0	1	3552	0	1	0	0	8	0	0	0	0	22	0	0	0	0	0	0	0	0	0	0	0	0	0	0	0	0	0	0	0	0	2	0	0	0	0	0	191	0	0	0	0	0	0	182	0	0
84	687	3	12	697	247	343	153	55	14	9	10	5	3	0	12	39	107	1	1	25	1	0	22	0	4	167	43	0	131	7	46	28	58	0	33	44	16	4	27	25	83	1	4	1	10	0	1	0	14
48	981	10	3	131	407	195	233	43	21	3	0	7	2	0	150	49	46	7	0	1012	0	6	95	0	1	1	35	0	3	16	25	18	8	0	6	42	0	6	3	0	9	66	14	2	12	0	0	0	22
76	1390	41	1	551	163	626	79	54	27	3	1	9	1	1	0	5	229	4	7	9	0	1	4	1	1	4	50	0	140	5	20	13	1	0	47	16	6	0	9	0	4	9	8	3	6	0	0	0	7
963	115	643	0	161	127	17	60	7	14	3	52	300	109	0	135	1	10	38	79	87	18	0	0	291	52	0	9	0	0	30	32	0	1	0	1	3	14	18	18	0	0	56	23	0	12	0	0	12	2
2752	169	110	0	11	33	1	1	120	187	5	2	192	326	0	2	0	1	27	0	0	0	0	0	0	0	0	0	0	0	0	0	0	0	0	0	0	0	0	0	0	0	0	0	0	0	0	0	2	0
73	494	28	0	1106	179	444	157	15	13	1	5	5	6	0	88	4	33	2	3	33	0	0	25	0	13	87	17	0	196	27	75	20	34	0	21	77	69	4	40	0	33	7	8	1	105	0	0	0	3
460	19	153	2093	0	0	2	1	23	61	65	6	35	31	576	1	1	0	6	184	1	0	0	0	0	0	0	0	0	0	0	0	0	0	0	0	0	0	0	0	174	0	0	0	1	0	0	64	6	0
107	744	7	0	283	270	600	61	962	28	3	0	11	3	0	7	3	64	20	0	35	0	0	29	1	26	21	33	0	48	4	24	43	18	6	31	32	16	1	2	0	45	2	6	1	0	0	0	0	14
729	156	7	28	7	10	1	3	238	293	2235	6	38	22	0	1	0	1	54	1	0	0	0	0	53	0	0	0	0	1	0	0	0	0	1	0	0	0	0	0	2	0	0	0	0	0	0	0	0	2
396	378	228	376	35	11	18	10	90	21	8	2	22	46	2056	0	0	13	72	25	0	0	0	0	0	0	0	5	0	6	0	0	1	0	0	0	0	3	1	3	0	0	0	4	1	0	0	19	0	8
1126	325	329	0	88	75	9	28	6	59	1	244	141	32	0	23	0	49	194	65	0	10	0	3	440	54	1	6	1	1	41	36	0	0	0	0	3	0	16	5	0	0	5	1	0	10	0	0	5	1
35	627	5	1	591	222	906	141	12	13	31	2	0	4	0	7	12	110	0	0	25	0	0	62	0	16	113	51	0	34	8	32	87	43	0	52	93	9	0	7	0	107	4	6	0	0	1	0	0	10
3199	89	11	0	21	7	7	3	111	48	0	1	3	16	185	0	2	7	0	1	0	1	0	0	1	0	0	2	143	3	2	2	0	0	0	5	0	0	0	0	0	0	0	3	0	0	0	0	0	2
3231	64	120	0	11	19	2	1	10	51	0	0	61	0	0	1	0	0	2	0	0	0	0	0	0	0	0	2	0	0	0	0	0	0	1	1	0	0	0	0	0	0	0	0	0	0	0	0	6	2
1001	288	388	2	343	238	19	49	36	64	1	221	202	80	1	42	2	53	92	74	2	2	0	2	103	57	16	13	8	0	21	61	0	1	0	1	6	24	6	5	0	0	7	7	0	63	0	0	6	1
1979	318	208	6	11	137	3	15	223	112	764	2	15	8	0	8	6	8	0	0	1	0	1	2	39	0	1	1	0	0	1	8	1	1	0	1	1	0	1	1	0	0	0	1	0	0	0	0	5	2
1385	380	27	1	55	53	29	11	99	87	34	1172	153	127	2	3	0	25	109	18	2	0	0	0	5	3	2	8	1	2	0	7	2	0	0	0	3	1	0	4	0	0	0	3	0	0	2	0	1	11
201	1982	34	18	616	112	202	50	383	1	18	1	5	10	4	4	0	38	1	0	2	0	0	0	0	1	1	18	0	41	1	14	3	5	0	5	21	1	0	1	0	3	0	3	0	0	0	1	0	15
2332	7	0	0	2	4	0	0	23	14	1368	8	9	58	0	1	0	1	8	0	0	0	0	0	0	0	0	0	1	0	0	0	0	0	4	0	0	0	0	0	0	0	0	0	0	0	0	0	0	0
127	518	11	0	720	263	392	233	19	10	64	10	4	13	0	12	19	60	1	2	19	0	0	49	0	7	100	17	0	87	3	25	30	41	99	24	51	15	10	29	0	67	13	9	0	11	0	6	0	6
126	1377	2	2	200	599	206	236	154	1	7	2	4	12	0	99	25	45	0	0	172	0	7	71	0	0	16	66	0	11	20	14	29	17	0	58	11	21	12	1	0	5	8	32	10	28	0	0	0	40
471	99	1	5	54	163	81	257	15	20	1779	2	7	439	0	29	79	17	1	1	7	0	24	47	6	0	5	6	0	3	23	5	18	5	0	9	11	48	13	3	0	2	3	1	15	59	0	0	0	1
72	254	1	3	405	464	354	273	5	0	0	0	5	3	0	20	215	31	0	0	70	0	76	134	0	4	47	48	0	50	62	19	57	73	0	39	30	7	10	34	0	45	29	39	72	18	0	0	0	9
26	595	6	0	491	445	343	261	31	2	4	2	0	9	0	100	86	162	7	8	102	0	48	26	1	2	8	96	0	64	15	68	32	49	0	21	33	13	9	29	0	13	11	85	47	3	0	0	1	121
829	352	863	32	62	99	5	7	69	112	352	37	443	245	2	8	2	4	260	35	0	0	1	0	36	4	0	5	5	0	1	0	0	0	0	0	0	0	2	1	27	0	1	1	0	0	0	0	5	2
2028	105	202	1	40	139	100	252	72	52	150	20	62	84	0	31	13	14	15	3	6	1	58	21	11	1	5	7	3	2	10	8	11	7	0	5	4	26	18	1	0	2	4	1	6	14	0	0	4	0
34	1743	26	3	190	336	108	219	339	3	0	1	8	2	1	85	68	42	6	1	79	0	75	44	0	0	2	28	0	4	36	12	8	11	0	32	6	4	22	2	0	2	21	11	36	42	0	0	0	38
18	777	4	2	207	415	577	581	124	4	0	1	0	8	0	125	40	44	8	0	35	0	145	94	0	0	13	52	0	35	38	12	31	10	0	30	21	48	31	0	0	11	6	25	18	80	0	0	0	14
503	1402	4	0	199	173	229	108	402	131	5	1	0	16	0	8	0	88	26	5	0	0	0	0	0	0	0	39	0	88	0	2	2	0	0	6	8	0	1	4	0	0	5	5	0	0	0	0	1	76
142	560	0	1	702	241	380	149	53	62	1	0	3	3	0	3	53	134	5	21	21	3	0	32	1	5	97	64	0	68	1	47	51	105	1	22	74	54	1	26	0	49	8	9	1	1	0	1	0	0
1004	255	634	0	183	93	2	9	1	88	6	312	246	105	2	11	0	8	130	29	0	1	0	0	294	12	0	1	4	0	0	8	0	0	0	0	0	0	10	0	0	0	1	0	0	0	0	0	56	3
981	34	606	246	1	3	0	0	41	129	54	762	9	71	4	0	0	1	23	370	0	218	0	0	0	0	0	0	2	1	0	0	2	0	2	0	0	0	0	1	87	0	0	0	0	0	0	5	33	0
164	856	1	27	295	410	310	323	98	9	3	0	2	9	0	89	72	65	2	0	129	0	123	37	0	2	5	51	0	27	105	15	31	21	0	81	17	3	15	4	0	5	43	44	20	2	0	0	0	41
106	705	4	1	283	585	273	473	152	4	1	0	8	1	0	86	157	41	1	0	73	0	60	156	0	2	9	43	0	21	67	34	21	17	1	37	16	43	26	2	0	17	9	20	13	67	0	0	1	46
1846	113	73	1	84	292	120	380	98	216	24	25	6	22	0	53	30	23	11	1	23	0	93	4	1	0	5	7	1	6	33	6	8	1	0	26	3	73	20	12	0	5	3	9	26	15	0	0	3	0
2859	345	5	0	5	3	0	12	67	372	2	1	3	137	1	0	0	1	52	0	0	0	0	0	0	0	0	1	0	0	0	1	0	0	24	0	0	0	0	0	0	0	0	0	0	0	0	0	0	0
124	3	27	1879	1	0	3	1	14	26	0	16	0	95	1	1	0	0	0	0	0	0	0	0	0	0	0	0	1	0	0	0	0	0	1614	0	0	0	0	0	6	0	0	1	0	0	0	112	1	0
112	0	2848	427	1	3	0	0	5	92	0	5	1	22	235	0	1	1	1	11	0	0	0	1	0	1	0	0	0	0	0	0	0	0	0	0	0	0	0	0	170	0	0	0	0	0	0	14	17	0
139	2255	14	0	456	147	103	38	526	45	2	7	1	16	0	0	0	38	2	0	2	0	0	2	1	0	2	7	0	13	1	6	3	1	0	7	12	0	0	1	0	9	0	0	0	0	0	0	0	3
542	95	28	0	132	281	222	457	81	44	173	122	146	79	15	57	246	24	9	31	17	0	187	58	20	1	12	36	0	13	71	19	8	7	0	33	12	54	128	6	0	8	31	4	55	4	0	0	75	1
1361	296	428	12	162	151	15	55	23	9	4	126	264	120	0	23	1	37	100	37	2	3	0	1	6	39	8	15	0	3	14	47	0	5	3	0	3	0	25	6	3	0	1	4	0	0	0	1	16	6
1093	79	263	1	59	225	147	332	148	35	364	53	41	140	1	46	64	12	40	0	50	41	97	18	4	9	5	25	4	3	18	7	5	2	1	11	4	89	70	2	0	5	10	3	26	90	0	0	11	0
306	2203	0	5	88	214	93	61	138	1	22	0	7	18	6	192	1	97	2	0	219	0	0	4	0	4	0	28	1	14	2	9	11	1	0	17	1	1	1	0	0	8	13	9	0	0	0	0	0	38
197	168	14	0	91	671	150	841	70	28	93	1	363	42	0	99	158	15	21	1	22	0	202	45	8	0	7	21	0	14	27	16	8	4	0	10	6	103	83	10	0	5	3	11	82	46	11	0	0	4
254	197	4	564	118	305	365	376	43	38	91	37	34	35	0	30	100	32	31	13	20	0	119	42	2	0	42	20	10	9	175	16	10	17	0	17	8	194	79	7	3	4	21	3	5	85	0	9	0	1
574	1082	604	165	122	126	79	60	107	63	4	45	353	48	1	1	2	52	47	128	0	0	0	0	0	0	2	1	0	9	0	4	5	2	0	4	4	0	0	1	0	0	0	2	3	1	0	1	13	16
16	345	3	2	940	201	663	179	28	3	1	9	1	7	1	20	17	34	2	1	27	0	2	65	1	11	94	34	1	86	8	44	62	88	0	37	102	13	4	49	0	102	10	10	0	2	0	0	0	3
1877	92	197	30	2	2	2	2	70	1147	283	2	56	96	0	0	1	18	2	1	0	0	0	0	26	1	0	0	0	0	0	0	0	0	0	0	0	1	0	0	0	0	0	0	0	0	0	0	9	0
974	346	335	4	135	197	14	63	33	37	2	199	229	89	0	29	1	46	343	47	4	2	0	1	24	30	0	9	9	0	21	67	1	0	0	0	3	5	8	24	0	1	27	6	2	37	0	1	5	2
651	104	1473	136	0	5	1	0	45	94	54	156	66	91	0	2	0	6	33	918	0	7	0	0	6	0	0	0	1	1	0	0	0	0	0	1	0	1	0	0	0	1	0	0	0	0	0	4	36	0
3711	42	8	16	2	7	0	0	64	24	1	0	36	1	1	0	0	0	1	0	0	0	0	0	4	0	1	0	0	0	0	2	1	0	0	0	0	0	0	0	9	0	0	0	0	0	0	1	0	0
366	388	25	488	304	178	13	13	13	57	2	0	16	33	0	222	1	9	2	21	1	41	0	1	0	39	0	0	3	6	0	1	0	0	1	0	7	8	0	164	45	2	324	5	0	0	0	22	1	0
115	9	31	7	1	3	0	1	1	9	3	4	0	22	309	1	0	0	0	6	1	3438	0	0	0	0	0	0	2	0	0	1	0	0	0	1	0	0	0	0	7	0	0	0	0	0	0	0	1	0
24	451	1	0	501	688	362	243	10	1	0	0	0	2	0	26	371	56	3	1	71	0	48	53	0	0	8	79	0	59	24	22	46	25	0	52	27	7	8	4	74	18	2	36	11	12	0	0	0	17
1596	222	14	38	13	6	0	3	53	743	822	2	17	307	0	3	1	2	11	0	0	0	0	0	0	0	0	0	0	0	0	0	0	0	0	0	0	0	0	0	17	0	0	0	0	0	0	2	17	0
802	4	27	1822	0	3	0	1	2	11	5	70	5	50	914	0	2	2	0	14	0	0	1	0	1	0	0	0	5	0	0	0	0	0	1	0	0	1	0	0	132	0	0	0	1	0	0	66	0	0
718	130	89	1573	7	21	16	19	470	208	7	2	3	39	0	1	1	12	0	53	1	0	0	1	0	0	0	0	3	1	0	0	0	0	0	0	0	0	0	0	92	0	0	0	0	0	0	50	0	0
479	1416	0	222	12	110	8	32	955	68	32	2	1	14	0	4	0	59	10	1	4	0	0	2	0	0	0	3	0	4	2	3	3	0	0	1	1	12	0	2	0	0	0	1	0	0	0	3	0	9
426	1770	66	1	294	79	78	23	187	375	154	0	1	56	0	29	7	41	2	0	29	0	0	1	1	1	18	0	0	23	9	16	36	3	0	8	8	0	3	3	0	11	0	14	1	0	0	0	2	14
28	234	0	0	525	566	292	253	13	11	1	3	0	1	0	31	198	60	0	0	126	0	118	75	0	7	52	69	0	21	33	49	62	100	0	56	37	17	8	49	0	36	18	43	26	17	0	0	0	1
18	925	0	0	133	498	595	306	59	3	1	1	4	4	0	101	74	80	1	0	154	0	89	110	1	4	4	38	0	8	18	23	20	5	0	69	100	13	20	2	0	8	38	19	29	10	0	0	0	26
51	1030	1	0	273	302	204	401	134	6	195	8	6	6	0	149	54	35	4	0	74	0	171	55	0	8	21	42	3	11	34	14	34	20	0	85	13	6	21	6	0	12	27	34	10	11	0	0	0	25
1197	31	484	780	0	7	0	2	111	66	87	317	11	231	361	1	0	3	63	81	0	0	0	0	2	0	0	0	0	0	0	0	0	0	0	0	0	0	0	0	9	0	0	0	0	0	0	30	5	1
183	1160	3	2	39	351	161	353	244	0	264	0	1	9	5	160	11	61	0	0	334	0	58	4	0	0	8	12	0	22	22	19	15	4	0	11	5	59	1	1	0	4	19	10	2	66	0	0	0	10
1224	3	3	0	1	1	3	1	13	146	2209	30	9	211	0	1	0	1	0	0	1	0	1	1	27	1	0	0	2	0	0	0	0	0	0	0	0	0	0	0	0	0	0	0	0	0	0	0	0	0
109	708	1	8	343	264	1013	123	61	5	0	1	4	2	0	7	15	42	0	0	13	0	2	58	5	9	62	31	0	25	12	22	54	38	0	43	64	29	3	16	1	17	5	16	5	1	0	0	0	11
390	47	364	96	3	13	0	1	30	43	0	1	35	19	1420	0	0	2	34	97	0	554	0	0	0	0	0	0	737	0	0	0	0	0	0	0	1	1	0	0	0	0	0	3	0	0	0	2	18	0
118	1564	16	0	351	180	327	164	34	18	0	0	6	20	11	9	17	60	1	0	36	0	0	10	0	13	0	90	0	59	10	57	4	71	0	13	19	141	21	9	0	2	32	41	0	0	0	0	1	35
68	1760	6	0	580	297	146	24	72	5	4	1	1	18	0	66	0	228	1	1	40	0	0	1	1	1	0	10	0	39	8	4	3	15	0	87	18	7	0	61	0	5	100	37	0	0	0	0	0	21
41	17	35	1416	3	5	1	2	4	13	2	6	1	28	735	0	0	2	1	0	0	1387	1	0	0	0	0	1	2	0	0	1	0	0	0	0	0	0	0	0	197	0	0	0	0	0	0	58	1	0
27	432	21	1	220	507	178	525	66	2	2	13	9	9	1	231	412	17	2	1	65	0	245	95	0	1	11	35	1	9	15	20	29	13	0	13	16	10	50	4	0	17	28	4	45	1	0	0	0	4
113	1052	1	1740	72	65	36	52	396	4	127	0	17	11	1	3	0	27	9	0	0	0	0	4	0	0	0	6	2	8	10	7	2	0	0	1	5	3	0	7	0	0	0	1	0	0	1	43	0	8
1095	923	464	2	142	220	25	27	328	115	4	2	39	17	21	3	1	144	23	13	3	0	0	0	0	0	0	20	0	4	2	8	1	2	0	11	4	8	0	20	0	0	1	7	0	0	0	0	0	5
71	1566	9	0	117	283	134	432	332	8	125	15	6	10	6	350	19	50	17	0	69	0	12	13	4	0	5	14	0	5	24	10	6	4	0	15	13	1	0	0	0	1	7	14	0	47	0	0	0	36
278	109	20	1	82	541	186	614	143	28	250	25	13	29	0	119	224	57	23	0	39	0	245	58	57	2	8	44	2	8	48	18	16	13	1	14	7	73	114	1	0	8	10	7	15	60	0	0	0	3
31	2002	1	0	47	211	35	83	285	4	43	3	25	7	1	353	2	37	7	0	269	0	0	53	0	2	0	17	0	2	1	18	7	1	0	8	9	2	1	0	0	1	152	6	0	0	33	0	0	27
31	675	1	5	575	328	493	183	5	1	13	6	5	2	0	5	18	48	6	0	31	0	4	125	3	26	107	47	0	58	8	36	109	44	0	69	74	15	1	17	0	78	10	15	0	0	0	0	0	18
117	265	10	0	588	181	558	152	24	22	2	10	6	1	0	5	45	133	4	1	12	0	6	22	0	4	211	83	0	123	18	90	76	98	0	16	74	22	16	17	0	108	7	8	0	5	0	0	0	3
2027	307	96	123	5	49	9	51	194	131	167	75	10	52	204	0	0	68	157	103	1	0	0	1	5	0	0	4	1	1	0	1	0	0	0	0	0	0	0	0	0	0	0	0	1	0	0	7	2	9
482	110	14	64	55	418	168	655	122	57	42	2	208	20	2	127	198	15	94	10	26	0	181	29	2	1	3	24	0	3	49	17	2	5	0	18	1	65	111	5	106	2	7	12	91	5	0	2	0	3
53	488	0	3	283	203	1183	93	134	10	2	1	3	23	0	2	33	33	6	2	32	0	1	94	1	14	154	24	0	34	16	21	70	51	0	28	58	23	5	16	1	96	14	2	1	4	0	0	0	1
327	9	77	0	1	0	1	1	20	8	7	101	2	15	2987	0	2	1	5	87	0	191	0	0	0	0	1	0	0	0	0	0	0	0	0	0	0	0	0	0	129	0	0	0	0	0	0	0	0	0
148	14	147	1612	2	4	4	3	3	43	0	1	0	14	37	0	0	1	2	24	2	1764	0	0	0	0	0	1	0	0	2	2	0	0	0	0	0	0	0	0	86	0	0	0	0	0	0	41	10	0
2174	25	12	3	16	29	15	50	39	24	942	1	4	195	0	19	10	1	4	26	0	45	16	8	14	0	1	0	0	3	2	0	0	1	190	0	3	4	0	4	0	0	0	3	8	6	0	0	16	0
887	114	593	245	9	8	1	1	52	42	17	47	18	24	236	0	0	8	41	359	0	0	0	0	0	0	0	1	1086	1	0	0	1	1	0	0	1	0	0	0	0	0	0	1	0	0	0	4	40	0
41	427	3	0	407	252	1067	133	38	1	0	1	1	8	0	20	19	59	0	1	15	0	4	103	0	5	104	54	0	58	5	38	73	39	0	53	111	4	7	24	0	85	3	13	3	4	0	0	0	7
15	853	0	9	456	372	263	108	101	6	3	1	19	14	1	2	9	102	1	0	6	0	0	63	0	4	220	35	0	88	21	32	187	32	0	32	58	15	7	0	33	45	1	8	0	1	0	3	0	9
1380	41	2	0	12	238	49	410	8	30	6	2	49	22	0	56	42	4	2	0	4	0	58	27	0	0	1	7	0	0	28	4	0	1	2	5	1	48	31	1	0	0	2	0	29	37	0	0	0	3
225	90	13	0	91	446	173	609	87	45	549	1	81	19	0	97	89	20	20	4	63	0	166	17	2	2	17	26	0	18	187	17	11	16	0	33	9	20	21	4	0	7	17	9	29	61	0	0	1	0
503	1740	207	1	144	139	89	112	145	19	36	0	79	42	2	1	2	84	39	76	3	1	0	5	3	1	0	12	2	34	0	8	5	0	0	10	15	0	0	28	0	1	2	0	0	0	0	0	4	17
16	763	3	51	856	226	405	156	21	3	8	4	14	6	0	14	12	27	1	0	35	0	0	68	2	10	105	49	0	99	4	25	104	62	0	51	83	4	1	17	35	88	5	26	0	2	0	0	0	7
135	603	22	1	797	182	509	167	79	9	23	3	15	39	0	19	8	49	11	2	101	0	1	23	5	29	160	15	0	156	10	18	74	31	0	7	48	29	1	20	0	57	20	3	1	8	0	0	1	0
2243	35	301	107	1	9	7	3	81	348	18	14	0	120	3	0	3	4	5	59	0	0	0	0	0	0	2	0	15	0	2	0	0	0	468	0	1	0	0	0	0	0	0	0	0	0	0	4	8	0
583	91	30	1	36	320	151	487	135	245	151	6	229	477	0	69	66	13	5	8	17	0	145	44	0	0	7	24	0	13	25	13	8	14	4	21	6	28	65	1	0	6	1	8	35	10	0	0	105	4
30	1	2	3504	0	0	0	0	5	3	119	5	0	44	1	0	0	0	0	3	0	0	0	0	0	0	0	0	0	0	0	0	0	0	0	0	0	0	0	0	30	1	0	0	0	0	4	172	0	0
565	181	30	1	128	323	245	553	12	24	255	0	22	571	0	130	57	8	0	0	12	0	136	70	1	0	0	27	0	1	43	7	4	2	9	18	2	25	78	8	0	4	9	5	90	0	1	0	4	8
2279	30	53	1180	4	0	2	0	28	238	1	4	3	41	0	0	0	4	0	0	0	0	0	0	0	0	0	0	0	1	0	3	0	0	0	0	0	0	1	0	0	0	0	0	0	0	0	42	0	0
225	1854	38	0	343	110	100	54	358	93	13	0	128	26	0	7	0	123	17	0	4	0	0	0	3	3	0	30	0	38	1	11	1	8	0	4	7	18	8	0	0	0	5	0	0	1	0	0	3	33
88	1	10	3221	1	0	0	0	5	2	8	20	0	46	58	0	0	0	2	6	0	0	0	0	0	0	1	0	0	0	0	0	0	0	0	0	0	0	0	0	356	0	0	0	0	0	0	133	1	0
42	489	34	0	412	483	277	152	113	8	15	9	14	1	1	45	131	70	7	2	161	0	70	43	0	20	15	75	4	32	13	41	40	23	0	23	15	16	18	9	0	32	4	26	44	9	0	0	0	6
1413	32	882	32	1	1	0	6	20	225	70	66	28	200	94	1	1	7	66	262	0	475	0	0	1	0	0	0	0	0	0	1	0	0	0	0	0	0	0	0	0	0	0	0	0	0	0	2	18	3
12	489	0	3	207	484	466	549	5	2	8	0	1	5	0	164	83	40	0	0	57	0	96	26	0	2	34	42	0	11	160	11	50	14	0	43	32	42	52	4	0	17	14	15	84	38	0	0	0	3
1395	522	9	1411	21	25	6	18	71	31	3	8	12	141	1	0	5	7	7	1	0	0	0	0	0	0	0	2	4	11	0	0	0	0	0	6	0	0	0	0	0	0	0	3	1	0	0	70	0	3
1258	414	548	0	40	189	8	12	83	79	398	0	551	154	0	10	0	7	2	1	3	0	0	1	45	7	1	0	0	6	0	11	0	0	0	1	0	1	0	5	0	0	5	4	0	0	0	0	13	3
1934	65	35	162	8	200	42	197	200	173	213	17	242	32	0	31	64	15	4	2	14	0	23	4	15	0	1	22	2	0	12	1	1	4	0	5	2	9	7	0	35	0	1	2	8	2	0	0	1	1
3352	16	13	15	1	79	9	40	87	15	58	8	38	40	0	12	3	0	9	0	14	20	1	0	9	1	0	0	0	0	7	8	0	1	0	0	1	7	0	20	0	2	17	5	0	1	0	0	1	0
1217	143	4	36	47	428	181	688	23	2	6	3	1	10	1	116	57	15	0	0	27	0	153	26	0	0	7	23	1	12	23	17	14	5	0	6	9	70	42	3	0	0	0	18	62	57	0	0	0	1
1359	858	17	3	32	34	7	43	81	30	922	44	106	55	1	4	1	30	13	26	1	0	0	0	25	1	4	10	3	6	1	4	1	0	0	2	1	0	0	1	0	0	0	0	0	0	0	0	1	35
211	643	1	2479	8	2	8	4	210	1	3	0	0	72	2	0	0	0	12	0	0	1	2	0	34	1	2	9	1	0	0	0	0	0	0	2	0	1	0	0	0	0	0	0	0	0	3	100	0	2
1521	497	166	10	22	44	12	21	359	51	368	130	53	67	30	4	0	47	104	246	1	1	0	0	9	0	0	7	0	4	2	10	3	0	0	22	1	3	4	0	0	0	0	2	3	0	0	0	7	16
1844	11	52	0	3	4	0	2	8	21	1702	9	9	129	0	1	0	1	1	0	0	0	0	0	25	0	0	1	0	2	0	1	1	1	99	0	0	0	0	0	0	0	1	0	0	1	0	0	0	0
306	813	207	0	709	177	260	123	64	52	195	3	45	3	1	36	5	93	3	6	26	0	0	6	16	9	66	27	1	102	20	41	16	34	0	15	52	15	3	43	0	14	8	10	1	30	0	0	3	2
51	870	26	1	236	282	345	318	17	5	4	7	10	11	0	237	50	33	4	1	258	1	24	78	7	14	13	29	0	11	40	12	73	16	0	124	23	41	37	46	0	11	40	52	59	10	0	0	1	12
63	1279	0	5	315	423	268	316	83	9	0	1	9	8	0	59	42	44	1	1	110	0	51	45	1	3	7	54	0	5	100	14	30	5	0	31	15	30	22	13	0	11	2	13	61	0	0	0	0	54
78	1668	13	0	554	348	306	67	202	27	3	3	11	51	0	7	2	34	2	1	12	0	1	5	0	2	43	6	0	78	3	25	56	11	0	19	31	0	0	9	0	16	0	15	0	0	0	0	0	24
635	1296	0	0	122	147	59	25	1164	49	52	1	2	18	0	1	0	95	13	0	2	0	0	8	10	2	2	20	1	4	1	12	8	1	0	5	8	1	1	5	7	5	0	2	0	0	0	0	0	10
2619	1	421	1	1	0	0	0	22	317	7	35	0	294	116	0	0	0	0	7	0	0	0	0	0	1	0	0	7	0	0	1	0	0	0	0	0	0	0	0	0	0	0	0	0	0	0	0	0	0
228	1083	24	4	462	190	518	97	109	30	2	4	12	7	0	3	10	116	3	4	42	0	0	24	0	4	89	29	0	114	4	34	21	25	0	16	22	14	0	6	38	24	9	3	1	4	0	5	0	3
1721	349	349	0	122	86	13	9	24	143	4	29	6	83	0	19	1	1	0	213	1	7	0	0	6	1	0	0	10	6	1	2	0	0	0	6	0	0	0	25	0	0	0	1	1	0	0	0	6	4
716	156	30	1	61	504	229	590	7	27	40	4	34	55	0	114	170	19	11	4	62	1	237	32	6	4	12	10	2	8	61	15	6	13	0	24	10	200	64	3	0	2	34	3	48	0	0	0	1	2
542	116	17	45	4	5	0	1	47	147	3	2	22	125	2498	0	0	0	11	307	0	4	0	0	0	0	1	0	2	0	0	0	0	0	0	0	0	0	0	0	1	0	0	0	0	0	0	2	0	2
1051	1026	84	71	127	261	27	27	317	97	225	22	191	31	16	0	0	84	33	43	3	0	0	2	3	4	0	17	0	3	0	10	1	0	0	5	1	0	4	2	0	1	2	2	0	0	0	1	1	10
2386	17	53	474	1	0	0	0	20	131	1	47	4	112	232	0	0	11	19	291	0	5	0	0	0	0	0	0	43	0	0	0	1	0	0	0	0	0	0	0	0	0	0	0	0	0	0	17	14	0
2150	15	70	6	0	0	0	0	73	90	427	215	0	598	0	0	0	0	1	6	0	0	0	0	1	0	0	0	4	0	2	0	0	0	0	0	0	0	0	0	0	0	0	0	0	0	0	0	46	0
57	318	3	1961	8	8	6	21	250	66	5	0	0	193	1	2	1	1	0	0	0	0	1	1	0	0	1	0	0	2	1	5	0	0	0	0	0	0	0	0	0	1	0	0	1	1	0	72	0	2
301	5	385	2522	2	3	0	0	20	109	2	11	3	70	0	0	0	2	0	0	0	0	1	0	0	0	0	0	2	0	0	0	2	0	0	0	0	0	0	0	344	0	0	0	0	0	1	114	11	3
182	668	2	0	371	206	450	84	64	10	32	1	3	9	0	7	5	83	1	0	24	0	0	73	3	26	103	19	0	25	30	36	38	30	0	19	67	51	3	21	0	71	40	5	0	3	0	0	0	0
302	622	26	354	53	67	24	9	434	19	41	4	8	112	1	98	0	4	1	54	10	0	0	0	0	3	0	21	0	7	0	0	3	0	0	1	3	0	0	0	509	2	0	3	0	0	0	10	0	40
96	329	128	6	39	61	17	6	64	52	10	2	13	16	2944	0	1	18	9	4	2	0	0	0	0	1	0	4	0	4	2	2	0	1	0	1	2	0	1	0	0	0	0	0	0	0	0	0	1	3
150	1173	0	2	564	505	406	76	305	15	5	6	0	32	0	0	13	213	11	2	7	0	0	6	0	0	17	8	4	49	0	23	31	10	15	38	34	0	0	4	0	2	0	26	0	0	0	2	0	11
533	12	2894	179	0	0	0	1	121	60	2	1	1	43	0	1	1	0	1	0	0	0	0	0	1	0	0	0	0	0	0	0	0	0	1	0	0	0	0	0	0	0	0	0	0	0	0	11	74	0
59	99	0	3131	3	4	0	6	115	3	53	0	1	148	0	1	0	0	1	1	3	1	1	0	0	0	0	0	3	0	0	0	0	0	1	0	0	0	0	0	0	0	0	0	0	1	0	133	0	2
281	1280	88	6	136	165	139	36	514	223	14	2	1	106	4	12	9	44	9	55	12	0	0	17	4	1	16	32	0	2	232	24	21	1	0	10	26	3	5	6	0	18	4	5	1	1	0	1	2	9
207	1188	0	0	150	166	353	40	896	44	24	19	14	176	7	7	2	64	3	0	4	0	0	16	0	4	39	31	0	16	13	12	32	1	0	8	18	7	3	8	0	6	3	3	7	0	0	0	1	41
6	35	2	3613	0	1	4	2	82	0	0	0	1	21	0	0	0	5	0	0	1	0	0	1	0	0	0	1	0	0	0	0	0	0	1	0	0	0	0	0	0	0	0	0	0	0	0	128	0	4
110	691	1413	1	57	20	120	57	88	22	15	10	0	28	191	8	3	30	24	10	0	3	0	1	0	0	0	16	5	3	2	5	0	0	0	0	0	3	0	0	0	0	1	3	0	0	0	0	252	59
311	742	201	0	774	158	316	54	54	16	9	2	77	18	0	52	1	101	1	8	45	0	1	18	9	60	41	25	0	148	12	43	17	28	0	10	33	27	8	24	0	37	19	6	0	13	0	0	2	4
71	5	6	3696	2	6	2	3	5	28	0	0	0	17	3	0	1	1	0	0	0	0	0	0	0	0	0	1	0	0	0	0	0	0	0	0	1	0	0	0	28	0	0	0	0	1	0	109	0	1
300	694	79	1	545	143	548	92	39	28	14	20	9	138	0	15	14	55	3	1	51	1	4	22	5	8	98	14	0	139	7	27	56	31	2	10	34	34	3	13	0	74	3	3	1	33	0	1	0	5
462	1035	7	0	421	443	229	125	125	16	23	0	0	27	0	8	20	38	0	1	17	0	3	24	0	1	86	9	0	59	0	31	67	26	0	23	16	0	1	4	0	44	8	5	0	0	52	0	1	8
231	1412	8	1372	80	104	16	11	427	11	0	3	1	23	4	0	0	75	3	0	6	0	0	1	0	0	0	19	0	3	0	3	2	3	0	2	4	0	0	8	6	1	0	3	0	0	0	61	0	2
133	680	5	2558	43	13	19	26	128	3	29	23	2	32	0	6	2	28	0	0	1	0	0	3	1	3	3	2	0	1	0	2	9	2	0	4	1	0	0	2	0	0	0	3	0	0	0	128	1	14
11	0	7	3408	2	2	1	4	3	1	0	0	0	29	33	0	1	0	0	0	3	1	0	0	0	0	0	0	0	0	0	0	0	0	0	0	0	0	0	0	362	0	0	0	0	0	0	97	1	0
474	1735	18	0	211	86	226	29	368	87	18	0	0	11	0	46	2	63	123	0	3	0	1	1	0	0	2	0	12	104	0	0	0	0	0	19	12	2	0	3	0	0	1	1	0	0	0	0	0	136
108	961	3	58	533	126	641	44	32	2	27	3	5	3	0	8	5	73	7	0	19	0	2	67	0	20	153	22	0	51	9	27	50	27	0	36	54	19	3	21	86	113	6	2	1	1	0	0	0	6
268	1535	155	1492	5	18	6	4	70	3	5	6	0	165	0	0	0	5	0	0	4	0	2	0	0	0	0	7	0	0	0	0	0	0	0	2	0	0	0	0	0	0	0	0	0	0	0	80	3	3
149	855	4	1742	85	54	45	21	461	20	42	4	10	86	1	5	0	40	0	7	7	0	7	2	0	0	1	18	0	11	1	3	5	3	0	2	4	0	0	6	0	0	0	4	6	0	0	73	0	1
81	1382	21	0	915	117	358	43	137	20	48	11	6	15	5	7	7	33	3	5	11	0	1	18	0	2	58	27	1	98	6	21	31	42	0	19	46	1	1	5	2	102	0	3	0	3	0	0	0	8
618	1007	523	100	169	98	103	64	397	141	10	27	20	27	51	35	2	141	40	5	1	0	0	0	2	0	0	10	6	7	2	7	2	3	0	3	10	0	41	37	2	0	0	6	0	1	0	4	20	13
625	1201	80	0	40	37	25	2	238	39	52	11	16	72	0	0	0	102	3	11	0	0	0	0	0	1068	0	20	15	3	11	4	1	2	0	8	0	0	1	0	0	1	0	45	0	0	0	1	0	3
634	971	39	1	83	13	129	7	124	85	17	1	11	80	0	13	0	26	0	5	0	0	0	12	0	2	0	0	0	25	5	11	0	0	0	0	7	36	8	1	0	5	3	3	0	0	0	0	0	2
205	1	9	7	0	1	1	0	43	65	8	12	0	259	2	0	0	81	0	0	0	0	0	0	0	0	0	0	7	0	0	0	0	0	2933	0	0	0	0	0	0	0	0	0	0	0	0	1	0	0
128	1005	17	16	434	18	92	5	224	1	2	0	21	142	0	5	2	15	0	1	0	0	0	0	0	0	1	0	0	49	0	5	48	2	365	2	8	1	0	0	8	2	0	0	2	0	1	50	2	6
71	514	58	1915	171	121	287	62	42	4	1	0	13	31	0	20	29	20	9	0	12	0	0	2	0	5	1	13	1	40	5	1	3	236	0	1	7	3	4	3	0	2	26	17	2	0	0	42	1	8
9	41	0	3650	2	0	4	0	35	0	2	0	0	44	0	0	0	0	1	0	2	0	0	1	0	0	0	2	1	2	0	1	0	0	0	0	0	0	0	0	1	1	0	1	0	0	0	121	0	0
220	1871	65	0	108	43	40	38	1076	92	3	0	25	93	0	0	1	27	11	0	1	0	0	2	0	2	1	2	5	14	0	5	11	6	0	9	8	1	1	2	0	3	0	10	0	0	0	0	1	35
597	902	50	32	33	16	29	23	841	86	47	16	1	153	0	0	0	8	12	0	2	0	0	0	0	0	0	2	11	3	0	0	0	4	1	0	2	0	0	0	18	4	0	0	0	0	111	3	0	5
724	85	1220	184	0	203	5	1	14	26	2	1106	3	109	128	0	0	3	8	24	0	4	0	0	0	0	0	0	3	1	0	1	1	2	0	0	1	1	0	1	0	1	0	0	0	0	0	8	13	0
202	1788	60	2	238	154	53	72	282	4	54	0	14	114	3	5	4	129	1	13	1	0	0	0	1	0	6	17	7	11	3	5	3	1	0	3	8	0	1	29	0	0	0	1	0	0	5	1	15	20
348	1447	0	901	53	82	34	25	573	8	9	11	43	64	2	15	2	11	7	25	0	0	0	0	0	0	4	11	0	8	2	0	0	3	0	3	4	5	0	0	0	0	0	3	0	0	0	40	1	20
405	2	1515	0	1	8	0	1	33	30	18	860	24	448	0	1	0	2	10	43	0	252	0	0	10	3	0	0	1004	1	0	0	0	0	0	0	0	0	0	0	0	0	0	0	0	0	0	0	21	0
2340	121	495	0	2	81	0	3	247	608	3	301	614	54	1	26	0	2	5	1	0	1	0	1	0	0	0	0	3	0	0	0	0	0	3	0	0	0	0	0	0	0	0	1	0	0	0	0	7	3
74	1149	5	0	770	331	409	179	80	46	0	9	29	5	0	32	9	70	3	1	50	0	4	100	53	34	129	18	0	79	8	46	55	61	2	49	54	8	1	15	1	53	16	23	1	13	0	0	0	9
2870	289	135	4	4	90	0	5	45	355	33	0	412	249	0	18	0	6	91	0	0	0	0	0	3	95	0	0	0	0	2	1	0	0	0	2	0	0	0	2	0	0	0	3	0	0	0	0	5	1
1339	567	47	1	33	148	3	11	90	311	374	0	471	880	0	3	0	12	418	4	3	0	0	0	21	27	0	3	0	0	0	8	0	1	0	4	0	1	0	18	0	0	9	4	0	0	0	0	0	4
2682	304	263	0	0	34	0	5	206	588	1	0	668	47	0	3	0	2	54	20	0	0	0	0	2	0	0	0	0	0	26	0	0	0	1	0	0	1	0	0	0	0	1	0	0	0	0	0	3	0
1592	35	387	1823	4	8	1	1	74	96	20	20	2	34	6	1	0	1	37	134	0	0	1	1	1	0	0	1	0	1	0	0	0	0	0	0	0	2	0	0	502	0	0	0	1	0	0	39	13	0
4114	114	447	10	0	18	1	3	9	7	1	68	3	4	0	38	0	2	0	11	32	0	0	0	0	0	0	0	7	0	0	0	0	0	0	0	0	6	0	9	0	0	4	0	0	0	0	0	3	0
34	472	0	5	1074	307	598	288	15	4	7	4	3	13	0	16	28	26	0	0	31	0	3	107	20	20	116	83	0	82	3	55	137	120	11	92	69	24	3	21	0	133	7	41	4	1	0	0	0	15
1023	93	3073	2	2	34	0	9	77	48	2	75	11	5	0	131	0	14	2	71	2	18	0	0	2	1	0	2	5	0	0	0	0	0	0	1	0	11	0	0	0	0	9	9	0	0	0	0	36	0
2495	301	659	0	9	36	17	40	47	175	0	358	5	9	0	56	0	4	208	23	11	0	0	0	2	0	0	3	13	0	4	7	0	9	0	0	1	33	24	1	1	0	81	7	0	0	0	0	12	0
1316	203	485	8	386	210	9	90	29	22	4	478	331	154	0	16	6	27	63	91	1	1	0	0	225	6	1	3	1	2	53	101	0	0	0	1	5	0	12	4	0	0	0	6	0	30	0	0	12	0
2297	41	1154	4	41	90	37	169	106	302	3	5	139	5	0	29	79	4	18	98	14	0	67	4	2	0	0	22	1	1	38	4	4	4	0	3	0	1	17	4	0	2	2	3	12	1	0	0	25	1
420	1674	28	2	218	591	185	152	115	9	2	2	0	63	17	21	2	228	1	0	59	0	0	25	0	36	12	1	6	73	0	10	8	52	0	17	4	12	0	136	0	3	0	3	0	0	0	0	0	34
1664	12	1464	5	0	1	0	1	40	322	32	122	0	257	123	1	0	7	4	22	0	1	0	0	3	0	0	0	67	1	0	0	0	0	0	0	0	0	0	0	0	0	0	0	0	0	0	0	197	0
1209	154	1216	0	4	29	1	17	520	414	11	183	115	205	72	1	0	39	146	9	0	0	0	1	1	2	0	2	180	0	20	0	0	0	0	0	0	0	1	0	0	0	0	0	0	0	0	0	122	59
516	218	2496	0	3	46	7	13	103	151	10	242	333	12	1	6	1	68	208	76	0	0	0	0	4	12	0	19	18	0	2	0	0	0	0	0	0	0	0	0	0	1	0	6	0	0	0	0	51	11
2728	213	548	56	31	71	2	7	161	489	4	36	109	240	0	13	0	10	33	0	1	0	0	0	0	0	1	0	0	3	1	1	0	0	0	0	0	0	0	0	19	0	0	0	0	2	0	0	17	1
350	760	200	0	550	369	231	151	111	18	5	233	17	83	3	21	29	108	21	1	29	0	2	34	4	18	193	36	1	88	12	86	43	57	7	41	15	24	7	37	0	36	15	20	0	17	2	0	7	10
1577	17	227	1	4	4	11	0	293	245	1517	1	2	561	1	0	0	0	25	64	0	0	0	0	15	4	0	8	7	0	0	0	0	0	4	0	0	0	0	0	0	0	0	0	0	0	0	0	3	5
709	6	2046	29	0	1	1	2	107	145	11	474	4	127	708	0	0	0	1	196	0	1	0	0	1	0	0	0	263	1	0	0	0	0	0	0	0	0	0	0	0	0	0	0	1	0	0	0	26	0
29	795	3	4	1353	310	339	166	1	8	0	0	5	0	0	12	43	23	4	0	35	0	9	117	0	10	168	35	0	52	8	51	150	60	0	86	97	40	7	15	0	73	16	14	6	1	0	0	0	19
616	65	691	2	4	6	1	3	181	236	4	9	2	39	364	0	0	3	45	459	0	2153	0	0	1	0	0	0	1	0	1	0	0	0	0	0	0	0	1	0	0	0	0	1	0	0	0	0	12	5
1855	416	1503	0	56	187	4	10	128	37	1	76	518	2	0	23	0	22	64	0	2	0	0	0	1	2	0	1	0	2	2	6	0	0	0	1	1	1	0	1	0	0	0	1	0	0	0	0	0	4
273	1029	97	0	531	265	308	179	116	47	1	10	59	1	1	11	41	143	16	1	29	0	1	15	3	15	142	77	1	93	12	37	36	132	0	49	26	20	8	33	0	56	14	6	0	7	0	0	0	21
965	126	1959	21	159	102	10	44	18	10	1	1	329	7	3	40	0	25	16	37	1	12	0	1	214	89	11	7	2	0	5	80	1	2	0	0	4	1	40	13	0	0	2	2	0	6	0	0	27	1
9	493	6	1	217	661	326	434	31	2	0	1	2	2	0	263	92	97	0	0	290	0	34	218	0	9	44	64	0	12	36	47	88	19	0	46	21	68	48	10	0	11	95	37	104	156	0	0	0	13
387	185	2271	0	0	5	2	7	71	200	191	1131	22	9	14	2	0	15	86	50	1	0	0	0	5	0	0	7	38	0	0	1	0	0	0	3	0	0	0	0	0	0	1	0	0	0	0	0	42	12
861	158	2126	3	186	46	24	82	3	22	8	15	137	207	0	224	0	5	1	37	5	2	0	1	167	36	0	0	0	1	1	15	0	1	0	0	3	60	104	13	0	1	63	2	0	21	0	0	33	0
2743	849	334	4	32	52	21	14	109	210	29	165	54	24	0	1	0	82	24	46	0	0	0	0	1	18	0	6	4	3	3	2	0	0	0	1	2	0	1	1	0	2	0	0	0	0	0	0	6	7
23	504	3	3	1213	374	781	170	8	5	1	0	2	4	0	0	31	33	0	0	31	0	1	73	3	40	155	90	0	75	8	96	169	107	3	62	103	6	2	33	0	107	5	19	1	1	0	0	0	16
171	1606	10	0	357	509	398	121	165	1	66	0	2	5	1	207	31	88	0	0	309	2	29	51	0	0	3	50	1	23	86	32	16	6	0	91	44	3	9	1	0	9	10	23	0	0	0	0	0	35
2982	183	42	20	5	57	2	4	43	889	102	32	248	113	0	20	1	9	15	0	0	0	1	0	101	0	0	0	1	0	3	1	0	0	0	0	0	0	0	0	14	0	0	0	0	0	0	0	3	2
131	2604	0	0	216	361	75	66	437	118	156	0	0	11	0	127	7	112	18	0	78	0	1	7	3	3	0	52	0	13	10	17	15	6	0	47	6	1	9	5	0	5	22	40	0	0	0	0	0	30
2695	637	114	1	85	76	75	15	100	39	6	5	68	82	92	1	0	43	10	24	1	0	0	0	3	17	4	8	1	25	1	1	0	0	0	0	2	0	1	5	0	0	0	0	0	1	0	0	3	1
25	124	10	0	353	936	317	596	12	4	3	12	3	2	1	131	418	43	0	1	37	0	140	154	0	3	27	107	0	18	20	67	43	76	0	63	37	9	12	41	0	25	5	141	115	37	0	0	0	2
168	872	24	1	429	353	973	128	49	81	45	12	12	0	0	23	25	244	13	0	14	0	0	80	2	21	102	55	0	29	13	60	185	60	0	39	77	19	2	3	0	60	2	34	0	1	0	0	0	7
504	114	730	0	158	109	65	130	14	79	42	107	224	1065	0	48	2	32	213	146	100	8	0	4	267	51	22	3	0	2	30	50	5	6	0	5	16	70	7	27	0	0	45	6	4	19	0	0	12	2
619	11	2845	0	1	6	1	1	73	103	49	156	5	168	286	2	0	4	13	16	0	269	0	0	0	0	1	1	2	1	0	0	1	0	0	0	0	0	0	0	0	1	0	0	0	0	0	0	52	0
338	13	1148	288	1	2	3	0	56	29	16	110	1	127	1343	0	0	1	0	153	0	1	0	0	0	0	0	0	1276	0	0	0	0	0	0	0	0	0	0	0	0	0	0	0	0	0	0	4	17	0
880	142	1498	0	107	153	24	66	22	39	4	135	223	359	0	29	0	5	83	235	9	0	0	12	181	90	3	2	38	4	50	13	0	1	1	1	8	4	84	0	0	0	59	2	0	25	0	0	20	1
21	436	5	2619	229	244	551	93	13	3	0	0	1	3	1	12	6	31	10	0	4	0	0	5	0	7	0	19	0	21	4	33	4	15	228	5	19	38	39	4	0	1	30	8	7	0	0	31	0	21
127	940	32	2	474	104	123	134	81	11	15	2	3	10	0	1332	4	113	8	8	210	0	0	8	1	27	0	25	0	6	2	45	22	10	0	8	24	62	3	386	0	2	71	104	0	19	0	0	2	40
1016	329	657	0	408	226	20	66	31	87	1	472	261	75	0	61	1	50	54	281	5	2	0	1	319	13	3	23	5	2	9	76	0	1	1	2	7	10	8	33	3	0	21	21	0	23	0	0	15	2
44	782	2	1	302	613	459	472	52	6	10	30	6	10	0	131	129	44	0	0	15	0	175	241	6	1	43	86	2	29	51	31	73	25	0	24	19	72	73	20	0	17	24	19	99	167	0	0	0	18
72	457	19	25	677	602	342	283	22	4	2	0	9	5	0	33	185	95	0	9	273	0	9	76	0	5	19	122	2	41	43	42	72	72	0	32	21	3	6	16	0	29	7	82	7	0	0	1	0	10
653	37	2198	11	20	32	0	2	98	166	27	324	182	77	0	1	0	6	76	126	6	125	0	1	206	11	0	0	196	1	0	0	0	0	0	3	0	3	1	0	0	1	9	0	0	0	0	0	53	0
123	365	45	2597	467	108	247	82	13	12	33	2	2	6	3	6	2	10	1	17	14	0	1	4	6	2	2	25	24	52	1	11	6	39	235	9	30	6	1	7	2	14	7	15	2	0	0	36	1	9
2000	271	592	2	15	74	3	4	234	212	614	0	539	39	0	0	0	9	128	26	1	0	0	1	29	0	0	2	0	0	2	1	0	0	12	1	0	0	0	0	0	0	0	0	0	0	0	0	13	3
435	1404	68	0	443	482	286	163	121	64	104	10	113	2	2	10	12	149	6	0	23	0	0	20	6	15	71	84	0	76	3	41	15	66	1	30	20	4	2	12	0	33	5	13	0	0	0	0	2	7
22	281	4	0	245	771	355	819	9	4	2	4	1	6	2	115	105	50	1	0	120	0	124	132	16	35	59	28	0	6	83	35	35	28	0	83	25	51	144	39	0	11	83	46	141	3	0	0	0	4
1595	864	228	1	116	121	41	78	259	109	45	21	31	72	80	3	0	98	19	670	2	1	0	2	0	0	0	14	0	25	1	16	3	3	0	5	1	0	0	0	0	0	0	3	0	0	0	0	9	54
1574	447	659	2	313	231	23	68	56	77	3	68	338	69	0	22	2	52	71	112	0	2	1	3	53	97	4	16	15	0	31	57	0	0	1	1	6	1	26	18	0	0	17	7	0	13	0	0	14	2
2322	158	847	0	0	6	1	5	241	116	2	181	18	91	648	0	0	14	16	32	0	0	0	0	0	0	0	3	183	0	0	0	0	0	0	0	0	0	0	0	0	0	0	0	0	0	0	0	16	8
395	8	522	3491	4	16	1	3	16	39	10	136	13	16	0	0	0	8	9	46	0	0	1	0	6	0	0	0	34	0	0	0	0	0	0	0	0	1	0	0	0	0	0	0	0	0	0	94	28	0
2920	222	367	9	4	26	0	3	65	82	107	197	428	370	0	1	0	5	100	8	0	0	0	0	3	1	0	0	1	0	0	0	0	0	0	0	0	0	0	0	7	0	0	0	0	0	2	0	4	1
831	781	578	0	104	334	88	136	321	496	3	23	109	9	0	83	3	61	284	30	21	0	0	0	82	1	0	22	2	4	2	9	1	33	1	3	6	24	19	4	0	1	30	6	7	1	0	0	14	2
88	278	56	2	214	976	735	383	12	8	1	5	2	2	2	22	484	27	5	12	16	0	108	61	0	0	68	118	2	19	143	19	100	72	0	37	27	6	18	23	0	38	5	28	14	9	0	0	1	2
1108	196	29	21	19	59	3	6	923	405	433	29	400	1043	0	1	0	4	11	0	3	0	0	0	7	1	0	0	0	0	1	3	0	0	0	1	0	0	0	0	3	0	3	0	0	0	0	0	1	1
168	1343	59	4	622	241	260	214	75	40	2	4	31	11	1	21	16	170	16	20	46	0	0	40	2	85	0	51	3	37	9	74	5	25	0	42	58	44	115	116	0	6	166	21	1	1	0	0	0	27
18	644	3	0	242	547	768	582	45	8	41	4	40	14	0	133	139	106	10	0	43	0	117	54	0	10	36	45	1	36	222	20	18	23	0	56	38	127	48	15	0	15	32	13	28	5	0	0	0	11
2361	34	44	14	1	8	2	1	43	1784	182	75	145	119	1	0	0	3	1	13	0	0	0	1	14	0	1	0	0	1	1	0	0	0	0	0	0	0	0	0	44	0	0	0	0	0	0	0	3	0
1739	144	309	4	67	120	257	733	103	50	104	3	8	45	0	129	78	9	2	3	66	0	276	67	2	1	2	10	0	16	154	23	11	5	1	51	4	15	14	5	0	7	3	4	43	2	0	1	6	3
35	389	10	0	514	833	316	372	20	3	2	0	15	2	0	69	410	113	6	0	58	0	34	60	0	3	37	123	0	36	63	43	35	121	2	41	27	9	21	40	0	20	4	73	128	2	0	0	0	9
101	1872	19	0	794	210	262	96	7	40	2	1	11	14	1	41	4	243	2	0	39	0	0	16	0	306	6	18	0	48	0	23	9	32	0	75	31	4	11	54	0	15	56	13	3	0	0	0	0	61
334	809	7	0	400	98	296	29	432	121	11	50	118	167	0	3	8	39	29	2	8	0	1	10	0	0	27	7	0	42	0	9	49	3	229	5	10	1	0	2	0	14	0	2	0	3	2	17	1	3
33	1819	1	0	902	57	198	329	8	0	0	1	1	5	0	295	0	59	0	2	223	0	0	11	0	1	3	12	1	15	1	19	20	30	0	17	40	18	2	293	0	4	1	135	1	0	0	0	1	95
147	1878	98	2	686	388	284	99	263	6	4	9	82	48	0	5	6	119	0	2	14	0	0	2	10	51	5	13	3	102	1	4	5	9	0	25	17	1	1	13	0	1	0	2	0	0	0	0	6	28
99	812	14	2	489	359	589	242	110	16	2	5	25	2	5	17	61	141	12	11	49	0	0	63	0	4	78	90	1	47	6	41	15	117	0	55	44	8	7	67	0	42	12	32	0	0	0	0	0	18
195	42	46	652	0	8	0	6	22	110	2	6	5	305	0	1	0	2	7	49	0	0	0	1	0	2950	0	0	3	0	0	0	0	0	0	0	0	0	0	0	0	0	76	0	0	0	0	26	0	0
177	649	3	0	849	458	479	254	81	8	0	0	6	4	0	14	37	37	1	0	18	0	0	106	0	69	150	103	0	58	12	61	95	93	0	68	85	17	5	33	0	137	11	34	5	0	0	0	0	11
967	11	1873	1	2	2	1	3	137	175	72	906	11	41	14	0	0	4	12	407	0	1	0	0	4	0	0	1	194	1	0	0	0	0	0	0	0	0	0	0	0	0	0	0	0	0	0	0	9	2
123	765	2	1	744	325	356	205	268	112	8	3	10	9	1	6	57	100	19	1	21	0	0	14	0	12	272	46	0	66	24	62	38	93	2	16	36	20	10	33	0	85	11	12	1	11	0	1	0	5
1146	385	894	4	385	143	4	85	24	43	7	12	227	443	0	45	1	30	305	300	4	8	0	2	43	33	3	6	0	0	2	32	1	0	2	3	2	5	7	2	0	0	0	19	0	13	0	0	21	2
1200	674	1199	0	551	83	62	41	118	27	6	3	8	28	19	2	1	30	3	16	4	0	0	2	1	11	4	15	415	3	0	4	16	42	0	0	20	0	1	90	0	3	8	14	3	0	0	0	2	11
58	235	0	3	477	512	512	603	39	8	1	0	6	9	0	304	317	31	2	0	26	0	444	64	0	14	34	15	0	5	213	9	37	23	0	136	16	91	38	18	0	30	22	3	37	18	0	0	0	6
1814	419	699	8	233	205	5	28	47	126	14	412	417	34	0	13	0	29	50	75	4	7	0	1	70	10	1	2	2	1	1	24	0	1	2	1	0	0	10	1	4	0	2	3	2	2	0	0	18	0
881	1372	295	0	283	435	84	115	39	45	29	24	172	39	0	2	1	274	6	126	46	1	0	5	4	15	11	45	4	24	0	44	4	10	0	22	21	2	1	3	0	1	4	74	1	1	0	0	2	19
734	30	2488	16	0	2	1	2	153	183	64	129	32	99	8	1	0	8	48	88	0	1	0	0	3	0	0	3	524	0	0	0	0	0	10	0	0	0	0	0	0	1	0	0	0	0	0	0	34	0
1268	504	25	194	99	448	48	65	306	35	936	4	0	41	1	1	17	24	0	1	3	0	0	48	9	1	6	8	0	1	0	18	17	27	0	7	5	1	4	9	0	3	1	14	0	0	0	8	3	177
35	859	5	0	1293	175	506	180	4	0	1	0	11	5	0	292	4	71	2	0	450	0	0	8	0	1	0	25	0	35	3	57	21	30	0	7	78	8	2	140	0	5	21	97	4	0	0	0	0	29
551	5	616	3329	0	0	1	1	24	191	4	20	0	52	0	0	0	3	0	2	0	0	0	0	0	0	0	0	0	0	0	0	0	1	1	0	0	0	0	0	2	0	0	0	0	0	0	141	7	0
450	216	41	6	60	537	262	516	182	54	12	77	106	250	0	92	94	66	193	3	21	0	270	44	23	1	1	50	10	6	113	22	8	29	1	17	10	92	38	11	1	4	10	9	26	108	0	0	0	1
1684	219	792	25	181	101	5	31	17	25	38	262	624	149	4	34	2	15	130	21	4	10	1	1	31	16	3	3	1	1	7	27	3	1	0	0	5	19	4	0	3	0	38	1	0	50	0	0	12	5
1510	269	1466	2	6	72	4	5	197	222	12	36	272	658	0	1	0	5	82	38	0	0	0	0	4	1	0	1	1	0	2	2	0	0	0	0	0	0	1	1	1	0	0	0	0	0	0	0	3	6
251	1156	7	9	884	370	499	150	132	31	2	1	91	3	0	31	26	172	8	2	58	0	2	9	0	4	103	54	0	124	4	36	30	43	8	35	35	17	4	41	1	33	5	11	3	10	0	0	0	13
1884	102	31	1	35	520	198	750	87	30	10	10	248	26	0	84	75	11	3	10	8	0	141	3	4	0	12	36	0	1	29	9	8	3	0	7	12	100	93	5	0	1	18	2	44	44	0	0	0	1
3185	369	390	9	3	35	1	8	211	346	15	17	187	67	0	2	0	3	7	0	0	0	1	0	1	0	0	0	1	0	0	0	0	0	0	0	0	3	0	0	0	0	0	0	0	0	0	0	11	1
26	237	4	18	505	1012	427	250	22	26	39	0	31	0	4	33	149	125	9	2	224	0	94	57	1	10	32	152	0	32	19	72	56	71	0	32	35	25	19	34	0	36	20	84	29	19	0	0	0	8
1124	926	1126	1	1	143	5	1	350	108	0	107	65	8	0	0	0	19	1	419	0	13	1	0	1	0	0	1	65	0	0	36	0	0	0	0	0	0	0	0	0	0	0	1	0	0	0	0	12	1
145	927	125	0	791	161	503	91	27	17	3	16	12	16	1	16	18	119	19	16	92	0	0	21	6	89	197	17	3	183	21	41	85	31	0	14	108	16	5	7	0	85	25	2	11	45	2	1	2	4
1887	436	233	0	15	20	16	60	57	438	4	837	201	10	0	36	1	9	199	128	5	0	0	0	15	2	0	2	38	1	2	11	0	0	1	0	2	20	19	2	0	0	19	0	0	0	0	0	8	3
3535	73	113	102	3	9	0	4	125	627	14	10	174	58	0	0	0	0	77	1	0	0	1	0	0	0	0	1	0	0	2	0	0	0	0	0	1	0	0	0	3	0	0	0	0	0	0	1	4	1
2759	180	130	1	0	39	0	3	50	114	902	0	223	2	0	10	0	11	393	25	0	0	0	0	56	4	0	1	0	0	1	2	0	0	1	1	0	0	0	1	0	0	0	0	0	0	0	0	0	1
2381	732	42	1	23	164	2	8	265	268	252	0	92	34	0	8	0	18	420	2	0	1	0	0	12	0	2	3	0	0	4	10	0	0	1	0	0	0	54	1	0	0	3	1	0	2	0	0	1	4
186	386	16	20	501	702	334	394	45	6	0	2	1	1	0	58	462	36	7	5	88	0	177	99	0	18	19	79	1	20	4	58	87	86	0	36	56	2	27	43	1	31	8	93	74	4	0	0	0	17
34	488	13	1	538	893	454	267	19	12	0	3	1	3	0	41	379	53	1	5	194	1	34	67	0	2	29	104	0	37	28	30	38	63	0	67	48	2	18	10	0	34	6	60	36	3	0	0	0	9
938	258	260	0	373	324	2	43	17	28	10	516	535	266	0	65	0	36	301	120	43	6	0	2	85	69	23	17	5	1	20	47	0	1	1	1	1	3	33	8	0	1	35	4	0	4	0	0	4	0
12	724	1	1	315	655	767	643	44	3	0	0	5	3	1	105	291	86	1	0	24	0	162	60	0	2	10	109	0	29	306	9	24	19	0	80	13	23	10	0	0	12	1	29	61	1	0	0	0	10
1544	496	159	652	14	83	12	17	235	174	57	86	162	21	698	2	0	62	281	46	1	1	0	0	0	0	0	6	0	2	3	8	1	0	2	1	0	0	0	2	0	0	1	0	0	0	0	24	4	9
1855	474	113	6	17	66	10	112	154	605	2	782	92	20	1	135	0	40	177	22	11	0	0	0	5	1	0	7	0	0	10	6	0	47	1	0	0	77	12	0	0	0	2	0	0	0	0	0	2	1
836	1096	136	14	132	131	36	21	101	90	7	105	44	57	1802	3	1	68	9	50	8	0	0	0	0	0	1	11	0	4	0	9	3	1	0	9	3	0	2	3	0	1	1	4	1	0	0	0	1	9
34	302	57	0	582	999	211	220	9	5	1	3	8	70	1	50	630	57	8	14	63	0	35	49	0	4	32	192	2	33	90	59	45	87	0	36	39	1	8	116	0	39	3	55	11	0	0	0	1	11
555	79	1338	5	118	85	47	78	2	21	1	272	344	162	1	32	0	5	50	71	34	4	0	1	583	39	9	8	0	3	44	81	1	0	1	0	10	16	180	7	1	0	31	1	1	90	0	0	20	2
2996	144	165	1	9	65	1	4	82	366	534	1	253	3	0	1	0	4	160	0	0	0	0	1	0	1	3	0	0	0	0	1	0	0	0	1	0	0	0	1	0	0	0	0	0	2	0	0	12	5
833	287	189	5	487	262	17	26	12	46	4	266	381	166	0	141	0	52	360	162	1	0	1	0	335	22	2	1	9	0	12	51	0	0	0	1	5	6	11	6	9	0	141	0	0	10	0	1	4	2
49	426	3	0	566	625	440	267	24	6	1	12	24	6	0	120	180	91	2	3	174	0	11	113	0	5	86	65	1	54	23	43	93	86	0	23	59	34	33	11	0	46	80	45	9	25	0	0	2	2
56	649	2	1	154	588	501	599	103	25	36	1	6	4	0	235	121	32	1	0	84	0	352	299	0	2	35	32	0	5	65	55	70	9	0	61	21	43	66	4	0	9	19	14	33	117	0	1	0	15
113	264	0	4	184	609	451	345	13	1	0	0	0	17	0	158	323	24	0	0	111	0	277	332	0	0	13	42	0	18	330	31	29	26	0	78	20	28	57	9	0	14	42	24	123	5	0	0	0	12
41	491	4	2	642	630	355	411	48	19	3	21	3	4	3	36	282	76	5	9	239	0	11	74	0	1	33	154	0	25	8	69	40	41	21	24	33	10	17	24	0	30	3	105	25	8	0	1	1	9
94	206	52	1	718	462	406	366	51	37	3	1	24	23	0	78	173	38	72	66	446	0	38	76	0	1	10	114	1	81	15	71	57	116	0	30	80	3	20	20	0	42	34	107	2	4	0	0	2	4
17	5	302	2967	1	4	0	0	6	6	14	2	0	28	281	0	0	0	0	0	0	0	0	0	1	0	0	0	0	0	0	0	0	0	754	0	0	0	0	0	0	0	0	0	0	0	0	116	13	0
94	749	47	1	1250	323	474	234	66	13	54	7	23	2	1	13	3	98	1	1	47	0	1	59	10	90	39	21	4	127	2	54	7	32	0	69	134	11	1	112	0	11	110	11	0	5	0	0	0	15
52	807	4	0	174	495	338	371	96	2	0	3	10	2	0	191	211	43	4	0	217	0	169	153	0	0	10	32	0	22	162	32	36	18	0	108	18	7	5	1	0	7	28	24	115	23	0	0	0	53
1605	266	1446	0	264	159	7	18	1	28	4	122	205	15	0	18	0	17	48	79	1	2	0	0	217	67	1	6	0	1	4	17	0	0	0	1	2	2	10	6	0	1	18	2	0	1	0	0	25	3
691	104	87	6	40	407	168	638	191	114	49	18	339	53	0	27	128	32	17	0	23	0	50	30	410	45	20	18	2	5	41	23	3	11	0	21	2	54	148	5	0	4	28	7	64	139	0	1	0	1
758	145	91	0	92	589	156	867	89	28	102	24	223	22	0	138	207	12	15	4	22	0	157	48	0	0	20	48	3	11	153	21	15	11	0	11	7	307	217	3	0	10	7	11	76	28	0	0	0	3
235	0	3905	180	0	0	0	0	0	176	0	13	0	270	9	0	0	0	0	8	0	0	0	0	3	0	0	0	0	0	0	0	0	0	0	0	0	0	1	0	59	0	0	0	0	0	0	8	68	0
24	866	19	0	1728	321	160	208	5	4	10	6	4	5	0	29	5	57	0	2	21	0	0	15	1	11	7	33	2	26	1	4	13	10	0	4	59	9	0	466	0	17	163	69	46	0	0	0	1	128
70	6	113	3874	0	2	2	1	6	16	56	1	0	20	64	0	0	0	0	1	0	0	0	0	0	0	0	0	0	0	0	0	0	0	0	0	0	0	0	0	20	0	0	0	0	0	0	145	6	0
527	221	2519	0	1	12	0	10	52	11	1	1145	2	69	0	13	0	17	0	1	0	12	0	0	0	0	1	4	3	0	0	1	0	0	0	0	0	1	0	0	0	0	0	2	0	0	0	0	44	1
475	804	58	41	236	295	207	63	147	28	9	57	67	27	230	3	15	97	217	51	11	0	0	34	10	77	98	38	0	126	12	16	62	26	1	33	18	38	5	8	0	56	16	9	2	2	0	0	3	13
20	769	2	0	341	627	567	873	17	1	3	0	1	3	0	120	172	22	0	0	32	1	259	192	0	0	29	27	0	17	150	6	18	25	0	92	16	30	64	22	0	17	4	7	63	6	0	0	0	10
14	0	1	4466	0	0	1	0	12	1	1	0	0	27	0	0	0	0	0	0	0	0	0	1	0	0	0	0	0	1	0	1	0	0	1	0	0	0	0	0	234	0	0	0	0	0	0	199	0	0
115	805	0	11	897	352	384	213	59	19	14	21	9	2	0	9	40	141	4	2	28	1	2	40	0	7	220	65	0	142	7	61	45	82	2	28	37	31	8	40	23	111	7	7	1	13	0	0	0	18
71	1177	15	2	174	507	256	268	62	31	0	0	9	5	0	205	66	68	7	0	1233	0	0	141	1	1	0	52	1	5	18	37	17	13	0	24	44	0	4	2	0	10	82	15	2	11	0	0	2	27
109	1749	37	0	712	210	700	72	82	33	6	0	15	6	1	3	9	299	5	9	13	0	1	7	4	3	4	84	1	159	5	20	25	2	0	44	17	6	2	12	0	9	11	11	4	4	0	0	0	7
1189	134	757	0	228	188	15	49	7	15	1	73	381	149	0	160	2	23	51	99	81	36	0	0	383	61	2	8	2	0	36	37	0	0	1	1	2	16	21	20	0	0	84	33	1	15	0	0	14	1
3436	194	128	0	14	50	3	4	210	211	3	2	252	416	0	2	1	2	20	0	0	0	0	0	0	0	0	1	0	0	0	0	0	0	0	0	0	0	0	0	0	0	0	0	0	0	0	0	1	0
101	611	30	0	1316	212	572	173	36	17	6	1	17	9	0	104	2	43	2	0	60	0	0	47	0	16	116	32	1	233	29	97	26	39	0	18	82	129	5	66	0	49	13	10	3	117	0	0	1	2
610	14	200	2602	1	1	1	1	27	72	84	3	43	33	701	1	0	0	7	231	0	0	0	0	1	0	0	0	1	0	0	0	0	0	0	0	0	0	0	0	240	0	0	0	1	0	0	76	6	0
120	930	2	0	351	338	761	84	1232	24	2	0	6	7	1	3	2	77	38	0	26	0	1	35	0	35	30	54	0	66	3	26	59	32	5	47	36	27	7	2	0	55	2	6	0	0	0	0	0	8
929	179	11	51	3	14	1	3	280	411	2754	12	40	24	0	1	0	3	68	2	0	0	0	0	80	0	0	0	0	2	0	1	0	0	0	0	0	0	0	0	6	0	0	0	0	0	1	1	0	0
520	461	290	423	59	13	20	11	99	19	7	2	27	51	2611	0	0	18	80	26	0	0	0	0	0	2	0	13	2	7	1	1	0	0	0	0	1	3	2	3	0	1	0	4	0	0	0	25	0	10
1398	408	411	0	118	88	19	33	9	81	0	287	213	38	0	48	0	45	287	76	0	18	0	3	522	50	1	6	4	1	49	47	0	0	0	0	4	0	16	5	0	0	3	0	1	14	0	0	6	4
65	722	7	0	684	291	1193	166	13	14	43	2	1	7	0	6	18	111	0	0	27	0	0	77	2	24	169	67	0	50	8	30	102	58	0	48	127	17	1	6	0	144	2	10	0	2	0	0	0	12
3969	97	11	0	22	12	10	3	156	52	1	6	1	19	238	0	0	9	0	3	1	0	0	0	0	0	0	1	205	2	1	3	0	0	0	1	0	0	0	0	0	0	0	11	0	0	0	0	1	1
4051	79	134	0	11	20	1	1	13	72	0	0	91	0	0	0	0	0	0	0	0	0	0	0	0	0	0	1	0	2	1	0	0	0	0	0	0	0	0	0	0	0	0	0	1	0	0	0	7	3
1310	324	477	0	430	279	19	45	45	88	1	296	255	101	2	83	2	60	88	74	5	0	0	4	158	83	25	17	5	2	17	94	0	2	1	1	4	26	9	7	0	0	8	6	0	66	0	0	8	1
2464	371	242	4	15	168	5	13	297	137	1017	3	15	7	0	10	14	6	1	0	0	0	2	4	44	0	1	0	0	0	0	15	0	0	0	1	1	0	1	1	0	0	0	1	1	1	0	0	9	3
1745	447	33	4	73	67	39	20	115	108	32	1482	203	152	4	2	0	23	135	13	2	0	0	0	13	3	0	5	0	6	1	3	1	0	1	2	5	1	0	3	0	0	1	0	0	0	2	0	0	16
279	2481	53	20	750	151	217	68	490	0	17	2	2	15	4	5	1	46	1	0	2	0	0	2	0	0	2	25	1	48	1	21	2	3	0	8	21	0	0	1	1	4	0	3	0	0	0	0	1	25
2939	11	2	0	0	1	2	0	32	22	1695	7	9	73	0	0	0	0	8	0	1	0	0	0	0	1	0	0	1	0	0	0	0	0	3	0	0	0	0	0	0	0	0	0	0	0	0	0	0	0
153	610	7	0	919	335	494	254	27	18	88	25	6	9	0	8	27	71	3	2	36	0	1	46	0	13	115	25	0	140	2	42	54	39	141	22	66	21	8	50	0	94	20	11	0	16	0	6	0	2
159	1660	9	0	250	814	255	289	185	7	13	9	11	12	0	115	31	67	0	2	198	0	22	101	0	2	16	68	0	12	27	28	26	21	0	60	10	24	22	1	0	6	10	32	16	20	0	0	0	57
621	123	2	3	74	209	100	330	14	21	2144	0	7	533	0	30	108	15	0	2	9	0	40	64	10	0	10	8	0	4	34	12	18	4	0	13	13	53	24	1	0	3	15	5	14	79	0	0	0	4
71	318	1	14	517	598	499	324	8	0	1	0	13	1	0	34	295	38	0	0	98	0	110	141	0	0	49	74	0	55	88	32	68	81	0	56	37	7	13	34	0	47	37	66	78	29	0	0	0	9
33	732	8	0	678	553	417	348	43	3	1	2	2	8	0	122	122	207	2	11	123	0	63	34	0	3	15	123	0	68	16	103	33	47	0	26	53	10	10	28	0	11	17	111	40	7	0	0	0	120
1027	408	1050	40	78	146	11	13	98	138	480	46	552	327	1	5	0	7	334	43	0	1	0	0	33	3	0	7	8	2	1	2	1	1	0	0	1	0	0	1	30	0	0	4	0	0	0	0	3	5
2489	121	260	1	47	172	116	293	91	68	229	26	94	87	0	39	20	20	30	8	8	1	80	38	10	0	6	12	6	4	15	15	9	5	0	6	7	33	14	2	0	2	4	2	9	15	0	0	8	1
40	2143	32	0	201	394	113	297	421	4	1	0	2	4	0	90	94	79	1	2	103	0	114	67	1	2	5	42	0	10	58	17	10	17	1	54	6	6	26	2	0	5	23	11	58	57	0	0	2	41
24	1043	2	5	298	535	670	658	140	7	0	0	1	13	1	144	58	55	11	0	44	0	184	108	2	0	24	73	0	47	50	22	35	18	0	34	17	58	37	2	1	7	14	26	25	109	0	0	0	14
624	1675	11	0	248	230	275	135	517	160	4	3	2	30	0	17	0	110	33	14	5	0	0	0	0	0	1	50	1	129	0	1	2	0	0	2	10	0	0	5	0	0	5	6	0	0	0	0	1	87
142	652	5	1	834	317	463	197	72	71	4	1	7	4	0	6	73	165	4	36	26	1	0	39	0	8	113	78	0	101	2	61	85	112	2	27	68	67	1	43	1	80	9	24	0	0	0	1	0	2
1298	282	802	1	233	97	2	14	1	96	8	377	339	132	0	12	0	5	159	37	0	2	0	0	350	12	0	4	3	1	0	14	0	0	0	0	1	0	11	0	0	0	0	0	0	0	0	0	69	2
1143	34	797	292	4	2	0	5	42	163	71	951	9	91	7	0	0	0	53	477	0	249	0	0	1	0	0	0	5	0	0	5	0	0	1	0	1	0	0	0	118	0	0	0	0	0	0	9	53	0
190	1063	5	33	376	499	426	369	128	4	4	0	0	21	0	116	91	84	4	0	162	0	132	62	0	1	7	65	0	28	127	19	38	29	0	90	20	7	7	4	0	11	53	41	20	3	3	1	0	47
112	935	5	0	346	709	388	567	189	6	2	0	18	3	0	102	182	56	0	0	87	0	61	215	0	5	4	70	0	19	71	35	33	25	1	35	14	55	29	4	0	21	8	25	19	88	0	0	0	57
2241	130	98	2	116	376	149	515	125	268	23	34	8	44	0	61	28	42	8	3	33	0	108	7	3	2	5	12	0	9	37	7	10	4	0	25	6	86	32	20	1	9	2	7	34	24	0	1	2	1
3573	462	1	1	4	8	2	4	82	434	4	2	6	175	0	0	0	0	53	0	0	0	0	0	1	1	0	0	0	0	0	1	1	0	38	1	0	1	0	0	0	0	0	1	0	0	0	0	0	3
165	6	32	2304	0	1	3	1	16	24	2	29	0	94	2	0	0	0	0	1	0	0	0	0	1	0	0	0	4	0	0	0	0	0	2037	0	0	0	0	0	10	0	0	0	0	0	0	152	1	0
145	1	3542	546	0	3	1	2	7	98	0	18	0	25	266	1	0	0	1	20	0	0	1	0	0	0	0	1	0	0	0	0	0	0	0	0	0	0	0	0	240	0	0	0	0	0	0	13	25	0
192	2818	11	0	559	182	143	43	636	43	1	8	2	18	0	0	1	67	2	0	6	0	0	5	0	0	3	12	0	26	1	17	3	4	0	7	21	2	0	0	0	9	0	1	0	0	0	0	0	8
663	117	29	0	157	363	213	605	102	54	259	159	197	115	26	78	251	53	7	63	13	0	214	88	21	4	23	42	0	15	95	20	6	15	0	29	16	86	161	7	0	5	28	5	64	4	0	0	101	5
1646	358	493	12	199	212	11	88	29	21	2	163	368	154	0	22	0	45	124	45	1	7	0	2	7	67	12	24	1	3	20	67	0	3	1	2	2	0	41	12	2	0	0	6	0	0	0	1	12	7
1381	100	311	2	59	292	164	469	188	61	438	65	36	185	0	58	96	18	36	0	54	62	109	23	6	11	3	35	1	4	20	11	6	6	4	10	9	118	103	6	0	1	9	3	35	87	0	0	5	2
411	2713	1	2	97	267	104	92	165	1	30	1	6	20	7	243	1	125	1	0	267	1	3	9	0	5	2	20	0	10	1	16	13	2	0	36	3	4	1	0	0	9	13	16	0	0	0	0	0	52
243	211	20	0	142	871	183	1032	88	37	113	4	470	52	0	133	160	14	24	0	40	0	267	54	8	2	17	29	0	10	32	23	7	9	0	8	5	130	72	4	0	2	4	9	93	62	8	0	0	4
295	277	3	710	128	386	429	504	59	59	111	38	64	38	0	53	122	49	51	11	32	0	148	49	7	4	42	19	14	3	225	27	12	12	0	15	10	204	98	12	6	15	20	6	5	124	0	9	0	3
671	1356	767	203	154	162	93	71	122	79	10	62	404	78	0	0	1	63	58	191	0	0	0	0	1	0	1	8	0	15	1	1	7	1	0	2	5	0	1	0	0	1	0	0	0	0	0	8	11	27
34	443	3	1	1123	232	846	249	37	7	2	8	0	7	1	11	21	38	2	5	44	0	4	71	0	16	115	46	1	112	8	57	72	137	0	49	126	18	5	62	0	135	8	16	1	5	0	0	0	3
2317	129	221	34	0	8	0	2	88	1475	383	1	57	106	0	0	0	31	1	0	1	0	0	0	34	1	0	0	0	0	0	0	0	0	0	0	0	0	0	0	0	0	0	0	0	0	0	4	4	1
1217	409	444	3	183	222	17	80	36	46	3	222	267	108	1	30	3	45	454	53	7	2	1	0	29	43	1	6	21	4	17	95	0	1	1	1	5	12	8	15	0	1	25	3	1	51	0	0	8	1
869	134	1830	169	3	4	1	0	56	104	52	180	95	136	4	2	0	6	43	1119	0	6	0	0	9	1	0	0	1	0	0	0	0	1	0	0	0	0	0	0	0	1	0	0	0	0	0	5	41	1
4655	57	8	17	0	6	2	1	89	20	3	0	32	6	0	0	0	0	1	0	0	0	0	0	7	0	0	0	0	0	1	1	2	0	0	0	0	0	0	0	12	0	0	0	0	0	0	1	1	0
452	505	42	617	360	237	13	15	21	75	3	0	17	43	1	260	1	7	4	26	1	55	2	1	0	42	0	0	4	6	0	3	0	0	1	0	15	5	1	226	58	1	447	5	1	0	0	34	0	0
140	17	44	10	3	7	0	1	0	16	2	11	0	26	382	1	1	2	0	13	0	4276	0	1	0	0	0	0	1	0	0	1	0	0	0	0	0	0	0	0	5	0	0	0	0	0	0	1	2	0
19	561	2	0	652	869	451	324	24	1	0	1	2	1	0	28	464	70	0	1	62	0	85	63	0	0	14	99	0	43	44	33	47	34	0	80	28	8	8	6	95	22	1	37	15	15	0	0	0	23
1954	267	21	57	22	9	0	2	78	894	1079	2	23	372	0	3	0	3	17	0	0	0	0	0	0	0	0	0	0	0	0	0	0	0	0	0	0	0	0	0	26	0	0	0	0	0	0	3	24	1
977	6	35	2239	0	2	0	4	4	13	8	100	9	83	1137	2	1	3	2	17	0	0	1	0	0	0	0	0	3	0	0	0	0	0	2	0	1	1	0	0	173	0	1	0	0	1	0	98	0	0
909	199	114	1985	1	19	18	20	613	223	12	1	1	47	0	2	1	12	5	48	0	0	0	0	0	0	0	1	4	1	0	0	0	0	0	0	0	0	0	0	123	1	0	0	0	0	0	65	8	0
582	1812	0	236	14	115	13	41	1191	87	47	0	1	11	0	5	2	88	11	2	1	0	0	2	1	0	4	13	0	6	1	2	2	1	0	3	2	25	0	3	0	0	1	1	0	0	0	2	0	12
555	2203	64	1	353	88	102	33	262	497	196	0	1	66	0	35	7	32	2	0	40	0	1	2	3	0	21	1	0	21	8	18	48	2	0	9	9	0	1	7	0	14	2	21	0	0	0	0	2	16
17	337	1	1	621	772	397	369	16	8	2	0	1	1	0	41	213	64	1	0	153	0	164	78	0	1	65	89	0	28	42	50	63	117	0	67	37	9	8	59	0	42	19	42	26	28	0	0	0	4
37	1183	1	0	145	622	724	396	68	9	3	0	6	5	1	124	113	81	0	0	182	0	111	149	3	2	12	48	0	8	29	32	25	6	0	63	90	22	27	4	0	6	43	27	23	19	0	0	0	16
65	1244	1	0	342	384	215	481	163	12	247	9	8	11	0	187	58	53	1	0	110	0	186	96	2	9	32	73	3	17	43	20	54	27	0	129	25	8	16	7	0	6	22	48	21	12	0	0	0	41
1459	29	641	945	0	9	0	1	148	68	89	411	18	303	440	0	0	6	60	114	0	0	0	0	2	0	0	3	2	0	0	0	0	0	0	0	0	0	0	0	18	0	3	0	0	0	0	31	10	0
223	1434	3	1	52	392	220	463	272	0	328	0	1	17	1	220	11	75	0	0	468	0	86	4	0	1	15	13	1	14	45	15	21	2	0	13	3	92	3	1	0	6	20	10	3	77	0	0	0	18
1495	5	7	1	4	2	2	5	17	205	2762	48	9	276	0	0	1	1	1	0	1	0	0	0	27	1	1	1	1	1	0	2	0	0	0	0	1	0	0	0	0	1	1	0	1	0	0	0	0	0
124	943	1	12	422	347	1219	153	95	7	0	1	6	3	1	11	17	39	0	1	9	0	4	62	10	11	91	57	1	39	13	32	67	62	0	39	76	32	3	19	2	21	7	19	5	0	0	1	0	16
471	64	445	107	1	7	0	0	45	52	0	4	54	19	1746	0	0	1	39	123	0	742	0	0	1	0	0	0	915	0	0	0	0	0	0	0	1	0	0	0	0	0	0	1	0	0	0	9	10	1
181	1906	12	0	496	209	429	183	32	17	1	0	8	25	15	12	14	83	6	0	49	0	0	10	0	13	0	109	0	60	11	76	4	79	0	19	26	210	31	4	0	1	47	56	0	0	0	0	0	62
81	2196	6	1	735	372	191	41	103	4	4	0	3	21	0	70	0	265	2	2	62	0	0	2	1	2	0	12	0	55	3	4	2	18	0	94	28	11	0	73	0	8	120	37	0	0	0	0	0	26
50	24	41	1746	1	3	1	2	3	13	2	10	4	35	902	0	0	3	3	0	0	1765	0	0	1	0	0	1	2	0	0	0	0	0	0	0	0	0	0	0	265	0	0	0	0	0	0	79	2	0
43	549	34	1	259	596	243	645	79	4	6	12	11	8	1	269	498	27	2	4	89	0	300	112	0	3	21	51	3	5	11	24	36	12	1	24	25	14	65	3	0	24	57	15	66	2	0	0	1	1
118	1376	2	2161	100	73	49	59	502	9	124	1	19	18	1	2	3	29	11	1	0	0	0	2	0	0	1	13	1	12	10	6	5	0	0	3	4	3	0	6	0	5	0	0	0	1	2	55	1	12
1369	1148	583	5	182	251	40	30	408	146	7	5	50	24	34	2	1	187	40	39	4	0	0	0	2	0	0	33	0	3	1	11	0	2	0	14	2	4	0	26	0	0	2	9	0	0	0	0	3	6
113	1972	13	0	163	398	165	508	396	12	149	16	2	10	7	399	32	79	22	0	76	1	9	20	8	0	5	15	0	17	26	11	14	4	0	21	13	5	1	0	0	4	6	18	0	35	0	0	0	46
358	156	23	0	94	756	236	773	178	51	315	28	21	37	0	139	247	59	25	0	41	0	286	61	64	3	8	58	2	13	68	28	19	17	1	25	2	83	136	2	0	11	19	9	28	97	0	0	1	3
44	2501	0	3	69	257	32	102	346	2	35	1	28	10	1	457	4	42	5	0	333	0	1	66	1	2	0	12	0	1	0	26	5	0	0	9	11	4	0	0	0	0	183	10	0	0	45	0	1	38
28	828	2	6	704	374	645	238	12	1	21	4	7	6	0	10	18	76	6	0	44	0	0	152	5	26	135	53	0	70	16	45	152	50	0	103	105	24	5	29	0	97	7	21	0	1	0	0	0	16
165	316	15	0	773	217	660	213	23	28	2	15	15	0	3	6	49	174	5	3	10	0	5	32	1	2	271	105	0	152	18	100	81	160	0	23	94	24	19	18	0	113	7	10	0	9	0	0	0	0
2523	383	109	153	15	63	4	52	257	139	222	102	8	75	285	0	0	79	195	125	0	0	0	1	7	1	0	5	3	2	0	0	1	0	0	0	1	0	0	1	0	0	0	1	0	0	0	8	4	11
585	150	21	62	62	509	214	817	151	56	62	1	270	27	3	162	255	27	126	16	49	0	216	32	3	0	10	34	0	7	68	23	8	8	0	24	7	72	124	7	110	6	8	12	114	3	0	1	1	2
62	641	2	1	388	275	1413	94	133	10	2	7	3	28	0	11	34	37	12	1	25	0	1	120	0	24	186	25	0	38	23	31	98	60	0	40	74	31	11	20	1	111	17	8	2	2	0	0	0	6
399	17	99	0	2	2	2	2	35	12	12	121	2	23	3726	0	0	0	6	106	0	262	0	0	1	0	0	0	0	1	0	0	0	0	0	0	0	1	0	0	146	0	0	0	0	0	0	0	1	0
186	17	175	2069	2	1	2	2	0	59	0	0	0	11	43	0	2	0	1	21	1	2158	0	0	0	0	1	1	0	0	2	2	0	0	1	1	0	0	0	0	124	1	0	0	0	0	0	61	12	1
2631	26	27	2	12	40	12	57	45	31	1156	2	1	293	2	25	12	1	2	23	0	72	22	13	22	0	2	0	0	2	3	3	0	2	260	0	2	4	1	1	0	4	3	5	7	11	0	0	21	0
1076	146	724	288	12	16	2	0	75	55	18	73	28	30	317	0	0	11	43	393	0	0	0	0	0	0	0	2	1447	0	0	0	0	0	0	0	1	0	0	0	0	0	0	0	0	0	0	9	44	0
43	573	2	0	533	331	1329	180	37	3	0	1	7	16	0	23	34	75	0	0	18	0	10	115	0	7	106	72	0	51	12	42	112	50	0	52	140	3	4	29	0	101	2	17	11	8	0	0	0	11
23	1054	0	16	519	447	375	138	134	6	9	1	16	19	0	3	6	147	1	0	4	0	0	68	0	5	287	51	2	112	22	36	245	41	0	25	68	19	3	1	40	53	0	14	0	1	0	5	0	13
1742	43	1	2	8	304	74	517	9	43	3	6	70	32	0	79	45	2	1	0	10	0	80	25	0	0	1	9	0	2	25	4	0	3	6	4	0	56	51	1	0	1	0	2	26	37	0	0	1	1
309	130	18	0	122	555	223	694	99	58	677	3	101	20	0	116	99	15	26	2	60	0	213	30	5	0	18	57	0	18	209	14	19	28	0	48	8	25	31	6	0	9	16	18	45	82	0	0	0	1
668	2273	227	2	175	171	92	127	163	17	58	0	104	38	4	7	2	98	37	90	4	0	0	7	2	3	0	14	3	39	0	19	5	0	0	15	21	0	0	30	0	0	3	1	0	0	0	0	8	16
19	921	2	63	1098	255	475	218	26	3	9	6	9	12	0	14	27	26	0	0	37	0	3	95	1	13	127	79	0	141	9	35	136	85	0	67	73	3	2	25	34	99	3	24	0	5	0	0	0	9
197	702	37	0	1000	253	567	231	94	27	30	10	21	35	0	28	14	49	10	4	110	0	0	35	4	27	207	24	0	195	7	18	106	46	0	16	52	42	3	32	1	86	48	6	2	11	0	0	1	0
2888	44	382	119	0	8	9	2	100	395	19	17	0	154	7	1	5	4	6	58	1	0	0	0	0	0	3	0	20	0	2	0	0	0	577	0	0	1	0	0	0	0	0	0	0	1	0	4	11	0
748	118	45	1	44	380	203	593	169	315	172	10	267	562	0	105	76	21	3	10	23	0	164	59	0	0	9	34	2	7	35	13	11	15	6	25	9	47	73	0	0	5	4	8	55	12	0	0	136	7
39	1	4	4377	3	1	0	0	3	3	147	6	0	53	0	0	0	0	0	3	0	0	0	0	0	0	0	0	1	0	0	0	0	0	0	0	0	0	0	0	41	0	0	0	0	0	5	218	0	0
709	249	30	0	179	418	324	686	11	26	272	2	35	669	0	185	70	5	0	0	9	0	141	89	5	0	1	40	0	2	51	7	8	5	9	24	6	44	102	9	0	9	10	5	119	0	0	0	6	7
2922	27	65	1400	1	0	0	1	37	309	1	4	9	49	1	0	0	3	0	0	0	0	0	0	0	0	0	0	0	0	0	2	0	0	0	0	0	0	1	0	0	0	0	0	0	0	0	57	1	0
268	2316	57	1	390	167	126	46	423	101	21	0	195	36	0	13	0	151	24	0	6	0	0	4	3	4	2	30	2	44	2	10	1	5	0	9	14	23	11	1	0	0	10	0	0	0	0	0	2	57
96	4	11	3990	0	0	0	0	9	4	14	29	0	68	65	0	0	2	0	12	0	1	0	0	0	0	0	0	0	1	0	0	0	0	0	0	0	0	1	0	486	0	0	0	0	0	0	151	0	0
54	641	41	0	502	604	340	221	138	7	23	8	16	0	1	64	173	86	7	1	203	0	71	56	0	16	21	92	1	27	14	51	54	30	0	41	27	25	29	7	0	19	6	32	47	9	0	0	0	16
1741	48	1060	51	2	2	0	4	27	298	105	89	34	275	131	0	0	8	74	331	0	548	0	0	1	0	0	0	0	0	0	1	0	1	0	0	0	0	0	0	1	0	0	0	0	0	0	1	32	2
12	587	2	0	250	638	627	682	7	2	8	0	0	13	1	229	108	42	4	1	64	0	123	27	2	7	35	56	0	18	172	16	62	20	0	46	48	56	64	6	0	28	14	26	82	36	1	0	0	3
1706	673	6	1708	23	27	5	27	102	34	3	10	24	198	1	1	6	10	5	2	8	0	0	0	0	0	0	6	4	12	0	0	0	0	0	8	0	0	1	0	0	0	0	5	1	0	0	90	0	7
1697	492	625	0	46	232	6	21	119	91	460	1	699	186	0	8	0	11	3	1	1	0	0	0	56	5	0	2	0	3	0	19	0	1	0	1	0	1	0	5	0	0	5	2	0	0	0	0	17	8
2425	60	48	247	8	248	59	232	237	204	267	15	303	50	0	54	81	17	10	3	16	0	31	7	13	0	3	16	2	0	15	1	0	5	0	13	0	9	15	0	47	0	1	3	8	3	0	3	1	1
4232	31	13	16	4	80	14	50	109	13	62	11	39	57	0	6	7	1	9	0	18	19	0	1	10	1	1	3	1	1	6	8	0	1	0	3	2	1	1	24	0	1	18	4	0	1	0	0	1	0
1537	154	1	48	62	522	204	899	37	3	13	4	7	16	1	144	69	17	3	0	20	0	171	33	0	0	5	32	3	11	42	25	11	12	1	6	9	104	53	7	0	1	0	29	67	90	0	0	1	4
1692	1020	20	3	43	40	7	61	128	27	1213	52	128	75	0	3	0	51	13	30	0	0	0	0	29	3	6	8	2	10	1	4	2	0	0	5	0	1	0	1	0	0	0	1	0	0	0	0	0	36
248	794	1	3042	6	4	10	8	302	2	5	0	1	104	2	1	1	5	11	0	2	1	3	3	49	1	1	4	1	2	0	1	0	0	0	1	1	0	0	2	0	0	0	0	0	0	5	127	0	2
1894	614	187	16	27	61	16	25	415	62	475	171	72	78	33	6	0	60	142	320	1	3	0	1	8	0	0	12	0	8	1	13	5	0	0	25	0	1	3	0	0	2	0	0	0	0	0	0	9	19
2290	15	67	0	4	5	2	0	10	38	2168	11	7	161	0	2	0	0	2	2	0	0	0	0	23	0	0	1	0	2	0	2	0	0	116	0	0	0	0	0	0	1	0	0	0	0	0	0	1	0
338	1032	256	2	900	196	305	172	88	55	261	1	45	8	0	59	6	87	2	4	21	0	0	8	21	11	97	30	3	126	20	58	23	46	0	13	62	18	7	68	0	27	5	11	1	33	0	0	3	0
57	1110	40	0	286	373	445	420	25	6	8	5	10	17	0	262	84	39	3	1	296	0	31	71	6	15	18	40	0	27	49	17	84	21	0	156	22	47	47	67	0	14	60	58	76	8	0	0	0	15
94	1601	5	5	386	595	322	407	105	12	0	1	13	7	0	65	53	64	0	1	145	0	77	68	1	1	11	71	1	12	101	12	30	8	0	40	20	39	19	15	0	15	1	19	75	0	0	0	0	64
103	2026	16	0	728	448	396	77	230	36	5	1	8	69	0	9	3	44	0	0	9	0	4	7	0	1	69	6	0	105	2	32	69	16	0	20	43	0	0	8	0	26	0	13	0	0	0	0	0	20
833	1651	2	0	154	180	69	26	1414	60	74	2	1	21	0	0	0	113	4	0	3	0	2	9	9	3	1	24	1	7	3	9	14	4	0	6	12	1	0	5	5	4	1	1	0	0	0	0	0	12
3224	2	531	1	1	0	0	0	25	417	7	36	0	387	157	0	0	0	0	9	0	0	0	0	0	1	0	0	12	0	0	0	0	0	0	0	0	0	0	0	0	0	0	0	0	0	0	1	0	0
295	1322	29	6	603	243	655	131	119	40	7	2	12	8	1	3	16	142	2	8	56	0	1	20	0	4	121	31	0	140	2	41	26	19	2	27	35	12	1	11	47	42	14	4	1	3	0	3	0	8
2150	420	398	0	146	105	18	12	51	186	7	33	15	134	0	30	1	2	1	250	2	10	0	0	10	0	0	1	21	7	1	0	0	0	0	6	1	1	0	27	0	0	0	0	2	0	0	0	14	3
912	213	27	1	76	576	254	720	13	43	58	8	67	74	1	143	215	18	10	5	97	0	303	48	4	1	15	16	1	7	79	23	8	9	0	30	8	243	79	2	1	3	30	7	64	3	1	0	2	2
642	153	20	71	4	8	0	1	40	211	4	2	39	149	3123	0	0	0	7	376	0	4	0	0	0	0	1	0	8	0	0	0	0	0	0	0	0	0	1	0	0	0	0	0	0	0	0	3	1	3
1358	1258	113	94	145	339	42	40	413	122	255	23	232	35	27	5	0	105	56	46	4	1	0	0	3	4	1	13	1	5	0	11	1	0	0	9	4	2	8	2	0	0	1	5	0	1	0	3	2	14
3050	22	65	596	2	1	1	0	22	158	3	55	5	109	301	0	0	11	14	345	0	4	0	0	0	0	0	0	53	0	0	0	1	0	0	0	0	0	0	1	2	0	1	0	0	0	0	21	20	0
2708	19	88	8	0	1	0	1	109	98	512	271	0	739	0	0	0	0	2	13	3	0	0	0	5	0	0	0	7	0	1	0	0	0	0	0	0	1	0	0	0	0	1	0	0	0	0	0	55	0
86	395	4	2448	8	15	8	17	289	73	4	0	1	254	1	5	1	4	0	0	0	0	2	1	0	0	0	0	0	2	0	6	0	0	0	0	0	0	0	0	0	1	0	0	0	1	0	100	0	2
384	5	475	3165	1	3	1	0	23	139	1	20	0	90	0	0	0	4	0	0	1	1	0	0	0	0	0	0	3	0	0	0	2	0	0	0	0	0	1	0	422	0	0	0	0	0	0	148	8	1
210	833	1	0	487	255	505	101	71	8	39	0	2	13	0	7	13	96	2	0	43	0	0	90	4	31	147	36	1	25	44	29	53	50	0	29	69	54	6	33	0	108	51	8	1	2	0	0	0	2
353	813	48	435	64	111	42	12	550	21	61	9	5	132	5	99	0	6	1	64	11	0	0	0	0	2	0	32	1	11	0	0	8	0	0	1	4	0	0	0	637	3	0	5	0	0	0	16	0	53
106	451	174	4	65	88	17	11	54	53	20	1	21	14	3622	0	1	27	11	9	2	0	0	1	0	0	0	8	0	3	1	2	0	1	0	0	2	0	0	1	0	0	0	1	0	0	0	0	2	2
174	1454	1	2	737	622	542	79	383	20	9	8	1	37	0	4	6	253	4	0	9	0	0	9	0	1	17	20	3	58	0	19	50	21	16	45	50	0	0	6	0	2	0	37	1	0	0	2	0	17
656	11	3587	253	2	0	0	0	143	69	3	2	2	55	0	0	0	1	0	1	0	1	0	0	1	0	0	0	1	0	0	0	0	0	1	0	0	0	0	0	0	0	0	0	0	0	0	13	103	0
69	119	0	3891	0	7	0	12	147	3	72	0	0	187	0	1	0	0	1	0	7	0	1	0	0	0	0	0	1	0	0	0	0	0	4	0	0	0	0	1	0	0	0	0	0	1	0	180	0	1
329	1542	118	9	189	204	177	35	677	294	15	1	0	143	7	18	12	61	19	64	5	0	0	23	6	1	29	38	0	9	270	33	29	1	0	8	29	9	5	7	0	17	4	4	0	0	0	0	1	7
250	1527	4	1	196	212	422	59	1083	52	39	24	17	214	5	9	5	68	5	1	6	0	0	25	0	4	38	33	1	18	15	26	58	1	0	12	19	13	4	11	0	7	0	3	8	0	0	0	0	50
9	46	2	4523	0	5	6	0	86	0	1	0	0	27	0	0	0	4	0	0	1	0	1	0	0	0	0	2	1	0	0	0	0	0	1	0	0	0	0	0	0	0	0	1	0	0	0	176	0	4
127	911	1744	7	63	32	148	61	98	25	22	12	1	30	233	5	2	26	20	21	1	4	0	2	0	1	0	10	3	7	4	7	0	0	0	0	0	1	0	1	0	0	4	5	0	0	0	0	330	79
404	888	264	0	1011	174	392	92	66	20	10	3	90	28	0	61	5	115	2	11	54	0	2	33	17	97	39	35	0	169	14	50	16	38	0	15	40	27	4	27	0	47	23	3	0	20	0	0	5	6
94	5	15	4621	2	6	1	1	7	31	3	3	1	15	1	1	0	2	0	0	0	0	0	0	0	0	0	1	0	0	0	1	0	0	0	0	1	0	0	0	39	0	0	0	0	2	0	125	0	0
385	862	106	2	686	198	678	124	42	33	18	31	12	177	0	21	13	88	2	4	63	1	3	28	10	16	115	28	0	183	10	40	46	34	2	12	47	49	4	26	0	61	4	3	2	40	0	0	0	6
559	1288	6	2	544	581	253	156	150	24	28	1	0	35	0	9	13	39	0	1	20	0	5	36	0	0	101	15	0	61	1	29	99	33	1	29	28	1	2	5	0	63	7	13	0	0	64	1	0	16
279	1765	5	1749	89	131	23	13	517	14	0	0	1	29	4	2	0	97	2	0	6	0	1	1	0	0	0	18	0	2	1	2	5	1	0	2	3	0	0	11	6	3	0	4	0	0	0	85	0	2
144	858	9	3225	54	20	23	36	162	2	32	36	4	47	0	8	3	38	1	0	4	0	2	1	0	2	3	6	0	2	3	4	10	1	0	6	1	0	0	3	0	1	1	1	0	0	0	133	0	19
11	4	7	4323	5	2	3	3	5	0	0	0	0	19	31	0	1	0	1	0	3	2	1	0	0	0	0	1	0	0	0	0	0	0	0	0	0	0	0	0	416	0	0	1	0	0	0	122	0	0
577	2187	16	0	308	99	261	39	460	109	19	0	0	16	0	39	0	72	169	0	3	0	0	1	2	2	0	0	11	109	0	0	0	2	0	27	13	3	0	7	0	2	3	4	0	0	0	0	1	169
129	1240	7	72	640	178	738	66	52	5	37	5	7	2	0	7	6	78	9	0	29	1	3	97	0	19	165	37	1	69	7	26	60	32	0	49	79	23	9	20	113	136	9	6	0	0	0	2	0	3
321	1900	196	1911	10	24	1	6	96	2	5	9	0	201	0	1	0	1	0	0	2	0	2	0	0	0	0	5	0	0	0	0	1	0	0	5	0	0	0	1	0	1	1	0	0	0	0	90	3	3
196	992	6	2183	92	65	72	34	590	26	54	2	12	127	1	6	0	37	1	8	6	0	11	6	0	0	2	21	0	12	3	4	6	2	0	4	6	0	0	6	0	0	0	5	5	0	0	107	0	2
104	1727	26	2	1142	130	460	63	186	36	62	13	8	21	5	8	5	48	0	7	18	0	0	18	0	2	66	26	0	126	8	20	54	45	1	38	45	0	0	4	4	126	1	11	0	1	0	0	1	10
794	1347	698	111	207	136	125	71	445	146	8	32	25	44	61	38	1	177	38	6	1	0	0	0	1	1	0	19	2	5	3	18	1	4	0	1	15	0	48	41	2	0	0	5	0	1	0	9	23	8
780	1519	111	0	60	49	28	6	314	47	68	14	16	112	0	1	0	112	4	12	1	2	0	0	0	1249	0	34	16	3	14	1	1	3	0	12	0	0	2	0	0	0	0	66	0	1	0	0	2	2
840	1277	56	1	98	24	161	18	141	115	18	2	9	80	0	13	0	33	1	5	1	0	1	11	0	2	0	1	0	35	9	9	0	0	0	0	3	42	9	3	0	3	0	6	0	0	0	0	0	5
262	0	10	6	0	1	0	0	74	105	8	13	0	319	3	0	0	81	0	0	0	0	0	0	0	0	0	0	10	0	0	0	0	0	3645	0	0	0	0	0	0	0	0	0	0	0	0	1	0	0
165	1256	22	17	584	23	135	6	266	0	4	0	23	187	0	3	2	17	1	0	0	0	0	2	0	0	1	0	0	64	1	4	48	9	495	1	8	0	0	0	7	1	0	2	2	0	0	53	3	4
80	652	97	2334	226	155	373	60	38	4	0	1	19	40	0	17	25	26	7	1	18	0	0	3	1	2	0	14	3	44	11	2	0	336	0	1	17	12	6	4	0	2	28	23	11	0	0	51	4	10
21	65	0	4537	0	2	3	1	35	0	1	0	0	53	0	1	0	0	1	0	3	0	0	1	0	0	0	2	3	2	0	0	0	1	0	0	0	0	0	0	0	0	0	0	0	0	2	153	0	0
288	2265	72	0	170	42	53	40	1353	124	5	0	36	120	0	1	1	42	8	0	2	1	0	3	0	1	1	3	6	18	1	5	16	5	0	10	14	0	1	4	0	2	0	6	0	1	0	0	2	39
731	1127	59	44	40	16	31	31	1012	122	73	18	2	193	2	0	0	11	13	0	4	0	0	0	1	0	0	5	19	3	0	0	0	4	1	1	2	0	0	0	23	4	0	0	0	0	158	3	0	5
905	113	1522	223	1	277	3	3	23	24	3	1394	8	123	163	0	1	6	10	35	0	1	0	1	0	0	0	0	1	0	0	2	0	1	0	0	1	2	0	0	0	1	0	0	0	0	0	9	15	0
280	2218	69	3	291	181	76	93	322	6	64	0	21	157	10	4	2	159	1	21	0	0	0	3	1	0	6	12	9	9	6	5	1	9	0	3	9	0	0	38	0	0	0	1	0	0	10	0	19	42
425	1843	1	1113	48	88	44	36	703	15	15	19	64	67	2	20	3	13	5	27	0	0	0	2	0	1	7	20	1	13	2	1	2	2	0	1	11	7	0	0	0	0	0	2	0	0	0	47	0	25
460	3	1815	0	2	11	0	0	32	21	25	1038	37	551	0	0	0	0	15	58	0	336	0	0	30	2	0	0	1170	0	0	0	0	0	0	0	0	0	0	0	0	0	0	0	0	0	0	0	26	0
2882	127	607	0	4	76	0	2	247	723	3	370	734	70	0	28	0	3	9	3	1	1	0	0	1	0	0	0	8	0	0	0	0	0	3	1	0	0	0	0	0	0	0	0	0	0	0	0	5	3
71	1412	6	0	945	368	475	209	107	34	4	12	23	12	0	41	12	111	3	0	51	0	2	92	64	61	191	34	0	100	11	65	55	57	2	56	61	20	3	16	0	59	22	17	1	26	0	0	0	17
3456	341	154	2	4	129	2	3	46	499	49	2	461	260	0	16	0	4	117	0	0	0	0	0	1	89	0	0	1	0	4	3	0	0	0	0	0	0	1	1	0	1	0	2	0	0	0	0	8	2
1637	642	59	0	29	191	1	16	100	374	447	0	587	1032	0	10	0	20	531	5	3	0	1	1	21	30	0	2	0	0	0	7	0	0	0	0	0	2	0	24	0	0	6	3	0	0	0	0	2	2
3212	317	371	1	3	45	0	8	221	689	0	2	852	65	0	3	0	0	50	9	0	0	0	0	2	0	0	0	0	0	35	0	0	0	1	0	0	0	0	0	0	0	1	0	0	0	0	0	8	1
1954	46	401	2167	9	8	1	0	85	125	15	30	4	42	4	0	0	2	33	203	0	0	0	2	1	0	0	1	1	0	0	0	0	0	0	1	0	1	0	1	600	0	0	0	2	0	0	50	15	4
4954	109	518	11	0	19	1	5	11	9	1	71	3	10	0	56	0	2	0	14	48	0	0	0	0	2	0	4	15	0	0	3	0	0	1	0	0	5	0	5	0	0	3	3	0	0	0	0	1	0
59	570	1	4	1323	336	708	367	14	9	8	4	1	11	0	23	48	36	5	0	47	0	1	118	20	36	132	119	0	92	1	61	147	128	15	105	73	37	4	30	0	151	10	43	4	1	0	0	0	21
1219	136	3641	2	1	29	1	5	85	73	3	97	6	12	0	160	0	14	6	87	2	26	0	0	6	0	0	2	3	0	0	0	0	0	0	1	0	13	0	0	0	0	11	8	0	0	0	0	37	1
3044	380	836	0	6	40	18	35	54	180	1	381	9	9	3	44	0	8	253	27	9	0	0	0	2	1	0	2	18	0	9	6	0	14	0	1	4	37	19	2	0	0	127	8	1	0	0	0	9	2
1573	246	583	13	462	253	16	86	18	30	2	594	436	178	0	16	3	33	67	108	2	1	0	0	243	9	1	4	1	0	49	139	0	1	0	3	6	0	20	8	0	1	0	9	0	30	0	1	10	1
2783	38	1355	1	44	130	54	190	113	347	5	2	149	11	0	39	81	8	21	163	12	0	105	10	2	0	2	23	0	3	38	6	3	0	0	1	0	5	30	6	0	3	0	3	11	2	0	0	34	0
511	1962	31	2	281	669	202	200	157	22	5	3	0	85	18	23	1	285	1	2	79	0	0	33	0	32	18	3	5	98	1	6	23	51	0	17	8	11	0	152	0	5	0	5	0	0	0	1	2	43
2079	8	1685	4	1	4	0	2	53	362	32	141	3	322	156	1	0	11	8	22	0	3	0	0	5	0	0	0	75	1	0	0	0	0	0	0	0	0	1	0	0	0	0	1	0	0	0	0	242	0
1450	219	1448	0	3	34	2	20	598	493	16	212	120	247	79	8	0	43	170	24	0	0	0	2	0	2	0	1	220	0	22	0	0	0	0	0	0	2	1	0	0	0	0	0	0	0	0	0	151	60
668	269	3018	0	2	48	6	11	107	192	20	238	409	14	2	4	0	73	257	99	0	0	0	0	5	9	0	34	23	0	5	1	0	0	0	0	0	1	0	0	0	0	0	6	0	0	0	0	42	13
3267	217	725	69	29	78	2	4	186	614	4	38	125	296	0	11	0	7	38	0	0	0	0	0	1	0	0	0	0	0	0	4	0	1	0	0	1	0	0	0	20	0	0	1	0	4	0	0	21	0
419	874	215	0	712	483	288	174	144	17	5	240	29	108	0	22	31	88	24	2	28	0	2	30	6	16	264	51	1	115	16	101	54	53	2	57	23	26	6	45	0	58	19	23	1	26	2	0	10	12
1866	14	280	0	1	4	6	0	390	315	1826	1	1	643	1	0	0	0	32	63	0	0	0	0	25	6	0	13	7	0	0	0	0	0	3	0	0	0	0	0	0	0	0	0	0	0	0	0	2	6
871	9	2417	46	1	2	0	1	164	181	15	508	4	136	892	0	2	0	2	210	0	4	0	1	0	0	0	0	324	0	0	0	0	0	0	0	0	0	0	0	8	0	0	0	1	0	0	1	41	0
24	957	1	4	1653	378	417	207	1	6	1	1	5	2	0	6	52	29	7	0	43	0	8	153	0	7	205	41	1	46	11	63	157	67	0	97	130	51	8	15	0	86	15	15	7	1	0	0	0	18
704	69	836	1	3	12	2	5	206	279	11	13	1	50	456	3	1	3	58	492	0	2641	0	0	1	0	0	3	1	0	3	0	0	0	0	0	1	0	0	0	0	0	0	0	0	0	0	0	19	4
2088	518	1946	1	65	249	2	18	158	42	0	69	564	3	0	25	1	9	98	4	1	0	0	1	5	3	0	0	0	0	3	9	0	0	0	0	0	2	0	2	0	0	1	3	0	0	0	0	1	5
294	1248	109	1	640	357	380	222	173	49	2	6	78	0	0	13	42	172	31	0	31	0	2	30	8	20	157	108	5	108	14	37	45	124	0	56	31	26	19	40	0	65	15	11	1	9	0	0	2	36
1107	134	2316	34	195	132	9	55	14	10	1	5	395	13	4	45	0	24	36	38	4	18	0	2	299	116	11	2	3	0	6	127	0	6	1	0	4	1	57	16	0	0	5	6	0	5	0	0	26	1
14	636	8	0	227	762	340	545	51	2	3	5	4	2	0	359	96	88	0	0	345	0	36	289	1	7	42	87	0	10	40	42	88	30	0	53	16	91	49	12	0	22	117	50	120	174	0	1	0	17
484	195	2676	0	1	6	0	12	92	247	221	1377	29	13	16	8	1	31	102	70	1	0	0	1	11	0	0	7	40	1	0	0	0	0	0	1	0	0	0	0	0	0	0	0	0	1	0	0	58	7
1090	141	2601	0	211	47	25	106	1	19	8	8	186	241	0	229	0	6	1	39	4	1	0	0	201	33	2	2	0	0	2	16	0	0	1	0	4	71	128	18	0	1	89	3	1	33	0	0	45	0
3265	988	417	7	36	62	16	16	136	275	33	191	72	25	0	3	0	110	31	51	0	0	0	1	0	29	0	7	5	6	1	2	1	1	0	0	1	0	3	1	0	2	1	0	1	0	0	0	8	6
35	618	1	8	1514	449	953	186	9	3	1	0	5	3	0	5	37	57	0	0	30	0	0	116	0	36	184	102	0	79	10	92	207	124	2	65	108	7	1	27	0	117	7	32	2	2	0	0	0	22
175	1895	3	2	433	658	486	120	200	3	82	0	4	8	0	266	30	81	1	0	353	1	31	48	0	0	7	68	0	32	119	36	24	10	0	112	54	5	20	3	0	10	8	20	2	0	0	0	0	51
3659	242	49	23	8	56	2	1	48	1023	119	38	263	132	0	22	1	16	18	0	0	0	0	0	123	0	0	0	0	0	2	0	0	1	0	1	0	0	0	0	10	0	0	0	1	0	0	0	3	0
175	3076	1	0	262	412	87	79	494	146	221	0	0	13	0	154	7	153	14	0	99	0	1	10	3	3	4	61	0	14	9	29	20	5	0	58	11	1	6	3	2	2	25	52	0	0	0	0	0	48
3285	727	146	0	109	90	78	22	127	38	12	4	76	91	119	5	0	51	9	45	1	0	0	0	5	13	2	7	2	34	1	3	1	0	0	0	4	0	1	16	0	0	0	0	0	2	0	0	5	1
23	172	13	0	444	1131	393	736	11	1	1	6	0	2	0	131	473	55	0	1	51	0	168	189	0	2	41	137	0	36	15	72	44	83	0	70	37	13	4	39	0	22	5	184	128	53	0	0	0	7
184	1034	28	0	513	457	1181	167	63	101	48	15	13	2	0	15	26	287	19	0	33	0	1	92	5	32	102	80	0	29	12	59	229	76	2	46	78	16	0	16	0	80	4	35	0	0	0	0	0	10
570	124	877	0	194	126	93	140	19	100	51	141	263	1219	1	60	0	39	280	183	124	9	0	9	338	62	24	12	0	8	36	65	6	9	0	9	17	66	18	26	0	4	50	8	4	16	0	0	9	2
732	17	3455	0	3	2	1	1	80	131	47	181	8	198	359	0	1	0	18	17	1	328	0	0	0	0	0	0	6	0	0	1	0	0	0	0	0	0	0	0	0	1	0	1	0	0	0	0	48	0
394	8	1409	358	1	0	1	0	70	30	21	126	1	150	1675	0	0	3	0	169	0	4	0	0	0	0	0	0	1458	1	0	0	0	0	1	0	2	0	0	0	0	0	0	0	0	0	0	3	14	0
1046	156	1761	1	136	163	29	131	41	55	10	184	288	429	0	32	0	7	94	230	20	1	0	7	228	131	0	3	38	4	51	17	0	0	0	1	13	17	101	0	0	1	48	0	0	27	0	0	31	1
24	546	7	3185	263	259	636	91	21	1	1	0	1	6	0	23	12	37	9	0	5	0	0	3	0	6	0	26	0	26	3	31	2	16	269	6	34	40	35	6	0	6	50	8	7	0	0	34	0	37
150	1191	38	0	505	135	161	156	108	19	20	1	7	12	0	1516	2	161	10	8	262	0	0	13	4	22	1	35	1	6	3	62	27	4	0	3	33	79	7	473	0	2	93	116	0	19	0	0	2	42
1183	391	833	1	446	292	34	82	28	102	0	569	323	83	0	77	2	81	70	337	1	3	0	4	406	11	6	28	16	5	16	78	0	3	0	1	7	12	8	33	4	0	19	18	1	38	0	0	17	1
49	933	1	1	374	750	538	614	45	7	12	42	9	14	0	125	146	52	0	0	23	0	196	290	10	5	54	99	2	32	68	29	87	39	0	32	34	70	73	21	0	22	29	31	127	204	0	0	0	20
107	511	24	29	793	718	394	336	29	3	4	0	22	1	0	40	234	115	1	7	372	0	9	83	0	3	19	148	2	54	36	57	76	85	0	33	25	3	9	27	0	29	10	106	18	3	0	1	1	7
791	33	2682	18	17	52	6	0	99	199	22	409	199	73	0	1	0	6	89	124	4	155	0	0	240	10	0	0	243	0	0	0	0	0	0	5	0	2	0	2	1	1	4	0	0	0	0	0	69	2
167	439	51	3128	587	86	287	92	20	12	36	1	1	5	9	4	2	12	5	33	16	0	1	4	5	2	2	24	39	46	2	5	8	50	305	6	26	6	2	10	0	13	7	16	1	0	0	38	1	10
2371	353	704	2	14	108	1	8	284	272	720	2	595	42	0	2	0	12	147	30	0	0	0	1	36	0	2	1	0	0	2	3	0	0	18	0	0	0	0	0	0	0	0	0	0	0	0	0	14	6
514	1664	72	0	554	558	343	207	165	70	129	10	133	5	3	6	19	180	3	1	33	0	0	14	6	17	85	104	2	97	9	47	19	65	2	30	19	6	7	14	0	32	7	15	0	0	0	0	0	11
27	339	2	0	309	895	434	981	7	6	1	7	2	7	0	126	143	51	2	0	146	0	147	208	15	44	62	36	0	13	103	36	39	42	0	110	27	69	159	59	0	18	94	47	177	3	0	0	0	7
1893	1036	315	1	154	127	61	72	318	126	50	22	33	101	111	8	0	119	39	769	1	0	0	2	1	0	0	10	1	37	0	29	2	1	0	5	0	0	0	0	0	1	0	1	0	0	0	1	9	62
1785	533	810	3	373	284	25	77	50	93	4	103	424	71	0	36	3	71	95	143	1	3	2	0	68	132	4	18	17	3	39	63	0	0	1	1	6	3	40	15	0	0	20	4	0	21	0	0	12	7
2920	208	932	2	3	2	3	6	270	129	2	247	19	107	744	1	0	20	27	34	0	0	0	0	0	0	0	1	192	0	0	0	1	0	0	0	0	0	0	0	0	0	0	0	0	0	0	0	18	8
467	9	578	4250	7	16	2	2	18	46	12	166	23	12	1	0	0	5	7	33	0	0	0	0	3	0	0	3	51	0	0	0	0	1	0	0	0	0	0	0	0	1	0	1	1	0	0	111	26	0
3553	258	462	7	4	33	0	4	72	81	138	238	469	440	0	5	0	7	95	9	1	2	0	0	1	0	0	0	0	0	0	0	0	0	0	0	0	1	1	0	6	0	1	0	1	0	0	0	7	2
1045	930	720	0	122	389	99	154	405	637	7	28	133	7	1	98	7	63	296	38	25	0	1	0	90	1	0	28	0	8	9	14	1	29	0	5	14	20	20	5	0	2	42	7	3	0	0	0	13	1
116	312	60	1	257	1190	822	467	19	9	1	9	1	3	1	18	647	28	6	16	29	0	144	89	1	3	77	136	1	18	173	21	124	76	0	39	29	5	14	28	0	57	7	28	17	14	1	0	2	4
1327	275	33	29	11	56	8	7	1119	498	473	26	451	1275	0	2	0	9	12	1	3	0	0	1	12	0	1	0	0	1	4	2	0	0	0	1	1	0	0	0	2	0	4	1	0	0	0	0	3	3
191	1644	66	5	776	291	295	268	106	45	0	8	33	14	0	32	16	233	18	20	64	0	1	46	1	93	5	53	1	55	6	104	9	18	0	44	59	51	142	148	0	7	166	17	2	1	0	0	0	21
20	800	1	0	300	662	922	665	49	6	53	3	37	14	0	182	167	130	7	0	47	0	148	70	0	12	31	45	0	40	248	19	26	21	0	72	33	160	57	17	0	19	53	25	46	8	0	0	0	12
2768	38	57	27	0	4	2	3	73	2166	193	113	165	148	0	0	0	3	1	8	0	0	0	0	27	0	0	0	0	1	0	0	0	0	0	0	0	0	0	0	66	0	0	0	0	0	0	1	5	0
2127	184	370	3	92	140	318	835	110	62	125	3	11	55	0	142	94	11	7	2	89	0	359	77	4	1	1	25	0	17	168	21	5	7	1	51	8	19	14	6	0	6	2	3	59	3	1	0	8	3
49	426	8	0	621	1003	386	421	32	5	1	1	13	2	0	91	499	153	9	2	63	0	47	75	0	2	33	179	0	35	78	46	41	127	1	53	44	16	33	57	0	30	3	69	162	3	0	0	1	8
137	2267	22	1	926	262	290	114	10	44	1	2	6	15	2	62	5	311	2	0	30	2	0	22	0	360	5	23	0	36	0	25	15	38	0	92	31	7	14	57	0	9	72	19	3	0	0	0	1	71
426	944	3	0	437	144	325	36	524	157	23	83	141	183	0	4	10	57	48	4	7	0	0	15	0	0	36	9	1	38	0	19	41	4	273	4	19	0	0	2	0	25	0	10	1	1	2	21	1	1
30	2225	2	0	1040	82	244	392	9	0	1	0	0	10	0	339	2	76	1	1	307	0	1	12	1	5	1	22	2	15	1	20	12	30	0	26	51	20	1	375	0	9	3	148	1	0	0	0	1	108
176	2218	120	2	836	506	344	116	301	13	4	11	87	45	0	7	8	148	2	1	9	1	0	1	15	61	5	20	2	115	3	3	8	17	0	19	13	1	2	23	0	3	1	2	0	0	0	0	10	37
123	941	19	1	623	381	737	301	126	19	2	4	35	1	5	28	58	151	29	12	49	0	0	73	0	9	90	94	4	53	8	43	26	162	0	66	44	20	6	72	0	50	11	31	0	2	0	0	0	36
225	50	49	761	1	9	0	3	39	129	8	3	9	370	0	0	0	1	5	51	0	0	0	0	0	3531	0	0	6	0	0	0	0	0	0	0	0	0	0	0	0	0	80	0	0	0	0	43	1	0
200	779	1	0	1017	518	557	304	96	7	0	1	2	7	0	15	30	48	5	0	31	0	1	117	0	114	181	149	0	69	32	78	124	134	0	85	92	17	10	47	0	155	8	34	5	7	0	0	0	10
1189	8	2188	0	1	3	1	4	181	215	90	1112	16	46	21	0	0	1	15	474	0	0	1	0	5	0	0	0	235	1	0	0	0	0	0	0	0	0	0	0	0	0	0	0	0	0	0	0	17	2
141	886	6	0	868	404	446	221	306	143	14	3	13	13	2	11	73	122	19	0	30	0	0	19	0	22	304	61	1	79	22	80	54	131	1	22	54	15	7	36	0	109	11	16	0	7	0	1	0	6
1334	460	1067	4	469	182	10	108	38	49	15	23	272	489	0	58	0	33	382	353	6	7	0	4	76	45	0	10	1	1	2	46	0	0	1	2	5	4	7	4	0	0	2	17	0	13	0	0	18	4
1412	788	1360	0	742	105	81	60	122	26	8	7	4	37	26	4	0	37	3	20	11	0	0	1	2	9	2	14	486	4	0	3	36	50	0	3	28	0	0	118	0	5	5	23	3	1	0	0	0	11
59	299	1	2	545	613	629	742	49	16	1	1	8	4	0	394	386	25	1	0	24	0	503	75	0	11	34	19	0	10	233	15	56	27	0	182	18	80	40	28	0	24	21	8	49	25	0	0	0	5
2240	493	827	9	258	235	5	30	62	134	29	491	493	39	0	13	1	29	50	94	2	4	0	0	86	15	2	5	0	0	2	32	1	0	1	3	0	0	3	3	6	0	0	7	1	2	0	0	19	1
1087	1697	340	0	283	501	116	114	52	60	22	24	208	46	0	7	2	320	10	163	67	0	0	9	7	23	5	45	5	31	0	46	1	8	0	27	21	2	1	5	0	2	8	88	0	0	0	0	8	27
838	40	2996	19	1	11	0	3	176	191	68	161	40	127	20	0	0	4	57	100	0	0	0	0	4	0	0	2	631	0	1	1	0	0	22	0	0	0	0	0	0	0	0	0	0	0	0	0	59	1
1498	597	28	226	108	543	51	75	373	38	1166	4	0	58	2	5	22	42	0	0	6	0	0	45	12	1	4	11	0	3	0	16	18	35	0	6	9	1	6	15	0	1	1	15	0	1	0	12	3	211
46	994	8	0	1579	196	583	224	9	5	1	1	13	2	0	368	5	101	1	1	562	1	0	8	0	0	0	22	0	39	7	80	22	38	0	7	82	12	6	171	0	7	25	112	4	1	0	0	0	48
657	3	725	4026	1	0	1	1	27	195	1	24	0	60	0	0	0	2	0	1	2	0	0	0	0	0	0	0	2	0	0	0	0	1	3	0	0	0	0	0	2	0	0	0	0	0	0	197	11	0
493	256	62	10	74	676	296	611	239	72	25	92	149	263	0	132	125	68	199	8	25	0	306	51	41	2	8	60	12	17	150	35	11	29	2	35	12	115	44	17	1	4	7	9	29	152	0	0	0	2
1996	270	933	21	210	141	6	37	21	27	43	346	741	169	6	35	1	11	174	27	3	14	0	1	40	16	3	4	1	0	8	31	0	0	0	0	2	10	1	4	4	0	37	4	3	61	0	0	12	5
1729	342	1709	3	2	63	1	6	223	309	14	44	341	875	0	2	0	11	114	38	0	0	0	0	3	1	0	3	1	0	1	0	0	0	0	0	0	0	1	0	0	0	0	0	0	0	0	0	2	3
269	1468	14	16	989	448	598	176	210	38	2	0	89	6	0	28	14	177	10	1	84	0	3	9	3	9	117	54	0	121	12	39	46	54	7	29	55	15	3	50	0	31	10	11	2	13	0	0	0	11
2231	95	46	0	44	651	282	930	106	36	5	6	303	22	0	80	78	11	3	10	7	0	185	2	7	0	8	40	0	6	25	13	7	5	0	5	7	118	110	8	0	0	12	4	48	56	0	0	0	1
3780	466	479	11	4	36	1	7	255	421	20	32	196	94	0	0	0	5	8	0	0	0	1	1	0	0	1	0	3	0	0	1	0	0	0	0	0	2	0	0	0	0	0	0	0	1	0	0	14	1
35	302	2	18	617	1215	469	311	19	26	33	2	46	1	4	33	199	125	4	1	279	0	108	75	1	13	37	159	0	46	31	95	68	102	0	39	41	32	29	39	0	35	17	111	47	18	0	0	0	19
1329	1135	1391	2	1	146	4	0	353	137	1	135	68	21	1	1	0	17	7	517	0	18	0	0	0	0	1	3	81	2	0	42	0	0	0	1	0	0	0	0	0	1	1	0	0	0	0	0	16	0
234	1042	139	0	969	167	592	101	43	26	2	20	16	24	2	13	22	108	31	13	125	0	3	35	9	76	250	36	1	227	30	50	105	40	0	12	106	10	7	13	0	97	35	3	17	50	3	1	1	6
2206	556	311	0	18	28	19	67	65	504	12	1016	246	8	0	39	0	13	255	164	12	0	0	0	15	2	0	2	48	0	4	10	0	1	1	0	1	22	31	2	0	0	11	0	0	0	0	0	3	6
4280	105	147	140	1	7	0	3	128	707	28	15	197	57	0	0	0	1	92	0	0	0	0	0	0	0	0	1	0	0	4	0	0	0	0	0	0	0	0	0	8	0	0	0	0	0	0	1	4	0
3247	263	141	1	0	55	0	3	70	152	1066	1	261	3	0	11	1	16	495	18	0	0	0	0	72	1	0	0	1	0	0	4	0	0	1	0	1	0	0	0	1	0	2	0	0	0	0	0	4	3
2804	871	53	1	19	179	2	12	295	363	299	0	143	43	0	9	0	17	520	3	0	1	0	0	20	0	2	5	0	1	1	12	0	0	3	0	0	0	82	0	0	0	1	0	0	1	0	0	1	3
194	478	17	17	625	842	385	512	42	12	2	0	2	1	0	72	560	55	9	2	87	0	214	110	0	20	26	105	1	29	11	65	110	111	0	36	53	1	42	51	0	34	8	119	86	8	0	1	0	29
38	572	34	0	651	1042	542	307	24	10	0	1	4	5	1	52	487	72	4	2	228	1	51	86	0	4	27	116	0	48	25	41	52	70	0	96	37	5	21	22	0	58	2	71	61	5	0	0	1	13
1122	282	312	3	440	361	8	48	15	41	8	628	667	336	0	107	0	37	343	151	44	11	0	1	92	92	16	35	4	1	34	79	0	5	0	2	0	5	17	7	1	1	39	4	0	4	0	0	3	1
17	826	0	1	359	805	920	772	62	6	0	0	8	6	0	135	357	97	1	0	39	1	200	67	0	1	9	119	0	33	366	23	35	38	0	95	13	41	12	4	0	11	1	28	65	0	0	0	0	9
1802	610	196	740	13	97	15	14	287	164	60	149	161	37	902	6	0	72	357	56	1	0	0	0	0	1	0	11	0	3	4	11	4	0	0	1	1	0	0	4	0	0	0	0	0	0	0	37	4	8
2251	540	126	6	25	71	13	182	185	744	1	896	111	17	0	159	1	47	253	22	15	0	0	0	11	2	0	5	0	2	15	9	0	57	0	0	2	59	20	0	0	0	2	1	0	0	0	0	0	6
1037	1274	160	25	135	116	48	23	139	102	13	120	54	57	2193	2	2	80	22	61	6	0	0	1	0	0	0	14	0	5	0	7	1	0	0	8	1	1	2	4	0	3	2	5	1	0	0	0	4	9
40	309	56	0	702	1257	244	278	11	7	1	1	9	66	1	65	754	63	8	18	91	0	48	83	0	6	38	205	0	37	111	69	53	104	0	41	35	7	16	113	0	48	5	65	11	0	0	0	3	4
693	99	1526	2	172	110	34	107	2	17	0	335	445	194	1	43	1	14	43	79	44	8	1	3	662	45	13	8	0	5	41	103	0	1	2	0	16	25	209	5	1	1	40	2	1	100	0	0	22	1
3633	151	211	0	11	87	2	5	97	463	548	2	329	7	0	3	0	8	215	1	1	0	0	1	0	0	2	0	0	3	0	1	0	0	1	0	0	1	1	0	0	0	0	1	0	0	0	0	5	0
985	324	240	9	617	316	17	29	13	66	1	297	476	195	0	197	0	57	406	187	3	0	0	1	385	36	0	2	13	0	11	90	0	0	0	1	3	5	11	6	1	0	172	5	0	10	0	1	3	1
51	503	6	0	719	698	514	347	32	3	0	15	29	4	0	120	203	115	3	1	215	0	21	116	0	8	104	86	2	71	30	60	87	92	0	31	63	35	23	19	0	68	99	58	16	33	0	0	3	4
75	782	1	1	162	703	634	712	106	26	38	2	13	5	0	275	163	41	0	0	125	0	456	358	1	0	40	35	0	8	71	64	67	17	0	56	38	53	64	5	0	9	19	22	30	155	0	0	0	15
133	344	0	9	212	722	532	417	14	0	1	0	0	17	0	189	460	21	3	0	118	0	328	372	0	0	7	48	0	22	407	32	32	35	0	77	22	34	56	14	0	25	58	19	136	4	0	1	0	13
49	582	3	2	756	739	417	507	61	27	4	23	4	7	0	36	340	95	3	11	280	0	12	95	0	1	54	171	0	50	9	80	48	52	33	41	48	5	12	22	0	27	3	130	20	15	2	1	0	10
123	282	51	1	852	546	510	438	41	37	6	2	23	23	0	86	200	54	81	66	533	0	37	86	0	2	12	144	0	100	12	73	87	141	0	26	86	9	22	46	0	54	48	128	4	7	0	0	1	12
28	1	326	3527	0	1	0	0	8	11	20	0	0	30	319	0	0	0	0	0	0	0	0	0	0	0	0	0	0	0	0	0	0	0	991	0	0	0	0	0	0	0	0	0	0	0	0	162	16	0
117	895	63	2	1492	394	552	280	73	21	62	7	22	3	0	17	3	120	4	1	61	0	0	78	7	101	54	42	4	177	3	59	8	40	0	66	158	13	1	143	0	10	134	17	0	3	0	0	1	15
66	969	9	0	220	603	402	436	131	3	0	2	15	3	0	247	234	61	9	1	224	0	223	188	0	0	12	39	0	26	196	39	43	12	0	138	25	7	5	2	0	10	20	37	126	42	0	0	0	52
1930	299	1709	0	333	179	11	27	7	36	2	128	281	15	0	23	0	25	66	91	2	4	0	2	267	71	1	7	0	0	7	22	1	0	0	0	0	4	12	6	0	1	16	5	0	2	0	0	34	1
864	136	124	7	54	472	159	779	238	146	61	22	387	69	0	58	167	38	24	0	46	0	77	30	438	65	8	21	3	9	55	23	3	16	0	24	2	60	179	11	0	5	33	10	92	144	0	0	3	4
914	157	124	0	103	692	159	997	96	35	105	30	318	29	0	193	270	22	24	1	34	0	192	44	1	2	23	53	5	8	205	22	14	14	0	17	6	350	267	3	0	12	7	11	111	25	0	0	2	2
255	1	4749	216	0	0	0	0	2	211	0	30	1	328	5	0	0	0	2	7	0	0	0	0	1	0	0	0	0	0	0	0	0	0	0	0	0	0	1	0	73	0	0	0	0	0	0	4	64	0
34	1019	26	0	2047	391	204	246	5	3	15	8	6	7	0	35	6	65	0	3	22	0	0	19	2	10	8	39	0	41	1	4	14	16	0	5	61	9	0	588	0	21	196	72	45	0	0	0	1	133
108	5	134	4646	0	2	1	0	10	31	74	3	0	15	65	0	0	0	0	3	0	0	0	0	1	0	0	0	0	0	0	0	0	0	0	0	0	0	0	0	28	0	0	0	0	0	0	164	10	0
596	264	3061	0	3	8	1	12	54	16	2	1426	2	78	0	21	0	15	5	0	0	19	0	0	0	0	0	4	3	0	0	2	0	0	0	0	0	0	0	0	0	0	0	4	0	0	0	0	54	1
590	898	56	36	312	382	248	86	216	27	7	73	86	30	281	3	16	117	231	59	20	0	0	36	15	91	119	45	3	157	10	22	77	34	0	39	13	31	5	15	0	69	27	7	0	1	0	0	6	18
25	932	3	1	446	728	609	1143	23	3	3	0	2	5	0	167	189	28	0	0	34	0	329	236	0	2	43	34	0	18	160	13	34	19	0	92	23	33	71	13	0	13	2	8	60	4	0	0	0	17
14	1	3	5379	0	2	1	0	10	0	2	0	0	37	0	0	0	0	0	0	0	0	0	0	0	0	0	0	0	0	0	0	0	0	2	0	0	0	0	0	243	0	0	0	0	0	0	265	0	0
149	971	4	6	1078	403	502	212	73	20	13	14	2	4	0	9	39	177	9	0	38	1	2	43	4	9	267	69	0	176	10	95	47	97	1	48	65	32	4	43	26	150	4	12	1	17	0	1	0	24
100	1441	19	3	215	615	292	339	62	27	3	1	9	4	0	224	69	81	6	1	1487	0	2	161	0	3	2	56	1	6	19	26	19	15	0	35	62	1	8	4	0	13	86	18	5	11	0	0	3	34
132	2041	54	3	858	264	891	85	93	42	4	1	21	11	0	6	12	363	13	13	20	0	3	2	4	6	11	97	1	203	5	32	25	4	0	65	17	8	2	18	0	11	11	12	5	12	0	0	2	9
1451	175	898	0	261	204	22	76	9	15	4	101	458	173	0	156	1	16	63	122	92	40	0	1	489	77	1	12	3	0	40	59	0	1	0	1	6	21	34	40	0	0	97	38	1	14	0	0	23	3
4127	250	162	1	18	42	0	3	227	263	5	0	311	470	0	1	0	1	34	0	0	0	0	0	0	3	1	1	0	0	0	0	0	0	0	0	0	0	0	0	0	0	0	0	0	0	0	0	1	0
125	706	44	0	1561	256	695	216	31	27	5	4	22	17	1	132	5	46	2	1	59	1	0	46	0	16	158	46	0	303	43	130	30	56	0	27	98	128	10	62	0	54	16	12	2	143	0	0	1	0
758	19	257	3056	1	2	1	1	35	88	91	2	54	39	874	1	0	0	6	300	0	1	0	0	0	0	0	0	2	0	0	0	0	0	0	0	0	0	0	0	268	0	0	0	0	0	0	79	4	1
159	1095	5	0	421	442	890	109	1485	34	2	0	8	8	3	3	4	108	45	0	37	0	1	61	0	31	29	52	0	80	6	33	66	24	2	39	33	32	10	0	0	63	2	11	0	0	0	0	0	7
1097	219	14	36	5	17	2	3	369	445	3324	12	55	27	0	2	0	4	88	1	0	0	0	0	85	0	0	0	1	1	0	2	0	0	0	0	0	0	0	0	7	0	0	0	0	0	0	0	0	1
633	608	321	495	53	22	23	22	131	27	7	4	28	70	3084	0	1	21	99	35	0	0	0	0	0	2	0	10	1	10	0	2	1	0	0	0	4	5	2	4	0	3	0	3	0	0	0	24	2	15
1692	470	500	0	163	121	15	34	13	65	1	348	232	41	0	37	0	55	302	94	0	17	0	3	696	59	0	4	4	0	64	63	1	0	0	1	6	1	24	8	0	0	5	0	1	14	0	0	11	1
85	914	10	2	828	344	1377	196	14	17	65	0	0	11	0	13	23	125	0	0	28	0	0	88	0	28	172	70	0	66	15	40	126	73	0	58	141	14	1	14	0	181	6	9	1	0	0	0	0	11
4746	121	12	0	30	12	7	6	194	80	0	2	7	34	264	0	2	10	0	0	0	0	0	0	0	0	0	0	244	2	1	4	0	2	0	5	0	1	0	0	0	0	0	12	0	0	0	0	0	2
4844	107	130	0	15	28	3	1	7	84	0	0	122	1	0	0	0	0	3	0	0	0	0	1	0	0	1	0	0	3	1	0	1	0	0	1	1	0	0	0	1	0	0	0	0	0	0	0	4	1
1578	379	569	4	536	353	16	71	64	127	6	307	279	127	1	95	4	75	121	83	9	0	0	4	180	108	44	18	5	2	21	112	0	0	0	0	8	41	8	6	0	0	12	8	0	68	0	0	12	2
2950	449	299	14	19	204	1	16	362	149	1190	5	15	14	0	14	22	10	3	0	1	0	1	5	56	0	1	0	0	1	1	18	1	1	0	1	2	1	2	0	0	0	0	1	1	1	0	0	15	1
2087	592	39	1	85	76	42	21	166	124	47	1737	239	191	5	6	0	37	159	20	2	0	0	0	11	5	1	5	2	4	0	6	0	0	0	3	5	2	0	4	0	0	1	1	0	0	2	0	2	21
322	2948	58	18	881	204	306	62	584	2	26	4	2	14	4	5	3	47	2	0	6	0	1	2	0	1	3	31	0	70	0	22	1	6	0	11	38	1	0	0	1	9	0	2	0	0	0	0	0	28
3555	5	0	0	3	3	0	0	35	27	2020	12	11	94	0	0	0	0	7	0	1	0	0	0	0	0	0	0	2	0	0	0	0	0	7	0	0	0	0	0	0	0	0	0	0	0	0	0	0	0
176	776	13	0	1053	375	620	317	21	23	104	24	3	21	0	13	23	76	3	2	41	0	2	66	1	17	149	43	1	158	6	35	58	46	148	39	65	22	5	59	0	119	17	9	1	16	0	11	0	4
178	2085	6	0	331	867	305	362	197	3	11	9	10	23	0	147	36	81	5	0	240	0	13	110	0	0	18	81	0	19	46	21	47	16	0	99	18	32	19	4	0	7	11	43	13	37	0	0	0	58
687	157	2	4	93	232	129	410	13	26	2635	2	9	650	0	39	116	21	1	2	8	0	61	75	12	0	10	6	0	2	42	12	18	9	0	15	15	62	24	3	0	1	17	2	17	96	0	0	0	2
88	368	2	6	619	676	562	417	6	0	0	0	15	0	0	43	315	58	0	0	158	0	128	168	0	3	52	76	0	85	99	41	83	104	0	59	34	11	16	53	0	64	49	73	108	27	0	0	0	12
42	810	6	0	769	712	511	418	41	2	6	1	2	14	0	164	141	274	13	10	155	0	74	51	1	0	13	154	0	83	12	129	45	69	0	23	61	15	17	46	0	12	14	120	48	4	0	0	0	165
1257	456	1351	40	76	170	7	20	113	159	509	61	698	375	0	8	0	5	370	49	0	0	1	0	46	9	0	4	6	1	1	8	1	0	0	0	1	0	0	2	45	0	0	0	0	0	0	0	6	1
3010	146	323	0	62	203	144	374	115	84	246	31	104	119	0	45	27	21	28	6	7	0	83	27	13	1	6	18	8	5	15	14	12	6	0	9	3	27	18	2	0	5	6	2	11	24	0	0	7	2
48	2587	31	1	265	494	160	364	495	4	4	0	7	3	0	116	96	81	2	1	134	0	112	73	0	1	3	49	0	8	61	19	10	17	1	71	9	6	43	2	0	3	25	20	54	59	0	0	0	56
31	1192	5	1	373	653	817	800	182	10	1	1	0	21	0	170	71	67	14	1	56	0	216	126	2	1	25	83	0	61	58	31	44	19	0	39	23	69	43	6	0	14	14	31	29	138	0	0	0	16
755	2013	5	0	287	283	334	148	596	210	8	2	2	18	0	14	1	141	46	11	4	0	0	1	0	0	0	52	0	129	0	6	1	4	0	4	15	0	1	6	0	0	11	13	0	0	0	0	1	129
169	805	3	0	1050	388	520	242	82	98	2	0	7	3	0	6	82	212	7	36	32	1	0	43	1	6	123	99	0	112	1	54	83	137	2	36	86	67	4	59	0	95	11	32	1	2	0	0	0	5
1526	358	969	1	268	115	0	16	3	123	5	469	358	151	1	15	0	8	200	42	0	4	0	2	453	25	1	8	2	0	0	13	0	0	0	0	1	2	15	0	0	0	0	0	0	0	0	0	75	3
1400	33	960	350	2	1	0	0	65	198	101	1127	7	113	6	0	0	0	66	576	0	280	0	0	3	0	0	0	7	0	0	3	2	1	4	0	0	0	0	0	152	0	0	0	0	0	0	11	67	1
179	1312	4	48	463	569	458	457	131	3	3	0	1	40	0	144	111	93	6	0	234	0	157	75	0	1	10	71	0	44	163	34	39	28	0	104	28	6	23	5	0	12	69	53	29	6	0	2	0	54
142	1078	3	2	448	899	477	652	234	7	1	0	30	2	0	118	210	59	1	0	110	0	73	252	0	0	15	74	0	29	84	47	29	27	4	32	24	78	42	4	0	22	11	37	17	89	0	0	1	69
2672	163	119	2	137	438	181	600	140	325	28	49	11	37	1	80	42	42	9	3	40	0	142	10	3	2	15	11	1	8	54	6	11	3	0	32	5	105	41	21	1	18	4	11	48	21	0	1	2	1
4281	505	5	1	3	7	1	20	105	562	5	5	6	194	0	1	0	0	61	0	1	0	0	0	0	0	0	0	0	0	0	0	0	0	47	0	0	0	0	0	0	0	0	0	0	0	0	0	0	2
188	5	37	2806	0	1	6	0	13	36	2	29	0	137	2	1	0	0	0	1	0	0	0	0	0	0	0	0	6	0	0	0	0	0	2443	0	0	0	0	0	8	0	0	1	0	0	0	160	0	0
196	3	4232	663	2	3	1	1	8	125	1	17	1	22	354	0	0	0	1	24	0	0	0	0	3	0	0	0	0	1	0	0	0	0	1	0	0	0	0	0	243	0	0	0	0	0	0	18	25	1
217	3343	20	0	697	193	152	53	802	69	2	12	0	26	0	1	2	70	3	0	2	0	0	3	0	0	5	18	0	22	1	15	2	5	0	11	26	1	0	0	0	10	0	1	0	0	0	0	0	11
767	175	28	0	184	448	295	731	115	70	284	163	223	113	31	94	339	40	17	60	23	0	264	77	18	6	32	46	0	12	97	26	10	20	0	33	13	94	196	9	0	9	39	7	92	4	0	0	140	5
1971	467	588	16	276	226	10	116	43	24	6	184	441	163	2	28	1	57	148	66	1	5	1	2	19	57	11	22	1	3	15	81	0	2	0	2	3	0	51	17	1	1	0	6	0	0	0	0	14	6
1564	134	372	0	89	336	207	524	263	56	581	62	44	227	0	82	108	23	46	0	70	83	147	33	7	8	7	26	3	4	22	11	10	11	3	16	5	152	118	5	0	2	16	4	39	120	0	0	15	4
493	3210	0	2	129	334	126	100	198	2	27	0	7	21	7	322	3	142	0	0	340	0	4	10	0	3	0	43	0	33	5	15	12	1	0	33	4	2	1	0	1	13	16	10	0	0	0	0	0	65
285	247	27	0	155	1088	213	1270	101	51	141	3	586	59	0	133	194	17	29	1	43	0	318	67	14	2	18	29	1	16	33	35	16	6	0	14	5	132	81	12	0	3	3	10	118	56	15	0	0	3
337	283	3	871	168	420	555	592	77	70	157	50	63	55	1	61	126	62	47	17	38	0	184	78	7	2	63	25	13	13	278	30	15	16	0	20	15	268	115	14	14	11	20	5	9	137	0	21	0	7
815	1620	942	235	154	184	115	104	156	91	13	65	514	89	0	3	2	81	62	219	2	1	0	2	0	0	2	5	0	14	1	1	6	0	0	7	4	1	0	0	0	1	0	0	1	0	0	2	16	32
32	495	2	1	1415	280	996	327	44	4	1	13	3	11	1	22	31	40	0	4	49	0	3	75	0	17	141	66	4	149	6	70	96	139	0	58	140	9	4	64	0	136	12	21	2	6	0	0	0	6
2789	142	269	39	5	5	1	5	107	1725	499	4	87	108	0	0	1	43	1	1	0	0	0	0	42	0	0	0	3	0	0	0	0	0	0	0	0	1	0	0	0	0	0	0	0	0	0	5	7	0
1447	481	505	7	197	303	20	65	48	53	2	267	349	160	2	45	2	62	530	89	8	2	0	1	31	49	2	16	26	3	24	105	1	1	0	0	10	17	10	18	0	0	33	3	0	57	0	0	8	2
969	182	2151	213	2	2	2	0	72	150	56	241	88	158	3	1	0	4	38	1425	0	11	0	0	8	0	0	0	0	1	0	0	0	1	0	0	0	0	0	0	0	1	0	0	0	0	0	8	51	3
5572	77	8	22	0	13	1	1	105	35	2	0	37	3	0	3	0	0	4	0	0	0	0	0	10	0	0	0	0	0	1	0	0	0	0	0	0	0	0	0	5	0	0	0	0	0	0	0	0	0
555	568	49	742	461	284	19	19	27	72	3	0	22	51	1	302	4	10	3	37	1	64	0	0	0	47	1	0	5	7	0	3	0	0	0	0	15	8	0	250	62	3	535	11	0	0	0	27	2	0
196	16	64	11	1	10	3	0	2	18	4	10	0	28	455	0	0	0	0	19	1	5111	0	0	0	0	0	0	2	0	0	0	1	0	0	0	0	0	0	0	6	0	0	0	0	0	0	1	3	0
31	665	4	0	774	1078	544	357	17	0	0	2	0	6	0	25	541	87	3	0	93	0	89	90	0	0	10	112	0	55	56	25	72	40	0	90	31	6	12	7	104	32	7	50	25	19	0	0	0	19
2297	359	19	55	23	7	0	6	85	1125	1261	1	33	469	0	4	0	2	24	0	0	0	0	0	0	0	0	2	0	0	0	0	0	0	0	0	0	0	0	0	30	0	0	0	0	0	1	2	16	1
1191	7	38	2745	1	3	1	3	3	15	6	109	7	80	1408	3	1	1	0	21	0	0	1	0	0	0	2	0	2	0	0	0	0	0	2	0	1	0	0	0	184	0	0	0	0	0	0	89	0	0
1078	231	133	2399	7	31	19	28	678	310	12	1	2	63	0	1	1	13	4	67	0	0	0	1	0	0	0	0	6	3	0	0	0	0	0	0	0	0	0	2	153	1	0	0	0	0	0	96	5	0
674	2230	1	301	18	151	14	58	1403	94	49	3	1	14	0	9	0	109	14	0	7	2	0	2	3	0	3	13	0	8	3	3	5	1	0	3	0	26	0	0	0	0	1	3	0	0	0	4	0	19
650	2648	74	1	428	100	123	26	313	596	219	0	1	80	0	37	8	57	3	0	47	0	3	3	5	1	27	0	0	29	13	25	63	3	0	18	15	0	1	8	0	15	2	17	0	2	0	0	6	16
27	360	1	5	731	919	445	434	15	12	2	2	1	0	0	52	271	101	1	0	181	0	183	92	0	8	77	132	0	22	48	72	82	143	0	70	47	17	9	79	0	52	21	52	41	26	0	0	0	4
52	1364	1	0	178	737	892	517	87	12	9	1	5	4	2	186	111	112	1	0	238	0	115	156	4	1	12	64	0	9	21	52	31	4	0	108	124	25	28	1	0	5	35	23	33	27	0	0	0	23
77	1519	3	0	400	461	241	574	234	12	271	13	13	12	0	243	63	59	4	0	118	0	235	115	2	14	35	58	3	24	66	24	60	26	0	159	35	8	11	12	0	18	23	44	21	17	0	0	0	55
1747	36	750	1118	0	16	0	3	214	89	115	496	11	356	527	0	0	5	75	152	0	0	0	0	1	0	0	0	1	0	0	2	0	0	0	0	0	0	1	0	17	0	0	0	0	0	0	47	5	0
262	1656	3	2	67	470	302	532	360	1	395	0	3	20	6	229	23	108	2	0	538	0	103	4	1	1	14	18	2	19	44	22	23	6	0	13	9	96	1	0	0	5	26	16	4	104	0	0	0	14
1855	5	6	1	1	5	2	1	19	257	3280	37	11	308	0	0	1	0	1	0	0	0	1	1	30	2	1	1	2	0	0	1	0	0	0	0	0	0	0	0	0	1	0	0	0	0	0	0	0	0
172	1093	2	11	500	357	1457	205	97	10	0	0	7	4	0	17	37	67	0	0	16	0	3	70	6	13	119	63	0	49	12	37	78	66	0	62	90	36	1	21	3	41	13	18	9	1	0	0	0	20
535	82	564	142	2	9	0	1	47	57	3	5	51	22	2132	2	0	1	56	146	0	875	0	0	1	0	0	0	1094	0	0	0	0	0	0	0	1	1	0	0	0	0	0	2	0	0	0	5	18	1
202	2285	29	0	583	227	537	248	59	27	0	0	6	24	12	23	24	89	9	0	55	0	0	16	0	19	0	133	0	69	18	104	6	90	0	19	23	224	25	8	0	2	60	74	0	0	0	0	0	75
112	2624	9	0	933	440	223	30	128	11	3	0	3	19	0	81	0	319	2	3	71	0	0	2	1	3	1	13	0	54	8	5	0	24	0	119	37	8	0	82	0	8	145	45	0	0	0	0	0	32
67	19	54	2185	0	7	2	2	3	16	1	9	6	43	1028	0	0	5	4	1	0	2082	0	0	1	0	0	1	1	0	0	2	0	0	0	0	0	0	0	1	320	0	0	0	0	0	0	92	4	0
32	657	37	1	335	681	289	798	79	1	5	21	13	9	2	367	609	31	0	7	107	0	347	150	0	6	22	45	1	6	21	35	47	14	0	32	30	22	104	10	0	12	41	16	78	4	0	0	2	4
149	1598	3	2678	118	82	65	59	583	9	162	1	31	19	2	7	3	38	13	0	0	0	0	2	0	0	2	22	0	5	10	2	5	0	0	2	3	7	1	5	0	3	0	0	0	1	2	64	0	14
1677	1362	706	5	221	274	46	39	521	170	10	4	54	20	40	4	0	229	45	39	5	0	0	1	0	2	0	32	1	4	3	13	3	4	0	14	7	8	0	26	0	0	1	10	0	0	0	0	1	10
122	2380	16	1	195	445	197	611	486	12	190	30	3	15	6	496	40	98	28	0	95	0	19	20	7	1	5	10	2	10	24	16	11	3	0	27	21	6	2	1	0	3	9	22	0	49	0	0	0	64
474	169	27	0	121	880	285	887	235	62	381	35	27	49	0	168	300	63	34	0	44	1	354	95	75	3	20	62	5	17	70	36	21	19	2	21	9	102	159	9	0	18	18	18	36	89	0	0	0	2
41	3007	2	0	88	311	44	149	399	3	50	2	35	10	1	511	5	66	8	0	368	0	0	108	2	1	3	29	0	1	1	35	8	5	0	12	15	4	0	0	0	0	242	11	0	2	55	0	0	36
52	1014	4	6	840	463	792	263	7	1	26	4	6	1	0	4	22	92	8	1	42	0	0	161	9	33	147	71	0	75	16	49	178	67	0	110	137	22	1	29	0	129	9	31	0	1	0	0	0	20
199	378	22	0	943	246	883	219	18	27	3	19	10	1	1	11	63	220	4	3	18	0	7	26	0	13	327	107	0	180	21	123	112	150	0	22	107	23	21	25	0	164	3	11	0	10	0	0	0	5
2993	443	126	218	23	63	9	83	296	179	264	119	11	99	304	0	0	118	262	132	0	0	0	1	6	1	0	8	0	0	2	1	2	0	0	1	1	1	0	0	0	0	0	1	0	0	0	8	6	12
721	156	31	86	85	650	283	933	158	61	63	2	321	44	4	200	311	20	133	21	44	0	264	33	2	4	10	39	1	2	79	26	7	8	0	30	7	90	158	7	155	3	12	10	135	1	0	1	1	2
69	741	2	2	485	315	1703	152	159	17	4	3	6	28	0	8	53	53	11	0	42	0	0	125	0	18	229	32	0	57	19	42	111	65	0	44	109	29	5	28	0	122	20	12	2	0	0	0	0	2
500	23	123	0	2	0	2	2	30	19	15	127	3	24	4463	0	1	2	8	128	0	293	0	1	1	0	2	1	1	0	1	0	0	0	0	0	0	0	0	0	185	0	0	0	0	0	0	0	2	0
205	27	222	2512	2	5	6	2	4	63	0	2	0	15	52	0	1	0	2	28	2	2565	1	0	0	0	1	1	0	0	3	0	0	0	0	1	0	0	0	0	149	0	0	0	0	0	0	80	11	1
3196	27	21	3	12	55	24	78	47	44	1358	3	3	367	0	34	12	2	4	41	0	84	24	10	18	0	4	0	0	2	6	1	0	2	310	0	1	6	1	6	0	3	3	3	7	12	0	0	25	0
1290	193	894	331	19	18	0	1	101	71	27	84	25	24	382	0	0	9	54	495	0	0	0	0	0	0	0	3	1685	1	0	2	2	0	0	0	0	0	0	0	0	0	0	0	0	0	0	13	41	1
48	664	3	1	603	358	1639	205	54	8	0	5	10	14	0	21	32	93	1	0	29	0	11	121	0	11	140	75	0	79	15	46	137	66	0	80	162	5	11	40	0	128	4	17	6	4	0	0	0	14
29	1265	0	25	617	560	448	160	156	4	11	0	20	24	0	2	12	147	0	0	3	0	0	79	0	4	337	71	2	158	19	35	281	48	0	34	97	33	8	1	49	67	0	10	0	0	0	2	0	12
2100	51	2	0	8	367	108	627	11	57	9	3	70	33	0	76	69	6	2	0	4	0	107	38	1	0	0	15	0	1	29	4	3	6	4	4	1	75	51	3	0	0	0	2	37	52	0	0	1	2
359	146	26	0	123	661	286	870	119	65	812	1	119	26	0	134	134	21	22	4	79	0	256	27	2	2	22	51	0	22	318	16	27	41	0	53	11	26	34	5	0	9	24	19	43	81	0	0	3	1
823	2665	298	0	205	196	119	156	203	21	61	1	118	46	1	5	5	136	56	125	6	1	0	3	4	3	0	16	4	43	0	13	9	0	0	12	24	0	0	23	0	1	5	1	0	0	0	0	6	20
31	1145	6	65	1278	300	578	238	38	3	10	8	21	6	0	12	24	40	2	0	45	0	0	92	1	11	148	91	1	144	9	57	183	110	0	87	127	9	0	31	32	147	4	31	0	2	0	4	0	10
252	910	20	0	1209	275	703	255	134	26	40	8	22	45	0	31	19	76	18	4	145	0	1	23	9	36	264	28	0	221	9	23	119	54	0	18	67	54	1	39	0	84	27	5	1	16	0	0	0	2
3355	58	487	155	0	12	7	5	112	523	27	24	1	197	9	2	1	3	7	73	0	0	1	0	0	0	2	0	25	2	1	0	1	0	694	0	0	1	0	0	0	0	0	0	0	1	0	6	14	1
923	140	41	5	41	465	223	715	197	367	228	12	296	719	0	126	106	23	8	7	27	0	193	70	0	2	10	38	3	12	36	15	13	25	8	26	12	36	91	2	0	6	7	9	58	15	0	0	165	4
40	2	6	5304	2	1	0	0	6	8	167	9	0	48	3	0	0	0	0	1	0	0	0	0	0	0	0	0	0	0	0	0	0	0	0	0	0	0	0	0	46	0	0	0	0	0	5	257	0	0
831	268	39	0	217	501	379	811	19	42	359	1	22	873	0	193	89	10	1	0	9	0	193	90	3	0	1	32	0	1	60	6	5	9	8	25	4	54	114	17	0	12	15	10	127	0	1	0	7	17
3476	30	73	1770	1	0	1	0	38	332	0	5	11	56	1	0	0	2	0	0	0	0	0	0	0	0	0	0	0	1	0	1	0	0	0	0	0	0	1	0	0	0	0	0	0	0	0	66	1	0
359	2742	65	1	518	185	149	64	529	131	29	0	203	41	0	13	0	192	31	1	7	0	0	3	3	5	1	38	0	53	4	7	3	10	0	13	12	25	8	3	0	0	8	0	0	0	0	0	3	55
96	3	22	4837	0	0	0	0	9	1	8	35	1	83	92	0	0	2	4	26	0	1	0	0	0	0	0	0	0	0	0	0	1	0	0	0	0	0	0	0	533	1	0	0	0	0	0	175	0	0
76	779	46	0	592	739	384	221	155	8	17	18	17	3	1	71	224	97	9	3	220	0	115	62	1	22	25	122	1	48	16	61	54	42	0	45	31	23	28	7	0	31	12	43	66	8	0	0	0	15
2066	50	1286	69	0	3	0	0	29	344	131	97	44	347	157	0	0	14	107	369	0	689	0	0	1	0	0	0	0	0	0	0	0	0	0	0	0	0	0	0	1	0	0	0	0	0	0	4	33	1
20	689	1	2	314	784	770	795	9	2	8	1	4	24	0	265	109	41	3	1	86	0	144	37	1	4	43	64	0	18	219	16	71	33	0	48	59	70	72	8	0	24	18	33	96	59	0	0	0	5
2048	803	6	2080	25	35	9	28	116	42	6	7	25	238	1	1	5	10	10	1	5	0	0	0	0	0	0	3	10	21	0	0	0	0	1	4	0	0	0	0	0	0	0	5	2	0	0	97	0	8
1998	579	756	0	64	272	9	27	116	135	511	1	846	248	0	11	0	13	5	1	1	0	0	0	67	7	1	3	0	2	1	21	1	1	0	0	0	0	1	5	0	0	7	6	0	1	0	0	21	7
2972	82	59	255	14	270	55	295	278	249	305	22	359	66	0	64	77	18	15	7	18	0	31	11	14	0	4	26	1	2	13	3	0	5	0	16	2	9	15	1	52	0	2	5	10	1	0	3	1	0
5025	30	19	26	6	112	15	67	119	13	99	14	46	66	0	24	5	2	10	0	29	25	1	0	13	1	2	5	1	1	7	8	1	2	0	2	1	6	2	25	0	0	22	11	0	0	0	0	1	0
1896	207	11	41	77	638	256	1036	58	3	6	2	1	20	1	145	86	18	0	1	33	0	225	35	0	0	9	32	3	20	36	35	13	18	1	6	12	119	66	8	0	0	0	26	81	87	0	1	1	2
2031	1278	25	2	46	48	8	63	122	36	1416	58	167	85	1	5	1	56	17	42	0	0	0	0	37	1	6	8	2	3	1	5	3	0	0	9	2	1	0	1	0	0	0	0	0	0	0	0	0	49
288	941	1	3739	5	1	13	5	331	1	8	0	1	122	1	2	0	2	13	0	0	0	4	4	66	2	0	10	1	0	0	1	1	2	0	2	0	0	0	1	0	0	0	0	0	1	2	139	0	4
2290	716	236	18	32	79	10	25	550	66	557	193	90	105	44	6	0	70	159	374	0	0	2	1	9	0	0	13	0	10	1	20	5	0	0	27	2	3	1	0	0	2	0	0	3	0	0	0	17	21
2719	12	73	0	2	7	2	1	6	34	2651	14	11	183	0	2	0	1	0	2	0	0	0	0	23	0	0	1	0	3	0	1	1	1	137	0	0	0	0	0	0	0	1	0	0	1	0	0	1	0
432	1176	314	0	1133	267	366	195	113	68	282	2	55	5	1	53	5	112	5	5	32	0	0	12	23	14	94	47	1	156	24	58	27	46	0	21	63	23	8	87	0	34	7	20	0	36	0	0	7	4
70	1398	33	3	334	426	520	466	32	4	8	7	10	20	0	344	94	37	5	0	358	0	39	104	7	20	23	42	0	24	52	24	98	23	0	185	24	53	55	85	0	9	68	64	104	12	0	0	0	18
114	1963	2	1	449	671	397	448	118	18	1	0	19	12	0	97	56	81	0	0	177	0	75	82	1	1	17	78	1	23	122	14	43	13	0	48	29	40	23	14	0	17	2	29	93	0	0	0	0	88
121	2398	21	1	865	519	483	111	281	43	2	4	14	85	0	16	6	56	2	1	10	0	5	8	0	1	77	7	0	116	1	36	91	17	0	24	58	0	0	16	0	29	0	16	0	0	0	0	0	38
900	1953	0	2	187	246	79	21	1759	60	92	1	6	37	0	1	3	129	15	2	2	0	1	9	10	4	2	30	1	8	2	20	11	3	0	9	11	1	2	7	1	2	0	2	0	0	0	1	0	19
3932	4	623	2	2	0	0	0	20	476	8	44	0	459	186	0	0	0	0	10	0	0	0	0	0	1	0	0	10	0	0	1	0	0	0	0	0	0	0	0	1	0	0	0	0	0	0	1	0	0
337	1614	30	1	700	299	803	137	145	53	6	5	21	6	0	9	14	171	1	6	53	0	0	33	0	7	135	42	0	181	5	51	34	40	1	22	40	15	1	17	57	33	10	4	1	5	0	5	0	4
2553	503	491	0	178	105	24	12	58	211	5	47	15	137	0	32	1	1	2	345	3	12	0	0	8	1	0	0	20	7	1	1	0	0	0	10	1	0	0	35	0	0	0	1	1	0	0	0	6	6
1101	250	38	2	86	691	307	934	20	52	62	8	59	85	1	175	262	21	12	7	110	1	376	51	5	2	16	12	1	9	105	20	9	14	0	30	13	281	94	3	1	0	30	6	57	4	0	0	2	3
754	168	22	79	8	8	0	4	61	249	4	3	47	190	3743	0	0	0	14	460	0	5	0	1	0	0	0	0	5	0	0	0	0	0	0	0	0	0	0	0	1	0	0	0	0	0	0	4	1	2
1550	1562	144	106	170	446	45	36	476	129	347	41	260	37	21	9	1	114	71	71	4	1	0	2	6	1	0	22	0	2	1	10	1	1	0	7	4	0	6	1	0	1	1	6	0	0	0	0	4	13
3658	37	99	657	3	1	0	2	27	229	2	79	12	141	335	0	0	15	20	397	0	3	0	1	0	0	1	0	70	0	0	0	0	0	0	0	0	0	0	0	1	0	1	0	0	0	0	19	18	0
3182	26	121	16	0	1	0	0	126	132	638	342	0	902	0	0	0	0	1	16	2	0	0	0	5	0	0	0	7	0	2	0	0	0	0	0	0	2	0	0	0	0	0	0	0	0	0	0	63	0
97	481	6	2912	10	15	6	29	348	96	2	0	0	275	0	6	0	9	0	0	1	0	2	3	0	0	1	0	0	2	1	5	0	0	0	0	0	0	0	0	0	1	0	0	1	1	0	107	1	3
459	9	555	3826	3	5	2	0	28	161	4	21	3	108	0	0	0	7	0	0	1	1	1	0	1	0	0	0	3	0	0	0	3	0	1	0	0	0	0	0	500	0	0	0	0	0	0	169	9	0
265	1009	1	1	578	316	638	129	84	18	46	0	8	20	0	10	11	121	4	2	37	1	0	113	2	28	183	50	0	36	49	48	50	40	0	21	69	54	2	30	0	127	62	12	1	1	0	0	0	1
424	979	42	529	82	125	39	15	650	28	68	10	13	161	4	119	0	6	0	68	12	0	0	0	0	5	1	37	1	13	0	0	5	0	0	3	2	0	0	0	774	4	0	4	0	0	0	22	0	55
129	478	216	4	84	100	22	5	78	67	17	4	16	19	4384	0	0	31	22	9	0	0	0	1	0	0	0	10	0	5	0	0	0	0	0	1	4	0	0	0	0	1	0	0	0	0	0	0	3	9
230	1723	3	4	911	730	612	107	454	18	11	10	2	54	0	1	12	304	10	1	14	0	0	12	0	0	16	20	1	80	0	22	38	20	11	47	61	0	0	5	0	2	0	50	1	0	0	3	0	19
857	11	4263	291	2	0	0	0	179	78	3	1	2	75	0	1	1	1	0	0	0	1	0	0	2	0	0	1	1	0	0	0	0	0	3	0	0	0	0	0	0	0	0	0	1	0	0	16	121	0
93	170	1	4682	1	7	0	10	164	3	75	0	0	230	0	3	0	0	0	1	4	1	3	0	1	0	1	0	1	0	0	0	0	0	1	0	0	0	0	0	0	0	0	0	0	1	0	222	0	1
413	1863	138	12	199	227	182	48	843	313	18	2	0	193	11	18	23	76	15	80	15	0	0	25	5	1	32	46	0	8	320	45	36	0	0	13	25	7	5	10	0	22	11	4	0	2	0	1	2	5
293	1800	1	1	234	273	518	74	1294	58	35	25	19	255	7	13	9	92	7	1	9	0	1	27	0	9	54	45	1	27	19	29	54	1	0	9	33	19	5	18	0	8	1	4	14	0	0	0	1	57
9	55	2	5473	1	3	2	3	99	0	0	0	0	29	0	0	0	1	0	0	1	0	1	1	0	0	0	5	2	0	0	0	0	1	1	0	0	0	0	0	0	0	0	1	0	0	0	177	0	5
162	995	2152	4	82	39	193	91	125	26	26	13	1	43	263	17	4	45	22	20	0	8	0	1	0	3	0	15	5	12	0	6	0	0	0	0	1	2	0	0	0	0	6	3	0	0	0	0	371	81
491	1067	272	0	1216	238	473	102	72	27	16	3	98	30	1	83	2	157	1	9	50	0	1	41	14	110	55	31	0	207	11	66	20	45	0	14	61	35	3	23	0	60	26	6	2	17	0	0	8	2
120	8	8	5567	0	5	5	3	6	36	1	3	0	18	1	1	2	2	0	0	1	2	0	0	0	0	0	1	0	0	1	0	0	0	0	0	0	0	0	0	41	0	0	0	0	2	0	138	0	1
465	1018	126	4	816	232	841	154	55	36	29	32	15	214	0	15	16	93	3	2	71	0	3	39	9	14	130	21	0	216	10	49	66	31	2	28	52	52	5	24	0	96	5	6	2	52	0	0	0	4
696	1579	7	3	605	659	327	187	223	24	32	2	0	40	0	15	24	44	0	1	28	0	4	47	0	1	149	18	0	92	0	38	103	45	1	28	27	7	3	9	0	55	7	17	0	0	86	0	0	12
353	2165	7	2070	103	155	10	16	620	17	3	3	2	34	5	2	0	127	2	0	7	0	0	1	0	0	0	28	0	5	0	2	4	4	0	3	1	1	0	11	12	1	0	4	1	0	1	76	0	5
174	1034	7	3861	72	28	28	29	171	0	48	42	6	59	0	12	3	42	1	0	4	0	3	5	0	2	3	11	0	4	2	5	11	2	0	7	3	0	1	3	0	1	0	1	0	0	0	176	1	26
11	3	11	5158	4	3	2	2	5	0	4	0	0	31	33	0	1	0	0	0	2	0	3	0	0	0	0	1	1	0	0	0	0	0	0	0	0	0	0	0	526	0	0	1	0	0	0	149	1	0
703	2600	20	0	361	135	293	49	584	101	17	0	0	16	0	60	3	90	179	0	7	0	0	4	3	1	4	1	16	144	0	0	0	2	0	39	13	3	0	6	0	0	2	3	0	0	0	0	1	216
163	1477	6	96	775	206	933	77	65	4	33	4	7	5	0	15	6	116	11	0	33	0	6	87	0	22	189	29	2	68	13	32	64	27	0	65	97	22	4	26	143	144	8	8	1	1	0	1	0	5
381	2283	218	2281	8	30	5	6	125	4	8	6	0	260	0	0	0	7	0	0	4	0	1	0	0	0	0	8	0	0	0	0	0	0	1	7	0	0	0	1	0	0	1	0	1	0	0	97	5	7
236	1195	5	2672	117	67	77	38	695	27	53	3	18	171	0	3	0	46	0	8	7	0	10	8	0	0	2	31	0	14	2	7	8	0	0	4	7	1	0	4	0	0	0	11	11	0	0	121	0	3
119	2049	42	1	1405	174	543	74	209	46	84	14	9	23	7	15	7	40	1	9	12	0	1	24	2	3	95	28	0	153	12	26	52	43	0	45	66	2	1	7	5	119	1	12	1	2	0	0	2	8
996	1596	789	131	244	169	150	87	552	176	10	40	28	45	90	55	1	204	48	9	2	0	0	1	3	1	0	18	5	6	3	13	2	3	0	3	20	0	59	43	3	0	0	5	0	1	0	9	31	14
950	1809	126	0	71	71	32	6	385	52	79	7	19	129	0	1	0	135	5	12	0	0	0	1	1	1565	0	39	18	4	17	3	1	3	0	9	0	1	1	0	0	1	0	68	0	1	0	0	1	6
987	1496	76	2	130	21	214	13	178	139	23	3	17	103	0	16	0	35	3	5	0	0	0	13	1	2	0	1	0	56	8	18	0	0	0	0	6	48	8	4	0	5	1	8	1	0	0	0	1	7
311	1	15	5	0	1	1	0	88	111	6	14	0	419	1	0	0	115	0	0	0	0	0	0	0	0	0	0	14	0	0	0	0	0	4342	0	0	0	0	0	0	0	0	0	0	0	0	1	0	0
190	1455	30	18	674	26	161	5	351	1	4	0	30	230	0	8	0	27	2	0	0	0	0	1	2	0	0	0	0	67	0	6	72	9	565	4	12	1	1	0	16	1	0	2	0	0	1	66	2	8
104	761	101	2808	286	185	448	82	56	5	1	1	20	39	0	26	27	32	6	1	27	0	0	0	1	4	2	15	3	62	6	3	3	383	0	2	19	10	5	2	0	0	39	23	16	0	0	64	5	14
21	89	0	5423	2	0	1	0	43	0	2	0	0	63	1	0	0	0	0	0	2	0	0	2	0	0	0	1	2	3	0	1	0	0	0	0	0	0	0	0	0	1	0	0	0	0	2	212	0	0
349	2777	86	0	183	54	71	47	1589	144	2	1	33	146	0	4	3	53	12	0	2	1	1	0	0	3	2	3	7	24	1	9	19	7	0	11	12	0	2	2	0	2	0	12	0	1	0	0	1	36
898	1330	81	55	53	18	37	37	1228	130	87	16	2	235	2	0	0	12	17	1	6	0	0	0	1	0	0	6	15	5	1	0	0	6	2	1	2	0	0	0	22	5	0	0	0	0	187	4	0	5
1096	142	1826	256	1	319	5	1	17	36	4	1621	7	186	203	0	0	8	11	36	0	1	0	0	0	0	0	0	2	0	0	1	0	0	0	0	1	0	0	2	0	1	0	0	0	0	0	11	18	0
288	2703	112	3	347	225	83	107	387	9	82	0	24	187	13	7	5	160	4	16	0	0	0	2	1	0	8	20	14	14	9	9	3	7	0	5	12	0	0	46	0	0	0	2	0	0	11	1	30	44
512	2185	1	1353	57	126	51	38	829	16	15	16	80	80	3	20	2	25	11	37	0	0	0	3	0	3	9	22	1	10	6	1	6	3	0	2	14	9	0	0	0	0	0	9	0	0	0	55	0	32
[truncated: 428 more columns]
