# Supplementary material for: Consistent host and organ occupancy of phyllosphere bacteria in a community of wild herbaceous plant species
Source: ISME J. 2019 Oct 17;14(1):245–58. doi: 10.1038/s41396-019-0531-8 (PMC6908658; doi:10.1038/s41396-019-0531-8)
Supplement: Supplementary file 32 — Source data 1 [file 41396_2019_531_MOESM32_ESM.gz]

Archive with 1 entries (1 files):
- 41396_2019_531_MOESM32_ESM
